# Supplementary material for: Leveraging structural and 2D-QSAR to investigate the role of functional group substitutions, conserved surface residues and desolvation in triggering the small molecule-induced dimerization of hPD-L1
Source: BMC Chem. 2022 Jun 27;16(1):49. doi: 10.1186/s13065-022-00842-w (PMC9238240; doi:10.1186/s13065-022-00842-w)
Supplement: Supplementary file 3 — Additional file 3. Supplementary material [file 13065_2022_842_MOESM3_ESM.csv]

SMILES	Name	R1_SMILES	R2_SMILES	R3_SMILES	R4_SMILES	R5_SMILES	R6_SMILES	R7_SMILES
Cc1c(COc2ccc(CNC[C@@H](O)CC(=O)O)c(OCc3cccc(C#N)c3)c2)cccc1-c1ccccc1	719159	[H][*:1]	[H][*:2]	C[*:3]	[H][*:4]	[H][*:5]	O=C(O)C[C@H](O)CNC[*:6]	N#Cc1cccc(CO[*:7])c1
Cc1c(COc2ccc(CN[C@H](C(=O)O)[C@H](C)O)c(OCc3cccc(C#N)c3)c2)cccc1-c1ccccc1	719160	[H][*:1]	[H][*:2]	C[*:3]	[H][*:4]	[H][*:5]	C[C@H](O)[C@H](NC[*:6])C(=O)O	N#Cc1cccc(CO[*:7])c1
Cc1c(COc2ccc(CN[C@@H](C(=O)O)[C@@H](C)O)c(OCc3cccc(C#N)c3)c2)cccc1-c1ccccc1	719161	[H][*:1]	[H][*:2]	C[*:3]	[H][*:4]	[H][*:5]	C[C@@H](O)[C@@H](NC[*:6])C(=O)O	N#Cc1cccc(CO[*:7])c1
Cc1c(COc2ccc(CNC(C)(CO)C(=O)O)c(OCc3cccc(C#N)c3)c2)cccc1-c1ccccc1	719162	[H][*:1]	[H][*:2]	C[*:3]	[H][*:4]	[H][*:5]	CC(CO)(NC[*:6])C(=O)O	N#Cc1cccc(CO[*:7])c1
Cc1c(COc2ccc(CN[C@@H](C(=O)O)[C@H](C)O)c(OCc3cccc(C#N)c3)c2)cccc1-c1ccccc1	719163	[H][*:1]	[H][*:2]	C[*:3]	[H][*:4]	[H][*:5]	C[C@H](O)[C@@H](NC[*:6])C(=O)O	N#Cc1cccc(CO[*:7])c1
Cc1c(COc2ccc(CN[C@H](CO)C(=O)O)c(OCc3cccc(C#N)c3)c2)cccc1-c1ccccc1	719164	[H][*:1]	[H][*:2]	C[*:3]	[H][*:4]	[H][*:5]	O=C(O)[C@@H](CO)NC[*:6]	N#Cc1cccc(CO[*:7])c1
Cc1c(COc2ccc(CNC(CO)C(=O)O)c(OCc3cccc(C#N)c3)c2)cccc1-c1ccccc1	719165	[H][*:1]	[H][*:2]	C[*:3]	[H][*:4]	[H][*:5]	O=C(O)C(CO)NC[*:6]	N#Cc1cccc(CO[*:7])c1
Cc1c(COc2ccc(CN[C@@H](CO)C(=O)O)c(OCc3cccc(C#N)c3)c2)cccc1-c1ccccc1	719166	[H][*:1]	[H][*:2]	C[*:3]	[H][*:4]	[H][*:5]	O=C(O)[C@H](CO)NC[*:6]	N#Cc1cccc(CO[*:7])c1
Cc1c(COc2ccc(CN[C@@](C)(CO)C(=O)O)c(OCc3cccc(C#N)c3)c2)cccc1-c1ccccc1	719167	[H][*:1]	[H][*:2]	C[*:3]	[H][*:4]	[H][*:5]	C[C@@](CO)(NC[*:6])C(=O)O	N#Cc1cccc(CO[*:7])c1
Cc1c(COc2ccc(CNC(CO)(C(=O)O)C(C)C)c(OCc3cccc(C#N)c3)c2)cccc1-c1ccccc1	719168	[H][*:1]	[H][*:2]	C[*:3]	[H][*:4]	[H][*:5]	CC(C)C(CO)(NC[*:6])C(=O)O	N#Cc1cccc(CO[*:7])c1
Cc1c(COc2ccc(CN[C@H](CO)CC(=O)O)c(OCc3cccc(C#N)c3)c2)cccc1-c1ccccc1	719169	[H][*:1]	[H][*:2]	C[*:3]	[H][*:4]	[H][*:5]	O=C(O)C[C@@H](CO)NC[*:6]	N#Cc1cccc(CO[*:7])c1
Cc1c(COc2ccc(CN[C@@H](CO)CC(=O)O)c(OCc3cccc(C#N)c3)c2)cccc1-c1ccccc1	719170	[H][*:1]	[H][*:2]	C[*:3]	[H][*:4]	[H][*:5]	O=C(O)C[C@H](CO)NC[*:6]	N#Cc1cccc(CO[*:7])c1
Cc1c(COc2ccc(CN[C@](C)(CO)C(=O)O)c(OCc3cccc(C#N)c3)c2)cccc1-c1ccccc1	719171	[H][*:1]	[H][*:2]	C[*:3]	[H][*:4]	[H][*:5]	C[C@](CO)(NC[*:6])C(=O)O	N#Cc1cccc(CO[*:7])c1
CC(=O)NCCNCc1ccc(OCc2cccc(-c3ccccc3)c2C)cc1OCc1ccccc1	719172	[H][*:1]	[H][*:2]	C[*:3]	[H][*:4]	[H][*:5]	CC(=O)NCCNC[*:6]	c1ccc(CO[*:7])cc1
CC(=O)NCCNCc1ccc(OCc2cccc(-c3ccccc3)c2C)cc1OCc1cccc(C)c1	719173	[H][*:1]	[H][*:2]	C[*:3]	[H][*:4]	[H][*:5]	CC(=O)NCCNC[*:6]	Cc1cccc(CO[*:7])c1
CC(=O)NCCNCc1ccc(OCc2cccc(-c3ccccc3)c2C)cc1OCC(F)(F)F	719174	[H][*:1]	[H][*:2]	C[*:3]	[H][*:4]	[H][*:5]	CC(=O)NCCNC[*:6]	FC(F)(F)CO[*:7]
CCCOc1cc(OCc2cccc(-c3ccccc3)c2C)ccc1CNCCNC(C)=O	719175	[H][*:1]	[H][*:2]	C[*:3]	[H][*:4]	CCCO[*:5]	CC(=O)NCCNC[*:6]	[H][*:7]
CC(=O)NCCNCc1ccc(OCc2cccc(-c3ccccc3)c2C)cc1OCc1cccc(C#N)c1	719176	[H][*:1]	[H][*:2]	C[*:3]	[H][*:4]	[H][*:5]	CC(=O)NCCNC[*:6]	N#Cc1cccc(CO[*:7])c1
CC(=O)NCCNCc1ccc(OCc2cccc(-c3ccccc3)c2C)cc1OCc1ccc(C#N)cc1	719177	[H][*:1]	[H][*:2]	C[*:3]	[H][*:4]	[H][*:5]	CC(=O)NCCNC[*:6]	N#Cc1ccc(CO[*:7])cc1
CC(=O)NCCNCc1ccc(OCc2cccc(-c3ccccc3)c2C)cc1OCCO	719178	[H][*:1]	[H][*:2]	C[*:3]	[H][*:4]	[H][*:5]	CC(=O)NCCNC[*:6]	OCCO[*:7]
CC(=O)NCCNCc1ccc(OCc2cccc(-c3ccccc3)c2C)cc1OCC(N)=O	719179	[H][*:1]	[H][*:2]	C[*:3]	[H][*:4]	[H][*:5]	CC(=O)NCCNC[*:6]	NC(=O)CO[*:7]
COC(=O)CCCCOc1cc(OCc2cccc(-c3ccccc3)c2C)ccc1CNCCNC(C)=O	719180	[H][*:1]	[H][*:2]	C[*:3]	[H][*:4]	COC(=O)CCCCO[*:5]	CC(=O)NCCNC[*:6]	[H][*:7]
CC(=O)NCCNCc1ccc(OCc2cccc(-c3ccccc3)c2C)cc1OCCc1ccccc1	719181	[H][*:1]	[H][*:2]	C[*:3]	[H][*:4]	[H][*:5]	CC(=O)NCCNC[*:6]	c1ccc(CCO[*:7])cc1
COC(=O)c1cccc(COc2cc(OCc3cccc(-c4ccccc4)c3C)ccc2CNCCNC(C)=O)c1	719182	[H][*:1]	[H][*:2]	C[*:3]	[H][*:4]	COC(=O)c1cccc(CO[*:5])c1	CC(=O)NCCNC[*:6]	[H][*:7]
CC(=O)NCCNCc1ccc(OCc2cccc(-c3ccccc3)c2C)cc1OCCCO	719183	[H][*:1]	[H][*:2]	C[*:3]	[H][*:4]	[H][*:5]	CC(=O)NCCNC[*:6]	OCCCO[*:7]
COC(=O)CCCOc1cc(OCc2cccc(-c3ccccc3)c2C)ccc1CNCCNC(C)=O	719184	[H][*:1]	[H][*:2]	C[*:3]	[H][*:4]	COC(=O)CCCO[*:5]	CC(=O)NCCNC[*:6]	[H][*:7]
CC(=O)NCCNCc1ccc(OCc2cccc(-c3ccccc3)c2C)cc1OCc1cccc(CO)c1	719185	[H][*:1]	[H][*:2]	C[*:3]	[H][*:4]	[H][*:5]	CC(=O)NCCNC[*:6]	OCc1cccc(CO[*:7])c1
CC(=O)NCCNCc1ccc(OCc2cccc(-c3ccccc3)c2C)cc1OCc1ccccc1CO	719186	[H][*:1]	[H][*:2]	C[*:3]	[H][*:4]	[H][*:5]	CC(=O)NCCNC[*:6]	OCc1ccccc1CO[*:7]
CC(=O)NCCNCc1ccc(OCc2cccc(-c3ccccc3)c2C)cc1OCc1ccc(C(N)=O)cc1	719187	[H][*:1]	[H][*:2]	C[*:3]	[H][*:4]	[H][*:5]	CC(=O)NCCNC[*:6]	NC(=O)c1ccc(CO[*:7])cc1
CC(=O)NCCNCc1ccc(OCc2cccc(-c3ccccc3)c2C)cc1OCc1ccc(C(C)=O)cc1	719188	[H][*:1]	[H][*:2]	C[*:3]	[H][*:4]	[H][*:5]	CC(=O)NCCNC[*:6]	CC(=O)c1ccc(CO[*:7])cc1
CC(=O)NCCNCc1ccc(OCc2cccc(-c3ccccc3)c2C)cc1OCc1ccccc1S(C)(=O)=O	719189	[H][*:1]	[H][*:2]	C[*:3]	[H][*:4]	[H][*:5]	CC(=O)NCCNC[*:6]	CS(=O)(=O)c1ccccc1CO[*:7]
COCCCOc1cc(OCc2cccc(-c3ccccc3)c2C)ccc1CNCCNC(C)=O	719190	[H][*:1]	[H][*:2]	C[*:3]	[H][*:4]	COCCCO[*:5]	CC(=O)NCCNC[*:6]	[H][*:7]
CC(=O)NCCNCc1ccc(OCc2cccc(-c3ccccc3)c2C)cc1OCc1ccc(C(=O)O)cc1	719191	[H][*:1]	[H][*:2]	C[*:3]	[H][*:4]	[H][*:5]	CC(=O)NCCNC[*:6]	O=C(O)c1ccc(CO[*:7])cc1
CCOc1cc(OCc2cccc(-c3ccccc3)c2C)ccc1CNCCNC(C)=O	719192	[H][*:1]	[H][*:2]	C[*:3]	[H][*:4]	CCO[*:5]	CC(=O)NCCNC[*:6]	[H][*:7]
CC(=O)NCCNCc1ccc(OCc2cccc(-c3ccccc3)c2C)cc1OCc1ccccc1C	719193	[H][*:1]	[H][*:2]	C[*:3]	[H][*:4]	[H][*:5]	CC(=O)NCCNC[*:6]	Cc1ccccc1CO[*:7]
CC(=O)NCCNCc1ccc(OCc2cccc(-c3ccccc3)c2C)cc1OCc1ccc(C(C)(C)C)cc1	719194	[H][*:1]	[H][*:2]	C[*:3]	[H][*:4]	[H][*:5]	CC(=O)NCCNC[*:6]	CC(C)(C)c1ccc(CO[*:7])cc1
CC(=O)NCCNCc1ccc(OCc2cccc(-c3ccccc3)c2C)cc1OCc1ccc(C)cc1	719195	[H][*:1]	[H][*:2]	C[*:3]	[H][*:4]	[H][*:5]	CC(=O)NCCNC[*:6]	Cc1ccc(CO[*:7])cc1
CC(=O)NCCNCc1ccc(OCc2cccc(-c3ccccc3)c2C)cc1OCc1ccccc1F	719196	[H][*:1]	[H][*:2]	C[*:3]	[H][*:4]	[H][*:5]	CC(=O)NCCNC[*:6]	Fc1ccccc1CO[*:7]
CC(=O)NCCNCc1ccc(OCc2cccc(-c3ccccc3)c2C)cc1OCc1c(F)cccc1F	719197	[H][*:1]	[H][*:2]	C[*:3]	[H][*:4]	[H][*:5]	CC(=O)NCCNC[*:6]	Fc1cccc(F)c1CO[*:7]
CC(=O)NCCNCc1ccc(OCc2cccc(-c3ccccc3)c2C)cc1OCc1cccc(F)c1	719198	[H][*:1]	[H][*:2]	C[*:3]	[H][*:4]	[H][*:5]	CC(=O)NCCNC[*:6]	Fc1cccc(CO[*:7])c1
CC(=O)NCCNCc1ccc(OCc2cccc(-c3ccccc3)c2C)cc1OCc1cccc(C(F)(F)F)c1	719199	[H][*:1]	[H][*:2]	C[*:3]	[H][*:4]	[H][*:5]	CC(=O)NCCNC[*:6]	FC(F)(F)c1cccc(CO[*:7])c1
CC(=O)NCCNCc1ccc(OCc2cccc(-c3ccccc3)c2C)cc1OCc1ccc(C(F)(F)F)cc1	719200	[H][*:1]	[H][*:2]	C[*:3]	[H][*:4]	[H][*:5]	CC(=O)NCCNC[*:6]	FC(F)(F)c1ccc(CO[*:7])cc1
CC(=O)NCCNCc1ccc(OCc2cccc(-c3ccccc3)c2C)cc1OCc1ccccc1Cl	719201	[H][*:1]	[H][*:2]	C[*:3]	[H][*:4]	[H][*:5]	CC(=O)NCCNC[*:6]	Clc1ccccc1CO[*:7]
CC(=O)NCCNCc1ccc(OCc2cccc(-c3ccccc3)c2C)cc1OCc1cccc(Cl)c1	719202	[H][*:1]	[H][*:2]	C[*:3]	[H][*:4]	[H][*:5]	CC(=O)NCCNC[*:6]	Clc1cccc(CO[*:7])c1
CC(=O)NCCNCc1ccc(OCc2cccc(-c3ccccc3)c2C)cc1OCc1ccccc1C#N	719203	[H][*:1]	[H][*:2]	C[*:3]	[H][*:4]	[H][*:5]	CC(=O)NCCNC[*:6]	N#Cc1ccccc1CO[*:7]
CC(=O)NCCNCc1ccc(OCc2cccc(-c3ccccc3)c2C)cc1OCc1ccc2ccccc2c1	719204	[H][*:1]	[H][*:2]	C[*:3]	[H][*:4]	[H][*:5]	CC(=O)NCCNC[*:6]	c1ccc2cc(CO[*:7])ccc2c1
CC(=O)NCCNCc1ccc(OCc2cccc(-c3ccccc3)c2C)cc1OCc1ccccc1[N+](=O)[O-]	719205	[H][*:1]	[H][*:2]	C[*:3]	[H][*:4]	[H][*:5]	CC(=O)NCCNC[*:6]	O=[N+]([O-])c1ccccc1CO[*:7]
CC(=O)NCCNCc1ccc(OCc2cccc(-c3ccccc3)c2C)cc1OCc1ccc([N+](=O)[O-])cc1	719206	[H][*:1]	[H][*:2]	C[*:3]	[H][*:4]	[H][*:5]	CC(=O)NCCNC[*:6]	O=[N+]([O-])c1ccc(CO[*:7])cc1
CC(=O)NCCNCc1ccc(OCc2cccc(-c3ccccc3)c2C)cc1OCc1ccc(F)c(F)c1	719207	[H][*:1]	[H][*:2]	C[*:3]	[H][*:4]	[H][*:5]	CC(=O)NCCNC[*:6]	Fc1ccc(CO[*:7])cc1F
CC(=O)NCCNCc1ccc(OCc2cccc(-c3ccccc3)c2C)cc1OCc1cc(F)ccc1F	719208	[H][*:1]	[H][*:2]	C[*:3]	[H][*:4]	[H][*:5]	CC(=O)NCCNC[*:6]	Fc1ccc(F)c(CO[*:7])c1
CC(=O)NCCNCc1ccc(OCc2cccc(-c3ccccc3)c2C)cc1OCc1cc(C(F)(F)F)cc(C(F)(F)F)c1	719209	[H][*:1]	[H][*:2]	C[*:3]	[H][*:4]	[H][*:5]	CC(=O)NCCNC[*:6]	FC(F)(F)c1cc(CO[*:7])cc(C(F)(F)F)c1
CC(=O)NCCNCc1ccc(OCc2cccc(-c3ccccc3)c2C)cc1OCc1cc(F)cc(F)c1	719210	[H][*:1]	[H][*:2]	C[*:3]	[H][*:4]	[H][*:5]	CC(=O)NCCNC[*:6]	Fc1cc(F)cc(CO[*:7])c1
CC(=O)NCCNCc1ccc(OCc2cccc(-c3ccccc3)c2C)cc1OCc1cccc2ccccc12	719211	[H][*:1]	[H][*:2]	C[*:3]	[H][*:4]	[H][*:5]	CC(=O)NCCNC[*:6]	c1ccc2c(CO[*:7])cccc2c1
CC(=O)NCCNCc1ccc(OCc2cccc(-c3ccccc3)c2C)cc1OCc1ccc(F)cc1F	719212	[H][*:1]	[H][*:2]	C[*:3]	[H][*:4]	[H][*:5]	CC(=O)NCCNC[*:6]	Fc1ccc(CO[*:7])c(F)c1
CC(=O)NCCNCc1ccc(OCc2cccc(-c3ccccc3)c2C)cc1OCc1cc(C)cc(C)c1	719213	[H][*:1]	[H][*:2]	C[*:3]	[H][*:4]	[H][*:5]	CC(=O)NCCNC[*:6]	Cc1cc(C)cc(CO[*:7])c1
CC(=O)NCCNCc1ccc(OCc2cccc(-c3ccccc3)c2C)cc1OCc1ccccc1C(F)(F)F	719214	[H][*:1]	[H][*:2]	C[*:3]	[H][*:4]	[H][*:5]	CC(=O)NCCNC[*:6]	FC(F)(F)c1ccccc1CO[*:7]
COC(=O)c1ccc(COc2cc(OCc3cccc(-c4ccccc4)c3C)ccc2CNCCNC(C)=O)cc1	719215	[H][*:1]	[H][*:2]	C[*:3]	[H][*:4]	COC(=O)c1ccc(CO[*:5])cc1	CC(=O)NCCNC[*:6]	[H][*:7]
CC(=O)NCCNCc1ccc(OCc2cccc(-c3ccccc3)c2C)cc1OCc1ccc(Cl)cc1	719216	[H][*:1]	[H][*:2]	C[*:3]	[H][*:4]	[H][*:5]	CC(=O)NCCNC[*:6]	Clc1ccc(CO[*:7])cc1
CC(=O)NCCNCc1ccc(OCc2cccc(-c3ccccc3)c2C)cc1OCc1ccc(Cl)c(Cl)c1	719217	[H][*:1]	[H][*:2]	C[*:3]	[H][*:4]	[H][*:5]	CC(=O)NCCNC[*:6]	Clc1ccc(CO[*:7])cc1Cl
CC(=O)NCCNCc1ccc(OCc2cccc(-c3ccccc3)c2C)cc1OCc1cccc(C)c1F	719218	[H][*:1]	[H][*:2]	C[*:3]	[H][*:4]	[H][*:5]	CC(=O)NCCNC[*:6]	Cc1cccc(CO[*:7])c1F
CC(=O)NCCNCc1ccc(OCc2cccc(-c3ccccc3)c2C)cc1OCc1cccc(F)c1F	719219	[H][*:1]	[H][*:2]	C[*:3]	[H][*:4]	[H][*:5]	CC(=O)NCCNC[*:6]	Fc1cccc(CO[*:7])c1F
CC(=O)NCCNCc1ccc(OCc2cccc(-c3ccccc3)c2C)cc1OCc1cccc(Cl)c1F	719220	[H][*:1]	[H][*:2]	C[*:3]	[H][*:4]	[H][*:5]	CC(=O)NCCNC[*:6]	Fc1c(Cl)cccc1CO[*:7]
CC(=O)NCCNCc1ccc(OCc2cccc(-c3ccccc3)c2C)cc1OCc1cccc(C(=O)c2ccccc2)c1	719221	[H][*:1]	[H][*:2]	C[*:3]	[H][*:4]	[H][*:5]	CC(=O)NCCNC[*:6]	O=C(c1ccccc1)c1cccc(CO[*:7])c1
CC(=O)NCCNCc1ccc(OCc2cccc(-c3ccccc3)c2C)cc1OCc1cccc2cccnc12	719222	[H][*:1]	[H][*:2]	C[*:3]	[H][*:4]	[H][*:5]	CC(=O)NCCNC[*:6]	c1cnc2c(CO[*:7])cccc2c1
CC(=O)NCCNCc1ccc(OCc2cccc(-c3ccccc3)c2C)cc1OCc1ccc(F)cc1	719223	[H][*:1]	[H][*:2]	C[*:3]	[H][*:4]	[H][*:5]	CC(=O)NCCNC[*:6]	Fc1ccc(CO[*:7])cc1
CC(=O)NCCNCc1ccc(OCc2cccc(-c3ccccc3)c2C)cc1OCc1cccc([N+](=O)[O-])c1	719224	[H][*:1]	[H][*:2]	C[*:3]	[H][*:4]	[H][*:5]	CC(=O)NCCNC[*:6]	O=[N+]([O-])c1cccc(CO[*:7])c1
CC(=O)NCCNCc1ccc(OCc2cccc(-c3ccccc3)c2C)cc1OCc1cccc(Oc2ccccc2F)c1	719225	[H][*:1]	[H][*:2]	C[*:3]	[H][*:4]	[H][*:5]	CC(=O)NCCNC[*:6]	Fc1ccccc1Oc1cccc(CO[*:7])c1
CC(=O)NCCNCc1ccc(OCc2cccc(-c3ccccc3)c2C)cc1OCc1cccc(Oc2ccc(F)cc2)c1	719226	[H][*:1]	[H][*:2]	C[*:3]	[H][*:4]	[H][*:5]	CC(=O)NCCNC[*:6]	Fc1ccc(Oc2cccc(CO[*:7])c2)cc1
CC(=O)NCCNCc1ccc(OCc2cccc(-c3ccccc3)c2C)cc1OCc1cc(C(F)(F)F)ccc1F	719228	[H][*:1]	[H][*:2]	C[*:3]	[H][*:4]	[H][*:5]	CC(=O)NCCNC[*:6]	Fc1ccc(C(F)(F)F)cc1CO[*:7]
CC(=O)NCCNCc1ccc(OCc2cccc(-c3ccccc3)c2C)cc1OCc1cc(F)cc(C(F)(F)F)c1	719229	[H][*:1]	[H][*:2]	C[*:3]	[H][*:4]	[H][*:5]	CC(=O)NCCNC[*:6]	Fc1cc(CO[*:7])cc(C(F)(F)F)c1
CC(=O)NCCNCc1ccc(OCc2cccc(-c3ccccc3)c2C)cc1OCc1cccc(OC(F)(F)F)c1	719230	[H][*:1]	[H][*:2]	C[*:3]	[H][*:4]	[H][*:5]	CC(=O)NCCNC[*:6]	FC(F)(F)Oc1cccc(CO[*:7])c1
CC(=O)NCCNCc1ccc(OCc2cccc(-c3ccccc3)c2C)cc1OCc1ccc2nc(C(F)(F)F)cc(Cl)c2c1	719231	[H][*:1]	[H][*:2]	C[*:3]	[H][*:4]	[H][*:5]	CC(=O)NCCNC[*:6]	FC(F)(F)c1cc(Cl)c2cc(CO[*:7])ccc2n1
CC(=O)NCCNCc1ccc(OCc2cccc(-c3ccccc3)c2C)cc1OCc1ccc(S(C)(=O)=O)cc1	719232	[H][*:1]	[H][*:2]	C[*:3]	[H][*:4]	[H][*:5]	CC(=O)NCCNC[*:6]	CS(=O)(=O)c1ccc(CO[*:7])cc1
CC(=O)NCCNCc1ccc(OCc2cccc(-c3ccccc3)c2C)cc1OCc1ccccc1OC(F)F	719233	[H][*:1]	[H][*:2]	C[*:3]	[H][*:4]	[H][*:5]	CC(=O)NCCNC[*:6]	FC(F)Oc1ccccc1CO[*:7]
COc1cccc(COc2cc(OCc3cccc(-c4ccccc4)c3C)ccc2CNCCNC(C)=O)c1	719234	[H][*:1]	[H][*:2]	C[*:3]	[H][*:4]	COc1cccc(CO[*:5])c1	CC(=O)NCCNC[*:6]	[H][*:7]
CC(=O)NCCNCc1ccc(OCc2cccc(-c3ccccc3)c2C)cc1OCc1ccccc1OC(F)(F)F	719235	[H][*:1]	[H][*:2]	C[*:3]	[H][*:4]	[H][*:5]	CC(=O)NCCNC[*:6]	FC(F)(F)Oc1ccccc1CO[*:7]
CC(=O)NCCNCc1ccc(OCc2cccc(-c3ccccc3)c2C)cc1OCc1ccc(OC(F)F)cc1	719236	[H][*:1]	[H][*:2]	C[*:3]	[H][*:4]	[H][*:5]	CC(=O)NCCNC[*:6]	FC(F)Oc1ccc(CO[*:7])cc1
CC(=O)NCCNCc1ccc(OCc2cccc(-c3ccccc3)c2C)cc1OCc1ccc(-c2ccccc2C#N)cc1	719237	[H][*:1]	[H][*:2]	C[*:3]	[H][*:4]	[H][*:5]	CC(=O)NCCNC[*:6]	N#Cc1ccccc1-c1ccc(CO[*:7])cc1
COc1ccc(COc2cc(OCc3cccc(-c4ccccc4)c3C)ccc2CNCCNC(C)=O)cc1	719238	[H][*:1]	[H][*:2]	C[*:3]	[H][*:4]	COc1ccc(CO[*:5])cc1	CC(=O)NCCNC[*:6]	[H][*:7]
CC(=O)NCCNCc1ccc(OCc2cccc(-c3ccccc3)c2C)cc1OCc1cc(F)cc(Cl)c1	719239	[H][*:1]	[H][*:2]	C[*:3]	[H][*:4]	[H][*:5]	CC(=O)NCCNC[*:6]	Fc1cc(Cl)cc(CO[*:7])c1
COc1ccc(F)c(COc2cc(OCc3cccc(-c4ccccc4)c3C)ccc2CNCCNC(C)=O)c1F	719240	[H][*:1]	[H][*:2]	C[*:3]	[H][*:4]	COc1ccc(F)c(CO[*:5])c1F	CC(=O)NCCNC[*:6]	[H][*:7]
COc1cc(COc2cc(OCc3cccc(-c4ccccc4)c3C)ccc2CNCCNC(C)=O)ccc1F	719241	[H][*:1]	[H][*:2]	C[*:3]	[H][*:4]	COc1cc(CO[*:5])ccc1F	CC(=O)NCCNC[*:6]	[H][*:7]
CC(=O)NCCNCc1ccc(OCc2cccc(-c3ccccc3)c2C)cc1OCc1cc(C)ccc1F	719242	[H][*:1]	[H][*:2]	C[*:3]	[H][*:4]	[H][*:5]	CC(=O)NCCNC[*:6]	Cc1ccc(F)c(CO[*:7])c1
CC(=O)NCCNCc1ccc(OCc2cccc(-c3ccccc3)c2C)cc1OCc1cc(C#N)ccc1F	719243	[H][*:1]	[H][*:2]	C[*:3]	[H][*:4]	[H][*:5]	CC(=O)NCCNC[*:6]	N#Cc1ccc(F)c(CO[*:7])c1
COc1cc(F)cc(COc2cc(OCc3cccc(-c4ccccc4)c3C)ccc2CNCCNC(C)=O)c1	719244	[H][*:1]	[H][*:2]	C[*:3]	[H][*:4]	COc1cc(F)cc(CO[*:5])c1	CC(=O)NCCNC[*:6]	[H][*:7]
CC(=O)NCCNCc1ccc(OCc2cccc(-c3ccccc3)c2C)cc1OCc1ccc(Br)cc1C#N	719245	[H][*:1]	[H][*:2]	C[*:3]	[H][*:4]	[H][*:5]	CC(=O)NCCNC[*:6]	N#Cc1cc(Br)ccc1CO[*:7]
CC(=O)NCCNCc1ccc(OCc2cccc(-c3ccccc3)c2C)cc1OCc1ccc2[nH]ncc2c1	719246	[H][*:1]	[H][*:2]	C[*:3]	[H][*:4]	[H][*:5]	CC(=O)NCCNC[*:6]	c1cc2[nH]ncc2cc1CO[*:7]
CC(=O)NCCNCc1ccc(OCc2cccc(-c3ccccc3)c2C)cc1OCc1ccc2c(cnn2C2CCCCO2)c1	719247	[H][*:1]	[H][*:2]	C[*:3]	[H][*:4]	[H][*:5]	CC(=O)NCCNC[*:6]	c1cc2c(cnn2C2CCCCO2)cc1CO[*:7]
CC(=O)NCCNCc1ccc(OCc2cccc(-c3ccccc3)c2C)cc1OCc1ccncn1	719248	[H][*:1]	[H][*:2]	C[*:3]	[H][*:4]	[H][*:5]	CC(=O)NCCNC[*:6]	c1cc(CO[*:7])ncn1
COC(=O)Cc1cccc(COc2cc(OCc3cccc(-c4ccccc4)c3C)ccc2CNCCNC(C)=O)c1	719249	[H][*:1]	[H][*:2]	C[*:3]	[H][*:4]	COC(=O)Cc1cccc(CO[*:5])c1	CC(=O)NCCNC[*:6]	[H][*:7]
CC(=O)NCCNCc1ccc(OCc2cccc(-c3ccccc3)c2C)cc1OCc1ccc2cn[nH]c2c1	719250	[H][*:1]	[H][*:2]	C[*:3]	[H][*:4]	[H][*:5]	CC(=O)NCCNC[*:6]	c1cc2cn[nH]c2cc1CO[*:7]
COC(=O)c1ccc(F)c(COc2cc(OCc3cccc(-c4ccccc4)c3C)ccc2CNCCNC(C)=O)c1	719251	[H][*:1]	[H][*:2]	C[*:3]	[H][*:4]	COC(=O)c1ccc(F)c(CO[*:5])c1	CC(=O)NCCNC[*:6]	[H][*:7]
CC(=O)NCCNCc1ccc(OCc2cccc(-c3ccccc3)c2C)cc1OCc1noc(C)n1	719252	[H][*:1]	[H][*:2]	C[*:3]	[H][*:4]	[H][*:5]	CC(=O)NCCNC[*:6]	Cc1nc(CO[*:7])no1
CC(=O)NCCNCc1ccc(OCc2cccc(-c3ccccc3)c2C)cc1OCc1cccc(C(=O)OC(C)(C)C)c1	719253	[H][*:1]	[H][*:2]	C[*:3]	[H][*:4]	[H][*:5]	CC(=O)NCCNC[*:6]	CC(C)(C)OC(=O)c1cccc(CO[*:7])c1
CC(=O)NCCNCc1ccc(OCc2cccc(-c3ccccc3)c2C)cc1OCc1cc(F)cc(OC(F)(F)F)c1	719254	[H][*:1]	[H][*:2]	C[*:3]	[H][*:4]	[H][*:5]	CC(=O)NCCNC[*:6]	Fc1cc(CO[*:7])cc(OC(F)(F)F)c1
COc1cc(COc2cc(OCc3cccc(-c4ccccc4)c3C)ccc2CNCCNC(C)=O)cc(OC)c1	719255	[H][*:1]	[H][*:2]	C[*:3]	[H][*:4]	COc1cc(CO[*:5])cc(OC)c1	CC(=O)NCCNC[*:6]	[H][*:7]
CC(=O)NCCNCc1ccc(OCc2cccc(-c3ccccc3)c2C)cc1OCc1ccc(F)c(C)c1	719256	[H][*:1]	[H][*:2]	C[*:3]	[H][*:4]	[H][*:5]	CC(=O)NCCNC[*:6]	Cc1cc(CO[*:7])ccc1F
CC(=O)NCCNCc1ccc(OCc2cccc(-c3ccccc3)c2C)cc1OCc1cc(Cl)ccc1F	719257	[H][*:1]	[H][*:2]	C[*:3]	[H][*:4]	[H][*:5]	CC(=O)NCCNC[*:6]	Fc1ccc(Cl)cc1CO[*:7]
CC(=O)NCCNCc1ccc(OCc2cccc(-c3ccccc3)c2C)cc1OCc1ccc(F)c(Cl)c1	719258	[H][*:1]	[H][*:2]	C[*:3]	[H][*:4]	[H][*:5]	CC(=O)NCCNC[*:6]	Fc1ccc(CO[*:7])cc1Cl
CC(=O)NCCNCc1ccc(OCc2cccc(-c3ccccc3)c2C)cc1OCc1ccncc1	719259	[H][*:1]	[H][*:2]	C[*:3]	[H][*:4]	[H][*:5]	CC(=O)NCCNC[*:6]	c1cc(CO[*:7])ccn1
CC(=O)NCCNCc1ccc(OCc2cccc(-c3ccccc3)c2C)cc1OCc1cccc(-n2cccc2)c1	719260	[H][*:1]	[H][*:2]	C[*:3]	[H][*:4]	[H][*:5]	CC(=O)NCCNC[*:6]	c1cc(CO[*:7])cc(-n2cccc2)c1
CC(=O)NCCNCc1ccc(OCc2cccc(-c3ccccc3)c2C)cc1OCc1cc(C)cc(F)c1	719261	[H][*:1]	[H][*:2]	C[*:3]	[H][*:4]	[H][*:5]	CC(=O)NCCNC[*:6]	Cc1cc(F)cc(CO[*:7])c1
CC(=O)NCCNCc1ccc(OCc2cccc(-c3ccccc3)c2C)cc1OCc1ccc(F)c(C#N)c1	719262	[H][*:1]	[H][*:2]	C[*:3]	[H][*:4]	[H][*:5]	CC(=O)NCCNC[*:6]	N#Cc1cc(CO[*:7])ccc1F
CC(=O)NCCNCc1ccc(OCc2cccc(-c3ccccc3)c2C)cc1OCc1cccc(OC(F)F)c1	719264	[H][*:1]	[H][*:2]	C[*:3]	[H][*:4]	[H][*:5]	CC(=O)NCCNC[*:6]	FC(F)Oc1cccc(CO[*:7])c1
CC(=O)NCCNCc1ccc(OCc2cccc(-c3ccccc3)c2C)cc1OCc1cccnc1	719265	[H][*:1]	[H][*:2]	C[*:3]	[H][*:4]	[H][*:5]	CC(=O)NCCNC[*:6]	c1cncc(CO[*:7])c1
CC(=O)NCCNCc1ccc(OCc2cccc(-c3ccccc3)c2C)cc1OCc1nccc2ccccc12	719266	[H][*:1]	[H][*:2]	C[*:3]	[H][*:4]	[H][*:5]	CC(=O)NCCNC[*:6]	c1ccc2c(CO[*:7])nccc2c1
CC(=O)NCCNCc1ccc(OCc2cccc(-c3ccccc3)c2C)cc1OCc1cccc(NC(=O)OC(C)(C)C)c1	719267	[H][*:1]	[H][*:2]	C[*:3]	[H][*:4]	[H][*:5]	CC(=O)NCCNC[*:6]	CC(C)(C)OC(=O)Nc1cccc(CO[*:7])c1
CC(=O)NCCNCc1ccc(OCc2cccc(-c3ccccc3)c2C)cc1OC[C@@H]1CCC(=O)N1	719268	[H][*:1]	[H][*:2]	C[*:3]	[H][*:4]	[H][*:5]	CC(=O)NCCNC[*:6]	O=C1CC[C@@H](CO[*:7])N1
COc1cc(OCc2cccc(-c3ccccc3)c2C)cc(OCc2cccc(C#N)c2)c1CNC[C@@H](O)CC(=O)O	719281	[H][*:1]	[H][*:2]	C[*:3]	[H][*:4]	CO[*:5]	O=C(O)C[C@H](O)CNC[*:6]	N#Cc1cccc(CO[*:7])c1
COc1cc(OCc2cccc(-c3ccccc3)c2C)cc(OCc2cccc(C#N)c2)c1CN[C@H](CO)C(=O)O	719282	[H][*:1]	[H][*:2]	C[*:3]	[H][*:4]	CO[*:5]	O=C(O)[C@@H](CO)NC[*:6]	N#Cc1cccc(CO[*:7])c1
COc1cc(OCc2cccc(-c3ccccc3)c2C)cc(OCc2cccc(C#N)c2)c1CN[C@@H](C(=O)O)[C@H](C)O	719283	[H][*:1]	[H][*:2]	C[*:3]	[H][*:4]	CO[*:5]	C[C@H](O)[C@@H](NC[*:6])C(=O)O	N#Cc1cccc(CO[*:7])c1
COc1cc(OCc2cccc(-c3ccccc3)c2C)cc(OCc2cccc(C#N)c2)c1CN[C@H](C(=O)O)[C@H](C)O	719284	[H][*:1]	[H][*:2]	C[*:3]	[H][*:4]	CO[*:5]	C[C@H](O)[C@H](NC[*:6])C(=O)O	N#Cc1cccc(CO[*:7])c1
COc1cc(OCc2cccc(-c3ccccc3)c2C)cc(OCc2cccc(C#N)c2)c1CNC(C)(CO)C(=O)O	719285	[H][*:1]	[H][*:2]	C[*:3]	[H][*:4]	CO[*:5]	CC(CO)(NC[*:6])C(=O)O	N#Cc1cccc(CO[*:7])c1
COc1cc(OCc2cccc(-c3ccccc3)c2C)cc(OCc2cccc(C#N)c2)c1CN[C@@H](C(=O)O)[C@@H](C)O	719286	[H][*:1]	[H][*:2]	C[*:3]	[H][*:4]	CO[*:5]	C[C@@H](O)[C@@H](NC[*:6])C(=O)O	N#Cc1cccc(CO[*:7])c1
Cc1c(COc2ccc(CN[C@H](CO)C(=O)O)c(OCCCCC#N)c2)cccc1-c1ccccc1	719291	[H][*:1]	[H][*:2]	C[*:3]	[H][*:4]	[H][*:5]	O=C(O)[C@@H](CO)NC[*:6]	N#CCCCCO[*:7]
Cc1c(COc2ccc(CNC[C@@H](O)CC(=O)O)c(OCCCCC#N)c2)cccc1-c1ccccc1	719292	[H][*:1]	[H][*:2]	C[*:3]	[H][*:4]	[H][*:5]	O=C(O)C[C@H](O)CNC[*:6]	N#CCCCCO[*:7]
Cc1c(COc2ccc(CN[C@H](CO)C(=O)O)c(OCc3cccc(C#N)c3)c2Cl)cccc1-c1ccccc1	719378	[H][*:1]	[H][*:2]	C[*:3]	Cl[*:4]	N#Cc1cccc(CO[*:5])c1	O=C(O)[C@@H](CO)NC[*:6]	[H][*:7]
Cc1c(COc2ccc(CNC[C@@H](O)CC(=O)O)c(OCc3cccc(C#N)c3)c2Cl)cccc1-c1ccccc1	719379	[H][*:1]	[H][*:2]	C[*:3]	Cl[*:4]	N#Cc1cccc(CO[*:5])c1	O=C(O)C[C@H](O)CNC[*:6]	[H][*:7]
Cc1c(COc2ccc(CN3CCCC[C@H]3C(=O)O)c(OCc3cccc(C#N)c3)c2Cl)cccc1-c1ccccc1	719380	[H][*:1]	[H][*:2]	C[*:3]	Cl[*:4]	N#Cc1cccc(CO[*:5])c1	O=C(O)[C@@H]1CCCCN1C[*:6]	[H][*:7]
CC(=O)NCCNCc1ccc(OCc2cccc(-c3ccccc3)c2C)c(Cl)c1OCc1cccc(C#N)c1	719381	[H][*:1]	[H][*:2]	C[*:3]	Cl[*:4]	N#Cc1cccc(CO[*:5])c1	CC(=O)NCCNC[*:6]	[H][*:7]
Cc1c(COc2cc(OCc3cncc(C#N)c3)c(CN3CCCC[C@H]3C(=O)O)cc2Br)cccc1-c1ccccc1	719445	[H][*:1]	[H][*:2]	C[*:3]	Br[*:4]	[H][*:5]	O=C(O)[C@@H]1CCCCN1C[*:6]	N#Cc1cncc(CO[*:7])c1
Cc1c(C#N)cncc1COc1cc(OCc2cccc(-c3ccccc3)c2C)ccc1CN[C@H](CO)C(=O)O	719471	[H][*:1]	[H][*:2]	C[*:3]	[H][*:4]	Cc1c(C#N)cncc1CO[*:5]	O=C(O)[C@@H](CO)NC[*:6]	[H][*:7]
Cc1c(COc2ccc(CN[C@H](CO)C(=O)O)c(OCc3cncc(C#N)c3)c2)cccc1-c1ccccc1	719474	[H][*:1]	[H][*:2]	C[*:3]	[H][*:4]	[H][*:5]	O=C(O)[C@@H](CO)NC[*:6]	N#Cc1cncc(CO[*:7])c1
Cc1c(COc2ccc(CNC[C@@H](O)CC(=O)O)c(OCc3cncc(C#N)c3)c2)cccc1-c1ccccc1	719475	[H][*:1]	[H][*:2]	C[*:3]	[H][*:4]	[H][*:5]	O=C(O)C[C@H](O)CNC[*:6]	N#Cc1cncc(CO[*:7])c1
Cc1c(COc2ccc(CN3CCCC[C@H]3C(=O)O)c(OCc3cncc(C#N)c3)c2)cccc1-c1ccccc1	719476	[H][*:1]	[H][*:2]	C[*:3]	[H][*:4]	[H][*:5]	O=C(O)[C@@H]1CCCCN1C[*:6]	N#Cc1cncc(CO[*:7])c1
Cc1c(COc2ccc(CNC[C@@H](O)CC(=O)O)c(OCc3ccc(F)c(C#N)c3)c2)cccc1-c1ccccc1	719477	[H][*:1]	[H][*:2]	C[*:3]	[H][*:4]	[H][*:5]	O=C(O)C[C@H](O)CNC[*:6]	N#Cc1cc(CO[*:7])ccc1F
Cc1c(COc2ccc(CN[C@H](CO)C(=O)O)c(OCc3ccc(F)c(C#N)c3)c2)cccc1-c1ccccc1	719478	[H][*:1]	[H][*:2]	C[*:3]	[H][*:4]	[H][*:5]	O=C(O)[C@@H](CO)NC[*:6]	N#Cc1cc(CO[*:7])ccc1F
Cc1c(COc2ccc(CN[C@](C)(CO)C(=O)O)c(OCc3ccc(F)c(C#N)c3)c2)cccc1-c1ccccc1	719479	[H][*:1]	[H][*:2]	C[*:3]	[H][*:4]	[H][*:5]	C[C@](CO)(NC[*:6])C(=O)O	N#Cc1cc(CO[*:7])ccc1F
Cc1c(COc2ccc(CN3CCCC[C@H]3C(=O)O)c(OCc3ccc(F)c(C#N)c3)c2)cccc1-c1ccccc1	719480	[H][*:1]	[H][*:2]	C[*:3]	[H][*:4]	[H][*:5]	O=C(O)[C@@H]1CCCCN1C[*:6]	N#Cc1cc(CO[*:7])ccc1F
COc1cc(OCc2cccc(-c3ccccc3)c2C)ccc1CNCCNC(C)=O	719481	[H][*:1]	[H][*:2]	C[*:3]	[H][*:4]	CO[*:5]	CC(=O)NCCNC[*:6]	[H][*:7]
COc1cc(OCc2cccc(-c3ccccc3)c2C)cc(OC)c1CC1CCCC[C@H]1C(=O)O	723056	[H][*:1]	[H][*:2]	C[*:3]	[H][*:4]	CO[*:5]	O=C(O)[C@@H]1CCCCC1C[*:6]	CO[*:7]
Cc1c(COc2ccc(CNCCO)cc2Cl)cccc1-c1ccccc1	723058	[H][*:1]	[H][*:2]	C[*:3]	Cl[*:4]	[H][*:5]	OCCNC[*:6]	[H][*:7]
COc1cccc(-c2cccc(COc3ccc(CN4CCC4)cc3)c2C)c1	723059	CO[*:1]	[H][*:2]	C[*:3]	[H][*:4]	[H][*:5]	C(N1CCC1)[*:6]	[H][*:7]
COc1cc(OCc2cccc(-c3ccccc3)c2C)c(Br)c(OC)c1CNCCNC(C)=O	723060	[H][*:1]	[H][*:2]	C[*:3]	Br[*:4]	CO[*:5]	CC(=O)NCCNC[*:6]	CO[*:7]
COc1cc(OCc2cccc(-c3ccccc3)c2C)cc(OC)c1CNC(C)(C)CN1CCN(C)CC1	723061	[H][*:1]	[H][*:2]	C[*:3]	[H][*:4]	CO[*:5]	CN1CCN(CC(C)(C)NC[*:6])CC1	CO[*:7]
COc1cc(OCc2cccc(-c3ccccc3)c2C)cc(OC)c1CNCCN(C)S(C)(=O)=O	723062	[H][*:1]	[H][*:2]	C[*:3]	[H][*:4]	CO[*:5]	CN(CCNC[*:6])S(C)(=O)=O	CO[*:7]
Cc1c(COc2ccc(CN3CCCCC3C(=O)O)cc2Br)cccc1-c1ccccc1	723063	[H][*:1]	[H][*:2]	C[*:3]	Br[*:4]	[H][*:5]	O=C(O)C1CCCCN1C[*:6]	[H][*:7]
COc1cc(OCc2cccc(-c3ccccc3)c2C)cc(OC)c1CNCC(=O)N1CCOCC1	723064	[H][*:1]	[H][*:2]	C[*:3]	[H][*:4]	CO[*:5]	O=C(CNC[*:6])N1CCOCC1	CO[*:7]
COc1cc(OCc2cccc(-c3ccccc3)c2C)cc(OC)c1CNCCN1CCN(C)CC1	723065	[H][*:1]	[H][*:2]	C[*:3]	[H][*:4]	CO[*:5]	CN1CCN(CCNC[*:6])CC1	CO[*:7]
COc1cc(OCc2cccc(-c3ccccc3)c2C)cc(OC)c1CNCCN1CCCCC1=O	723066	[H][*:1]	[H][*:2]	C[*:3]	[H][*:4]	CO[*:5]	O=C1CCCCN1CCNC[*:6]	CO[*:7]
COc1cc(OCc2cccc(-c3ccccc3)c2C)cc(OC)c1CNCCCN1CCCC1=O	723067	[H][*:1]	[H][*:2]	C[*:3]	[H][*:4]	CO[*:5]	O=C1CCCN1CCCNC[*:6]	CO[*:7]
COc1cc(OCc2cccc(-c3ccccc3)c2C)cc(OC)c1CNCCN1CCNC(=O)C1	723068	[H][*:1]	[H][*:2]	C[*:3]	[H][*:4]	CO[*:5]	O=C1CN(CCNC[*:6])CCN1	CO[*:7]
COc1cc(OCc2cccc(-c3ccccc3)c2C)cc(OC)c1CNCCN1CCOCC1	723069	[H][*:1]	[H][*:2]	C[*:3]	[H][*:4]	CO[*:5]	C(NCCN1CCOCC1)[*:6]	CO[*:7]
COc1cc(OCc2cccc(-c3ccccc3)c2C)cc(OC)c1CN1CCCCC1C(=O)O	723070	[H][*:1]	[H][*:2]	C[*:3]	[H][*:4]	CO[*:5]	O=C(O)C1CCCCN1C[*:6]	CO[*:7]
Cc1c(COc2cccc(CN(C)CC(=O)O)c2)cccc1-c1ccccc1	723071	[H][*:1]	[H][*:2]	C[*:3]	[H][*:4]	[H][*:5]	[H][*:6]	CN(C[*:7])CC(=O)O
CCN1CCCC(NCc2c(OC)cc(OCc3cccc(-c4ccccc4)c3C)cc2OC)C1	723072	[H][*:1]	[H][*:2]	C[*:3]	[H][*:4]	CO[*:5]	CCN1CCCC(NC[*:6])C1	CO[*:7]
COc1cc(OCc2cccc(-c3ccccc3)c2C)cc(OC)c1CNCCN1CCCC1=O	723073	[H][*:1]	[H][*:2]	C[*:3]	[H][*:4]	CO[*:5]	O=C1CCCN1CCNC[*:6]	CO[*:7]
CC(=O)O[C@@H]1C[C@@H](C(=O)O)N(Cc2ccc(OCc3cccc(-c4ccccc4)c3C)c(C)c2)C1	723074	[H][*:1]	[H][*:2]	C[*:3]	C[*:4]	[H][*:5]	CC(=O)O[C@@H]1C[C@@H](C(=O)O)N(C[*:6])C1	[H][*:7]
COc1cc(OCc2cccc(-c3ccccc3)c2C)ccc1CN1CCC(C(=O)NCCO)CC1	723075	[H][*:1]	[H][*:2]	C[*:3]	[H][*:4]	CO[*:5]	O=C(NCCO)C1CCN(C[*:6])CC1	[H][*:7]
COc1cc(OCc2cccc(-c3ccccc3)c2C)cc(OC)c1CNC(C)c1nnc(C)[nH]1	723076	[H][*:1]	[H][*:2]	C[*:3]	[H][*:4]	CO[*:5]	Cc1nnc(C(C)NC[*:6])[nH]1	CO[*:7]
CC(=O)NCCNCc1ccc(OCc2cccc(-c3ccccc3)c2C)c(Br)c1	723077	[H][*:1]	[H][*:2]	C[*:3]	Br[*:4]	[H][*:5]	CC(=O)NCCNC[*:6]	[H][*:7]
CO[C@@H]1C[C@@H](C(=O)O)N(Cc2ccc(OCc3cccc(-c4ccccc4)c3C)c(Cl)c2)C1	723078	[H][*:1]	[H][*:2]	C[*:3]	Cl[*:4]	[H][*:5]	CO[C@@H]1C[C@@H](C(=O)O)N(C[*:6])C1	[H][*:7]
COc1cc(OCc2cccc(-c3ccccc3)c2C)cc(OC)c1CNCCCNC(C)=O	723079	[H][*:1]	[H][*:2]	C[*:3]	[H][*:4]	CO[*:5]	CC(=O)NCCCNC[*:6]	CO[*:7]
COc1cc(OCc2cccc(-c3ccccc3)c2C)cc(OC)c1CN[C@@H]1CCCC[C@H]1O	723080	[H][*:1]	[H][*:2]	C[*:3]	[H][*:4]	CO[*:5]	O[C@@H]1CCCC[C@H]1NC[*:6]	CO[*:7]
COc1cc(OCc2cccc(-c3ccccc3)c2C)cc(OC)c1CNC1CCCN(C)C1	723081	[H][*:1]	[H][*:2]	C[*:3]	[H][*:4]	CO[*:5]	CN1CCCC(NC[*:6])C1	CO[*:7]
COc1c(CN2CCCC[C@H]2C(=O)O)ccc(OCc2cccc(-c3ccccc3)c2C)c1C	723082	[H][*:1]	[H][*:2]	C[*:3]	C[*:4]	CO[*:5]	O=C(O)[C@@H]1CCCCN1C[*:6]	[H][*:7]
C=CC[C@]1(C(=O)O)CCCN1Cc1ccc(OCc2cccc(-c3ccccc3)c2C)c(C)c1	723083	[H][*:1]	[H][*:2]	C[*:3]	C[*:4]	[H][*:5]	C=CC[C@]1(C(=O)O)CCCN1C[*:6]	[H][*:7]
Cc1c(COc2ccc(CNCCC(N)=O)cc2Br)cccc1-c1ccccc1	723084	[H][*:1]	[H][*:2]	C[*:3]	Br[*:4]	[H][*:5]	NC(=O)CCNC[*:6]	[H][*:7]
Cc1c(COc2cccc(CNCCC(N)=O)c2)cccc1-c1ccccc1	723085	[H][*:1]	[H][*:2]	C[*:3]	[H][*:4]	[H][*:5]	[H][*:6]	NC(=O)CCNC[*:7]
Cc1c(COc2ccc(CN3CCOCC3C(=O)O)cc2Cl)cccc1-c1ccccc1	723086	[H][*:1]	[H][*:2]	C[*:3]	Cl[*:4]	[H][*:5]	O=C(O)C1COCCN1C[*:6]	[H][*:7]
COc1cc(OCc2cccc(-c3ccccc3)c2C)cc(OC)c1CNC(C)CC(=O)O	723087	[H][*:1]	[H][*:2]	C[*:3]	[H][*:4]	CO[*:5]	CC(CC(=O)O)NC[*:6]	CO[*:7]
Cc1c(COc2ccc(CN3CCC(C(=O)O)CC3)cc2Cl)cccc1-c1ccccc1	723088	[H][*:1]	[H][*:2]	C[*:3]	Cl[*:4]	[H][*:5]	O=C(O)C1CCN(C[*:6])CC1	[H][*:7]
Cc1c(COc2ccc(CN3CCCC[C@@H]3C(=O)O)cc2Cl)cccc1-c1ccccc1	723089	[H][*:1]	[H][*:2]	C[*:3]	Cl[*:4]	[H][*:5]	O=C(O)[C@H]1CCCCN1C[*:6]	[H][*:7]
Cc1c(COc2ccc(CN3CCCC[C@H]3C(=O)O)cc2Cl)cccc1-c1ccccc1	723090	[H][*:1]	[H][*:2]	C[*:3]	Cl[*:4]	[H][*:5]	O=C(O)[C@@H]1CCCCN1C[*:6]	[H][*:7]
COc1cc(OCc2cccc(-c3ccccc3)c2C)cc(OC)c1CNCC(=O)N(C)C	723091	[H][*:1]	[H][*:2]	C[*:3]	[H][*:4]	CO[*:5]	CN(C)C(=O)CNC[*:6]	CO[*:7]
COc1cc(OCc2cccc(-c3ccccc3)c2C)cc(OC)c1CNCCNC(C)=O	723092	[H][*:1]	[H][*:2]	C[*:3]	[H][*:4]	CO[*:5]	CC(=O)NCCNC[*:6]	CO[*:7]
COc1cc(OCc2cccc(-c3ccccc3)c2C)ccc1CN1CCCCC1C(=O)O	723093	[H][*:1]	[H][*:2]	C[*:3]	[H][*:4]	CO[*:5]	O=C(O)C1CCCCN1C[*:6]	[H][*:7]
Cc1c(COc2cccc(CN3CCC3)c2)cccc1-c1ccccc1	723094	[H][*:1]	[H][*:2]	C[*:3]	[H][*:4]	[H][*:5]	[H][*:6]	C(N1CCC1)[*:7]
CO[C@@H]1C[C@@H](C(=O)O)N(Cc2ccc(OCc3cccc(-c4ccccc4)c3C)c(C)c2)C1	723095	[H][*:1]	[H][*:2]	C[*:3]	C[*:4]	[H][*:5]	CO[C@@H]1C[C@@H](C(=O)O)N(C[*:6])C1	[H][*:7]
Cc1cc(OCc2cccc(-c3ccccc3)c2C)cc(C)c1CN1CCCCC1C(=O)O	723096	[H][*:1]	[H][*:2]	C[*:3]	[H][*:4]	C[*:5]	O=C(O)C1CCCCN1C[*:6]	C[*:7]
Cc1cc(CN2CCCCCC2C(=O)O)ccc1OCc1cccc(-c2ccccc2)c1C	723097	[H][*:1]	[H][*:2]	C[*:3]	C[*:4]	[H][*:5]	O=C(O)C1CCCCCN1C[*:6]	[H][*:7]
Cc1cc(CN2CCCCC2CC(=O)O)ccc1OCc1cccc(-c2ccccc2)c1C	723098	[H][*:1]	[H][*:2]	C[*:3]	C[*:4]	[H][*:5]	O=C(O)CC1CCCCN1C[*:6]	[H][*:7]
Cc1cc(CNCCCN2CCCC2=O)ccc1OCc1cccc(-c2ccccc2)c1C	723099	[H][*:1]	[H][*:2]	C[*:3]	C[*:4]	[H][*:5]	O=C1CCCN1CCCNC[*:6]	[H][*:7]
CC(=O)NCCNC(C)c1ccc(OCc2cccc(-c3ccccc3)c2C)c(Cl)c1	723100	[H][*:1]	[H][*:2]	C[*:3]	Cl[*:4]	[H][*:5]	CC(NCCNC(C)=O)[*:6]	[H][*:7]
COc1cc(OCc2cccc(-c3ccccc3)c2C)cc(OC)c1CN(C)CC(=O)O	723101	[H][*:1]	[H][*:2]	C[*:3]	[H][*:4]	CO[*:5]	CN(C[*:6])CC(=O)O	CO[*:7]
COc1cc(OCc2cccc(-c3ccccc3)c2C)cc(OC)c1CNCCC(N)=O	723102	[H][*:1]	[H][*:2]	C[*:3]	[H][*:4]	CO[*:5]	NC(=O)CCNC[*:6]	CO[*:7]
COc1cc(OCc2cccc(-c3ccccc3)c2C)cc(OC)c1CN[C@@H](C)C(=O)O	723103	[H][*:1]	[H][*:2]	C[*:3]	[H][*:4]	CO[*:5]	C[C@H](NC[*:6])C(=O)O	CO[*:7]
Cc1c(COc2cccc(CN3CCCCC3C(=O)O)c2)cccc1-c1ccccc1	723104	[H][*:1]	[H][*:2]	C[*:3]	[H][*:4]	[H][*:5]	[H][*:6]	O=C(O)C1CCCCN1C[*:7]
Cc1c(COc2ccc(CN3CCCCC3C(=O)O)cc2F)cccc1-c1ccccc1	723105	[H][*:1]	[H][*:2]	C[*:3]	F[*:4]	[H][*:5]	O=C(O)C1CCCCN1C[*:6]	[H][*:7]
Cc1cc(CN2C[C@H](O)C[C@@H]2C(=O)O)ccc1OCc1cccc(-c2ccccc2)c1C	723106	[H][*:1]	[H][*:2]	C[*:3]	C[*:4]	[H][*:5]	O=C(O)[C@H]1C[C@@H](O)CN1C[*:6]	[H][*:7]
Cc1cc(CN2C[C@@H](O)C[C@@H]2C(=O)O)ccc1OCc1cccc(-c2ccccc2)c1C	723107	[H][*:1]	[H][*:2]	C[*:3]	C[*:4]	[H][*:5]	O=C(O)[C@H]1C[C@H](O)CN1C[*:6]	[H][*:7]
Cc1cc(CN2CCCCC2C(=O)O)ccc1OCc1cccc(-c2ccccc2)c1C	723108	[H][*:1]	[H][*:2]	C[*:3]	C[*:4]	[H][*:5]	O=C(O)C1CCCCN1C[*:6]	[H][*:7]
Cc1cc(CN2CCCC(C(=O)O)C2)ccc1OCc1cccc(-c2ccccc2)c1C	723109	[H][*:1]	[H][*:2]	C[*:3]	C[*:4]	[H][*:5]	O=C(O)C1CCCN(C[*:6])C1	[H][*:7]
Cc1cc(CN2CCC[C@@H](C(=O)O)C2)ccc1OCc1cccc(-c2ccccc2)c1C	723110	[H][*:1]	[H][*:2]	C[*:3]	C[*:4]	[H][*:5]	O=C(O)[C@@H]1CCCN(C[*:6])C1	[H][*:7]
Cc1cc(CN2C[C@H](C)C[C@@H]2C(=O)O)ccc1OCc1cccc(-c2ccccc2)c1C	723111	[H][*:1]	[H][*:2]	C[*:3]	C[*:4]	[H][*:5]	C[C@@H]1C[C@H](C(=O)O)N(C[*:6])C1	[H][*:7]
Cc1cc(CN2CCCC[C@H]2C(=O)O)ccc1OCc1cccc(-c2ccccc2)c1C	723112	[H][*:1]	[H][*:2]	C[*:3]	C[*:4]	[H][*:5]	O=C(O)[C@@H]1CCCCN1C[*:6]	[H][*:7]
Cc1cc(CN2CCC(C(=O)O)CC2)ccc1OCc1cccc(-c2ccccc2)c1C	723113	[H][*:1]	[H][*:2]	C[*:3]	C[*:4]	[H][*:5]	O=C(O)C1CCN(C[*:6])CC1	[H][*:7]
Cc1cc(CN2CCCC[C@@H]2C(=O)O)ccc1OCc1cccc(-c2ccccc2)c1C	723114	[H][*:1]	[H][*:2]	C[*:3]	C[*:4]	[H][*:5]	O=C(O)[C@H]1CCCCN1C[*:6]	[H][*:7]
Cc1ccc(CN2CCCC[C@H]2C(=O)O)cc1OCc1cccc(-c2ccccc2)c1C	723115	[H][*:1]	[H][*:2]	C[*:3]	C[*:4]	[H][*:5]	[H][*:6]	O=C(O)[C@@H]1CCCCN1C[*:7]
Cc1c(COc2cccc(CNCCCN3CCCC3=O)c2)cccc1-c1ccccc1	723116	[H][*:1]	[H][*:2]	C[*:3]	[H][*:4]	[H][*:5]	[H][*:6]	O=C1CCCN1CCCNC[*:7]
Cc1cc(CN2CCC=C(C(=O)O)C2)ccc1OCc1cccc(-c2ccccc2)c1C	723119	[H][*:1]	[H][*:2]	C[*:3]	C[*:4]	[H][*:5]	O=C(O)C1=CCCN(C[*:6])C1	[H][*:7]
Cc1c(COc2ccc(CNC(C)(C)C(=O)O)cc2Cl)cccc1-c1ccccc1	723120	[H][*:1]	[H][*:2]	C[*:3]	Cl[*:4]	[H][*:5]	CC(C)(NC[*:6])C(=O)O	[H][*:7]
CC(=O)NCCNCc1ccc(OCc2cccc(-c3ccccc3)c2C)c(Cl)c1	723121	[H][*:1]	[H][*:2]	C[*:3]	Cl[*:4]	[H][*:5]	CC(=O)NCCNC[*:6]	[H][*:7]
Cc1c(COc2ccc(CN3CCC3)cc2Br)cccc1-c1ccccc1	723122	[H][*:1]	[H][*:2]	C[*:3]	Br[*:4]	[H][*:5]	C(N1CCC1)[*:6]	[H][*:7]
COc1cc(OCc2cccc(-c3ccccc3)c2C)cc(OC)c1CNC1CCC1	723124	[H][*:1]	[H][*:2]	C[*:3]	[H][*:4]	CO[*:5]	C(NC1CCC1)[*:6]	CO[*:7]
CC(=O)NCCNCc1c(C)cc(OCc2cccc(-c3ccccc3)c2C)cc1C	723125	[H][*:1]	[H][*:2]	C[*:3]	[H][*:4]	C[*:5]	CC(=O)NCCNC[*:6]	C[*:7]
CC(=O)NCCNC(C)c1ccc(OCc2cccc(-c3ccccc3)c2C)c(C)c1	723126	[H][*:1]	[H][*:2]	C[*:3]	C[*:4]	[H][*:5]	CC(NCCNC(C)=O)[*:6]	[H][*:7]
Cc1cc(CN2CCC[C@H]2C(=O)O)ccc1OCc1cccc(-c2ccccc2)c1C	723127	[H][*:1]	[H][*:2]	C[*:3]	C[*:4]	[H][*:5]	O=C(O)[C@@H]1CCCN1C[*:6]	[H][*:7]
Cc1cc(CN2CCCC2C(=O)O)ccc1OCc1cccc(-c2ccccc2)c1C	723128	[H][*:1]	[H][*:2]	C[*:3]	C[*:4]	[H][*:5]	O=C(O)C1CCCN1C[*:6]	[H][*:7]
Cc1cc(CN[C@@H]2CCCC[C@H]2O)ccc1OCc1cccc(-c2ccccc2)c1C	723129	[H][*:1]	[H][*:2]	C[*:3]	C[*:4]	[H][*:5]	O[C@@H]1CCCC[C@H]1NC[*:6]	[H][*:7]
Cc1c(COc2ccc(CN3CCCCC3C(=O)O)cc2)cccc1-c1ccccc1	723130	[H][*:1]	[H][*:2]	C[*:3]	[H][*:4]	[H][*:5]	O=C(O)C1CCCCN1C[*:6]	[H][*:7]
Cc1cc(CN2CCC[C@@H]2C(=O)O)ccc1OCc1cccc(-c2ccccc2)c1C	723131	[H][*:1]	[H][*:2]	C[*:3]	C[*:4]	[H][*:5]	O=C(O)[C@H]1CCCN1C[*:6]	[H][*:7]
Cc1cc(CNCC2CCC(=O)N2)ccc1OCc1cccc(-c2ccccc2)c1C	723132	[H][*:1]	[H][*:2]	C[*:3]	C[*:4]	[H][*:5]	O=C1CCC(CNC[*:6])N1	[H][*:7]
Cc1c(COc2ccc(CN[C@@H](C)C(=O)O)cc2Cl)cccc1-c1ccccc1	723133	[H][*:1]	[H][*:2]	C[*:3]	Cl[*:4]	[H][*:5]	C[C@H](NC[*:6])C(=O)O	[H][*:7]
Cc1c(COc2ccc(CN[C@H](C)C(=O)O)cc2Cl)cccc1-c1ccccc1	723134	[H][*:1]	[H][*:2]	C[*:3]	Cl[*:4]	[H][*:5]	C[C@@H](NC[*:6])C(=O)O	[H][*:7]
CC(=O)NCCNCc1ccc(OCc2cccc(-c3ccccc3)c2C)c(F)c1	723135	[H][*:1]	[H][*:2]	C[*:3]	F[*:4]	[H][*:5]	CC(=O)NCCNC[*:6]	[H][*:7]
COc1cc(OCc2cccc(-c3ccccc3)c2C)ccc1CN[C@@H](C)C(=O)O	723136	[H][*:1]	[H][*:2]	C[*:3]	[H][*:4]	CO[*:5]	C[C@H](NC[*:6])C(=O)O	[H][*:7]
Cc1c(COc2cccc(CN[C@@H](C)C(=O)O)c2)cccc1-c1ccccc1	723137	[H][*:1]	[H][*:2]	C[*:3]	[H][*:4]	[H][*:5]	[H][*:6]	C[C@H](NC[*:7])C(=O)O
COc1cc(OCc2cccc(-c3ccccc3)c2C)ccc1CNCCC(N)=O	723138	[H][*:1]	[H][*:2]	C[*:3]	[H][*:4]	CO[*:5]	NC(=O)CCNC[*:6]	[H][*:7]
CCc1cc(OCc2cccc(-c3ccccc3)c2C)cc(OC)c1CN1CCC1	723139	[H][*:1]	[H][*:2]	C[*:3]	[H][*:4]	CC[*:5]	C(N1CCC1)[*:6]	CO[*:7]
Cc1cc(CNC(C)CC(=O)O)ccc1OCc1cccc(-c2ccccc2)c1C	723140	[H][*:1]	[H][*:2]	C[*:3]	C[*:4]	[H][*:5]	CC(CC(=O)O)NC[*:6]	[H][*:7]
Cc1cc(CN(C)[C@H](C)C(=O)O)ccc1OCc1cccc(-c2ccccc2)c1C	723141	[H][*:1]	[H][*:2]	C[*:3]	C[*:4]	[H][*:5]	C[C@H](C(=O)O)N(C)C[*:6]	[H][*:7]
Cc1cc(OCc2cccc(-c3ccccc3)c2C)cc(C)c1CNCCC(N)=O	723142	[H][*:1]	[H][*:2]	C[*:3]	[H][*:4]	C[*:5]	NC(=O)CCNC[*:6]	C[*:7]
CC(=O)CCNCc1ccc(OCc2cccc(-c3ccccc3)c2C)c(C)c1	723143	[H][*:1]	[H][*:2]	C[*:3]	C[*:4]	[H][*:5]	CC(=O)CCNC[*:6]	[H][*:7]
CC(=O)NCCNCc1ccc(C)c(OCc2cccc(-c3ccccc3)c2C)c1	723144	[H][*:1]	[H][*:2]	C[*:3]	C[*:4]	[H][*:5]	[H][*:6]	CC(=O)NCCNC[*:7]
Cc1cc(CN2CCC[C@H]2CO)ccc1OCc1cccc(-c2ccccc2)c1C	723145	[H][*:1]	[H][*:2]	C[*:3]	C[*:4]	[H][*:5]	OC[C@@H]1CCCN1C[*:6]	[H][*:7]
Cc1cc(CN2CC[C@H]2C(=O)O)ccc1OCc1cccc(-c2ccccc2)c1C	723146	[H][*:1]	[H][*:2]	C[*:3]	C[*:4]	[H][*:5]	O=C(O)[C@@H]1CCN1C[*:6]	[H][*:7]
Cc1c(COc2ccc(CNCC3CCC(=O)N3)cc2)cccc1-c1ccccc1	723147	[H][*:1]	[H][*:2]	C[*:3]	[H][*:4]	[H][*:5]	O=C1CCC(CNC[*:6])N1	[H][*:7]
Cc1c(COc2ccc(CNC[C@H]3CCC(=O)N3)cc2)cccc1-c1ccccc1	723148	[H][*:1]	[H][*:2]	C[*:3]	[H][*:4]	[H][*:5]	O=C1CC[C@H](CNC[*:6])N1	[H][*:7]
Cc1cc(CN[C@@H](C)C(=O)O)ccc1OCc1cccc(-c2ccccc2)c1C	723149	[H][*:1]	[H][*:2]	C[*:3]	C[*:4]	[H][*:5]	C[C@H](NC[*:6])C(=O)O	[H][*:7]
Cc1cc(CN(C)CC(=O)O)ccc1OCc1cccc(-c2ccccc2)c1C	723150	[H][*:1]	[H][*:2]	C[*:3]	C[*:4]	[H][*:5]	CN(C[*:6])CC(=O)O	[H][*:7]
Cc1cc(CNCCC(N)=O)ccc1OCc1cccc(-c2ccccc2)c1C	723151	[H][*:1]	[H][*:2]	C[*:3]	C[*:4]	[H][*:5]	NC(=O)CCNC[*:6]	[H][*:7]
Cc1cc(CN[C@H](C)C(=O)O)ccc1OCc1cccc(-c2ccccc2)c1C	723152	[H][*:1]	[H][*:2]	C[*:3]	C[*:4]	[H][*:5]	C[C@@H](NC[*:6])C(=O)O	[H][*:7]
Cc1c(COc2ccc(CN3CCC3)cc2Cl)cccc1-c1ccccc1	723153	[H][*:1]	[H][*:2]	C[*:3]	Cl[*:4]	[H][*:5]	C(N1CCC1)[*:6]	[H][*:7]
COc1cc(OCc2cccc(-c3ccccc3)c2C)ccc1CN1CCC1	723154	[H][*:1]	[H][*:2]	C[*:3]	[H][*:4]	CO[*:5]	C(N1CCC1)[*:6]	[H][*:7]
Cc1cc(CN2CCC2)ccc1OCc1cccc(-c2ccccc2)c1C	723155	[H][*:1]	[H][*:2]	C[*:3]	C[*:4]	[H][*:5]	C(N1CCC1)[*:6]	[H][*:7]
Cc1cc(CNCCO)ccc1OCc1cccc(-c2ccccc2)c1C	723157	[H][*:1]	[H][*:2]	C[*:3]	C[*:4]	[H][*:5]	OCCNC[*:6]	[H][*:7]
COc1cc(OCc2cccc(-c3ccccc3)c2C)cc(OC)c1CNCCO	723158	[H][*:1]	[H][*:2]	C[*:3]	[H][*:4]	CO[*:5]	OCCNC[*:6]	CO[*:7]
Cc1c(COc2ccc(CN[C@@H](C)C(=O)O)cc2Br)cccc1-c1ccccc1	723159	[H][*:1]	[H][*:2]	C[*:3]	Br[*:4]	[H][*:5]	C[C@H](NC[*:6])C(=O)O	[H][*:7]
COc1cc(OCc2cccc(-c3ccccc3)c2C)cc(OC)c1CN[C@H](C)C(=O)O	723160	[H][*:1]	[H][*:2]	C[*:3]	[H][*:4]	CO[*:5]	C[C@@H](NC[*:6])C(=O)O	CO[*:7]
COc1cccc(-c2cccc(COc3cc(OC)c(CN[C@H](C)C(=O)O)c(OC)c3)c2C)c1	723161	CO[*:1]	[H][*:2]	C[*:3]	[H][*:4]	CO[*:5]	C[C@@H](NC[*:6])C(=O)O	CO[*:7]
COc1cc(F)cc(-c2cccc(COc3cc(OC)c(CN[C@H](C)C(=O)O)c(OC)c3)c2C)c1	723162	CO[*:1]	[H][*:2]	C[*:3]	[H][*:4]	CO[*:5]	C[C@@H](NC[*:6])C(=O)O	CO[*:7]
CC(=O)NCCNC1CCc2c(OCc3cccc(-c4ccccc4)c3C)cccc21	723164	[H][*:1]	[H][*:2]	C[*:3]	[H][*:4]	[H][*:5]	[H][*:6]	CCC(NCCNC(C)=O)[*:7]
Cc1cc(CNCC2CC(=O)N2)ccc1OCc1cccc(-c2ccccc2)c1C	723165	[H][*:1]	[H][*:2]	C[*:3]	C[*:4]	[H][*:5]	O=C1CC(CNC[*:6])N1	[H][*:7]
COc1cc(OCc2cccc(-c3ccccc3)c2C)cc(OC)c1CNC[C@@H](O)CC(=O)O	723166	[H][*:1]	[H][*:2]	C[*:3]	[H][*:4]	CO[*:5]	O=C(O)C[C@H](O)CNC[*:6]	CO[*:7]
Cc1c(COc2ccc(CN[C@@H](C(=O)O)[C@H](C)O)cc2Cl)cccc1-c1ccccc1	723170	[H][*:1]	[H][*:2]	C[*:3]	Cl[*:4]	[H][*:5]	C[C@H](O)[C@@H](NC[*:6])C(=O)O	[H][*:7]
Cc1c(COc2ccc(CN[C@@H](C(=O)O)[C@@H](C)O)cc2Cl)cccc1-c1ccccc1	723171	[H][*:1]	[H][*:2]	C[*:3]	Cl[*:4]	[H][*:5]	C[C@@H](O)[C@@H](NC[*:6])C(=O)O	[H][*:7]
Cc1c(COc2ccc(CN[C@H](C(=O)O)[C@H](C)O)cc2Cl)cccc1-c1ccccc1	723172	[H][*:1]	[H][*:2]	C[*:3]	Cl[*:4]	[H][*:5]	C[C@H](O)[C@H](NC[*:6])C(=O)O	[H][*:7]
COc1cc(OCc2cccc(-c3ccccc3)c2C#N)cc(OC)c1CNCc1ccccn1	723178	[H][*:1]	[H][*:2]	N#C[*:3]	[H][*:4]	CO[*:5]	C(NCc1ccccn1)[*:6]	CO[*:7]
COc1cc(OCc2cccc(-c3ccccc3)c2C#N)cc(OC)c1CNC1CC1	723179	[H][*:1]	[H][*:2]	N#C[*:3]	[H][*:4]	CO[*:5]	C(NC1CC1)[*:6]	CO[*:7]
COc1cc(OCc2cccc(-c3ccccc3)c2C#N)cc(OC)c1CN1CCCC(C)C1	723180	[H][*:1]	[H][*:2]	N#C[*:3]	[H][*:4]	CO[*:5]	CC1CCCN(C[*:6])C1	CO[*:7]
COc1cc(OCc2cccc(-c3ccccc3)c2C#N)cc(OC)c1CNCCN1CCCC1	723181	[H][*:1]	[H][*:2]	N#C[*:3]	[H][*:4]	CO[*:5]	C(NCCN1CCCC1)[*:6]	CO[*:7]
COc1cc(OCc2cccc(-c3ccccc3)c2C)cc(OC)c1CNCCN1CCC(O)CC1	723182	[H][*:1]	[H][*:2]	C[*:3]	[H][*:4]	CO[*:5]	OC1CCN(CCNC[*:6])CC1	CO[*:7]
COc1cc(OCc2cccc(-c3ccccc3)c2C#N)cc(OC)c1CNCCN1CCOCC1	723183	[H][*:1]	[H][*:2]	N#C[*:3]	[H][*:4]	CO[*:5]	C(NCCN1CCOCC1)[*:6]	CO[*:7]
COc1cc(OCc2cccc(-c3ccccc3)c2C#N)cc(OC)c1CNCc1cccnc1	723184	[H][*:1]	[H][*:2]	N#C[*:3]	[H][*:4]	CO[*:5]	C(NCc1cccnc1)[*:6]	CO[*:7]
COc1cc(OCc2cccc(-c3ccccc3)c2C#N)cc(OC)c1CNCc1ccncc1	723185	[H][*:1]	[H][*:2]	N#C[*:3]	[H][*:4]	CO[*:5]	C(NCc1ccncc1)[*:6]	CO[*:7]
COc1cc(OCc2cccc(-c3ccccc3)c2C#N)cc(OC)c1CNCc1cccc(O)c1	723186	[H][*:1]	[H][*:2]	N#C[*:3]	[H][*:4]	CO[*:5]	Oc1cccc(CNC[*:6])c1	CO[*:7]
COc1cc(OCc2cccc(-c3ccccc3)c2C#N)cc(OC)c1CNCc1ccccc1O	723187	[H][*:1]	[H][*:2]	N#C[*:3]	[H][*:4]	CO[*:5]	Oc1ccccc1CNC[*:6]	CO[*:7]
COc1cc(OCc2cccc(-c3ccccc3)c2C#N)cc(OC)c1CNCc1ccc(O)cc1	723188	[H][*:1]	[H][*:2]	N#C[*:3]	[H][*:4]	CO[*:5]	Oc1ccc(CNC[*:6])cc1	CO[*:7]
COc1cc(OCc2cccc(-c3ccccc3)c2C#N)cc(OC)c1CNC1CCC1	723189	[H][*:1]	[H][*:2]	N#C[*:3]	[H][*:4]	CO[*:5]	C(NC1CCC1)[*:6]	CO[*:7]
COc1cc(OCc2cccc(-c3ccccc3)c2C#N)cc(OC)c1CNC1CCCC1	723190	[H][*:1]	[H][*:2]	N#C[*:3]	[H][*:4]	CO[*:5]	C(NC1CCCC1)[*:6]	CO[*:7]
COc1cc(OCc2cccc(-c3ccccc3)c2C#N)cc(OC)c1CNC1CCCCC1	723191	[H][*:1]	[H][*:2]	N#C[*:3]	[H][*:4]	CO[*:5]	C(NC1CCCCC1)[*:6]	CO[*:7]
COc1cc(OCc2cccc(-c3ccccc3)c2C#N)cc(OC)c1CNCCCN1CCCC1=O	723192	[H][*:1]	[H][*:2]	N#C[*:3]	[H][*:4]	CO[*:5]	O=C1CCCN1CCCNC[*:6]	CO[*:7]
COc1cc(OCc2cccc(-c3ccccc3)c2C#N)cc(OC)c1CNC(C)C	723193	[H][*:1]	[H][*:2]	N#C[*:3]	[H][*:4]	CO[*:5]	CC(C)NC[*:6]	CO[*:7]
COc1cc(OCc2cccc(-c3ccccc3)c2C#N)cc(OC)c1CNCCNC(C)=O	723194	[H][*:1]	[H][*:2]	N#C[*:3]	[H][*:4]	CO[*:5]	CC(=O)NCCNC[*:6]	CO[*:7]
COc1cc(OCc2cccc(-c3ccccc3)c2C#N)cc(OC)c1CNCCN(C)C	723195	[H][*:1]	[H][*:2]	N#C[*:3]	[H][*:4]	CO[*:5]	CN(C)CCNC[*:6]	CO[*:7]
COCCNCc1c(OC)cc(OCc2cccc(-c3ccccc3)c2C#N)cc1OC	723196	[H][*:1]	[H][*:2]	N#C[*:3]	[H][*:4]	CO[*:5]	COCCNC[*:6]	CO[*:7]
COc1cc(OCc2cccc(-c3ccccc3)c2C#N)cc(OC)c1CNCCO	723197	[H][*:1]	[H][*:2]	N#C[*:3]	[H][*:4]	CO[*:5]	OCCNC[*:6]	CO[*:7]
COc1cc(OCc2cccc(-c3ccccc3)c2C#N)cc(OC)c1CNC1(CO)CCCC1	723198	[H][*:1]	[H][*:2]	N#C[*:3]	[H][*:4]	CO[*:5]	OCC1(NC[*:6])CCCC1	CO[*:7]
COc1cc(OCc2cccc(-c3ccccc3)c2C#N)cc(OC)c1CNC1CCC(O)CC1	723199	[H][*:1]	[H][*:2]	N#C[*:3]	[H][*:4]	CO[*:5]	OC1CCC(NC[*:6])CC1	CO[*:7]
COc1cc(OCc2cccc(-c3ccccc3)c2C#N)cc(OC)c1CNCCC(N)=O	723200	[H][*:1]	[H][*:2]	N#C[*:3]	[H][*:4]	CO[*:5]	NC(=O)CCNC[*:6]	CO[*:7]
CNCc1c(OC)cc(OCc2cccc(-c3ccccc3)c2C#N)cc1OC	723201	[H][*:1]	[H][*:2]	N#C[*:3]	[H][*:4]	CO[*:5]	CNC[*:6]	CO[*:7]
COc1cc(OCc2cccc(-c3ccccc3)c2C#N)cc(OC)c1CNCCc1ccccn1	723202	[H][*:1]	[H][*:2]	N#C[*:3]	[H][*:4]	CO[*:5]	C(NCCc1ccccn1)[*:6]	CO[*:7]
COc1cc(OCc2cccc(-c3ccccc3)c2C#N)cc(OC)c1CN1CCCC1C	723203	[H][*:1]	[H][*:2]	N#C[*:3]	[H][*:4]	CO[*:5]	CC1CCCN1C[*:6]	CO[*:7]
COc1cc(OCc2cccc(-c3ccccc3)c2C#N)cc(OC)c1CN1CCN(C(C)=O)CC1	723204	[H][*:1]	[H][*:2]	N#C[*:3]	[H][*:4]	CO[*:5]	CC(=O)N1CCN(C[*:6])CC1	CO[*:7]
COc1cc(OCc2cccc(-c3ccccc3)c2C#N)cc(OC)c1CN1CCCC1	723205	[H][*:1]	[H][*:2]	N#C[*:3]	[H][*:4]	CO[*:5]	C(N1CCCC1)[*:6]	CO[*:7]
COc1cc(OCc2cccc(-c3ccccc3)c2C#N)cc(OC)c1CN1CCCC(CO)C1	723206	[H][*:1]	[H][*:2]	N#C[*:3]	[H][*:4]	CO[*:5]	OCC1CCCN(C[*:6])C1	CO[*:7]
COc1cc(OCc2cccc(-c3ccccc3)c2C#N)cc(OC)c1CN1CC[C@H](NC(C)=O)C1	723207	[H][*:1]	[H][*:2]	N#C[*:3]	[H][*:4]	CO[*:5]	CC(=O)N[C@H]1CCN(C[*:6])C1	CO[*:7]
COc1cc(OCc2cccc(-c3ccccc3)c2C#N)cc(OC)c1CN1CCC1	723208	[H][*:1]	[H][*:2]	N#C[*:3]	[H][*:4]	CO[*:5]	C(N1CCC1)[*:6]	CO[*:7]
COc1cc(OCc2cccc(-c3ccccc3)c2C#N)cc(OC)c1CN1CCCN(C(C)=O)CC1	723209	[H][*:1]	[H][*:2]	N#C[*:3]	[H][*:4]	CO[*:5]	CC(=O)N1CCCN(C[*:6])CC1	CO[*:7]
CCN(Cc1ccncc1)Cc1c(OC)cc(OCc2cccc(-c3ccccc3)c2C#N)cc1OC	723210	[H][*:1]	[H][*:2]	N#C[*:3]	[H][*:4]	CO[*:5]	CCN(C[*:6])Cc1ccncc1	CO[*:7]
COc1cc(OCc2cccc(-c3ccccc3)c2C#N)cc(OC)c1CN1CCC[C@H]1CO	723211	[H][*:1]	[H][*:2]	N#C[*:3]	[H][*:4]	CO[*:5]	OC[C@@H]1CCCN1C[*:6]	CO[*:7]
COc1cc(OCc2cccc(-c3ccccc3)c2C#N)cc(OC)c1CN1C(C)CCC1C	723212	[H][*:1]	[H][*:2]	N#C[*:3]	[H][*:4]	CO[*:5]	CC1CCC(C)N1C[*:6]	CO[*:7]
COc1cc(OCc2cccc(-c3ccccc3)c2C#N)cc(OC)c1CN1CCCC(O)C1	723213	[H][*:1]	[H][*:2]	N#C[*:3]	[H][*:4]	CO[*:5]	OC1CCCN(C[*:6])C1	CO[*:7]
COc1cc(OCc2cccc(-c3ccccc3)c2C#N)cc(OC)c1CN1CCCC(C(=O)O)C1	723214	[H][*:1]	[H][*:2]	N#C[*:3]	[H][*:4]	CO[*:5]	O=C(O)C1CCCN(C[*:6])C1	CO[*:7]
COc1cc(OCc2cccc(-c3ccccc3)c2C#N)cc(OC)c1CN1CCC[C@H]1C(N)=O	723215	[H][*:1]	[H][*:2]	N#C[*:3]	[H][*:4]	CO[*:5]	NC(=O)[C@@H]1CCCN1C[*:6]	CO[*:7]
COc1cc(OCc2cccc(-c3ccccc3)c2C#N)cc(OC)c1CN1CCCC[C@@H]1C(=O)O	723216	[H][*:1]	[H][*:2]	N#C[*:3]	[H][*:4]	CO[*:5]	O=C(O)[C@H]1CCCCN1C[*:6]	CO[*:7]
Cc1c(COc2ccc(CN3CC4(C[C@H]3C(=O)O)N=N4)cc2Cl)cccc1-c1ccccc1	723217	[H][*:1]	[H][*:2]	C[*:3]	Cl[*:4]	[H][*:5]	O=C(O)[C@@H]1CC2(CN1C[*:6])N=N2	[H][*:7]
COc1cc(OCc2cccc(-c3ccccc3)c2C)cc(OC)c1CNCCOCCOCCN	723218	[H][*:1]	[H][*:2]	C[*:3]	[H][*:4]	CO[*:5]	NCCOCCOCCNC[*:6]	CO[*:7]
COc1cc(OCc2cccc(-c3ccccc3)c2C)cc(OC)c1CNCCOCCOCCO	723219	[H][*:1]	[H][*:2]	C[*:3]	[H][*:4]	CO[*:5]	OCCOCCOCCNC[*:6]	CO[*:7]
COc1ccccc1N1CCN(CCNCc2c(OC)cc(OCc3cccc(-c4ccccc4)c3C)cc2OC)CC1	723220	[H][*:1]	[H][*:2]	C[*:3]	[H][*:4]	CO[*:5]	COc1ccccc1N1CCN(CCNC[*:6])CC1	CO[*:7]
COc1cc(OCc2cccc(-c3ccccc3)c2C)cc(OC)c1CNCCN1CCN(c2ccccn2)CC1	723221	[H][*:1]	[H][*:2]	C[*:3]	[H][*:4]	CO[*:5]	C(NCCN1CCN(c2ccccn2)CC1)[*:6]	CO[*:7]
COc1cc(OCc2cccc(-c3ccccc3)c2C)cc(OC)c1CNCCN1CCN(c2ncccn2)CC1	723222	[H][*:1]	[H][*:2]	C[*:3]	[H][*:4]	CO[*:5]	C(NCCN1CCN(c2ncccn2)CC1)[*:6]	CO[*:7]
COc1cc(OCc2cccc(-c3ccccc3)c2C)cc(OC)c1CNCCN1CCN(C(=O)OC(C)(C)C)CC1	723223	[H][*:1]	[H][*:2]	C[*:3]	[H][*:4]	CO[*:5]	CC(C)(C)OC(=O)N1CCN(CCNC[*:6])CC1	CO[*:7]
COc1cc(OCc2cccc(-c3ccccc3)c2C)cc(OC)c1CNCCN1CCS(=O)(=O)CC1	723224	[H][*:1]	[H][*:2]	C[*:3]	[H][*:4]	CO[*:5]	O=S1(=O)CCN(CCNC[*:6])CC1	CO[*:7]
COc1cc(OCc2cccc(-c3ccccc3)c2C)cc(OC)c1CNCCNC(=O)OCc1ccccc1	723225	[H][*:1]	[H][*:2]	C[*:3]	[H][*:4]	CO[*:5]	O=C(NCCNC[*:6])OCc1ccccc1	CO[*:7]
COc1cc(OCc2cccc(-c3ccccc3)c2C)cc(OC)c1CNCCCN1CCN(C)CC1	723226	[H][*:1]	[H][*:2]	C[*:3]	[H][*:4]	CO[*:5]	CN1CCN(CCCNC[*:6])CC1	CO[*:7]
COc1cc(OCc2cccc(-c3ccccc3)c2C)cc(OC)c1CNCCCN1CCOCC1	723227	[H][*:1]	[H][*:2]	C[*:3]	[H][*:4]	CO[*:5]	C(NCCCN1CCOCC1)[*:6]	CO[*:7]
COc1cc(OCc2cccc(-c3ccccc3)c2C)cc(OC)c1CNCCCn1ccnc1	723228	[H][*:1]	[H][*:2]	C[*:3]	[H][*:4]	CO[*:5]	C(NCCCn1ccnc1)[*:6]	CO[*:7]
COc1cc(OCc2cccc(-c3ccccc3)c2C)cc(OC)c1CNCC1CC(=O)N1	723229	[H][*:1]	[H][*:2]	C[*:3]	[H][*:4]	CO[*:5]	O=C1CC(CNC[*:6])N1	CO[*:7]
COc1cc(OCc2cccc(-c3ccccc3)c2C)cc(OC)c1CNCCC(=O)NCCc1c[nH]cn1	723230	[H][*:1]	[H][*:2]	C[*:3]	[H][*:4]	CO[*:5]	O=C(CCNC[*:6])NCCc1c[nH]cn1	CO[*:7]
COc1cc(OCc2cccc(-c3ccccc3)c2C)cc(OC)c1CNCCCN(CCO)CCO	723231	[H][*:1]	[H][*:2]	C[*:3]	[H][*:4]	CO[*:5]	OCCN(CCO)CCCNC[*:6]	CO[*:7]
COc1cc(OCc2cccc(-c3ccccc3)c2C)cc(OC)c1CNCCCOc1ccccc1	723232	[H][*:1]	[H][*:2]	C[*:3]	[H][*:4]	CO[*:5]	C(NCCCOc1ccccc1)[*:6]	CO[*:7]
COc1cc(OCc2cccc(-c3ccccc3)c2C)cc(OC)c1CNCCC(O)C(=O)O	723233	[H][*:1]	[H][*:2]	C[*:3]	[H][*:4]	CO[*:5]	O=C(O)C(O)CCNC[*:6]	CO[*:7]
COc1cc(OCc2cccc(-c3ccccc3)c2C)cc(OC)c1CNCCCN1CCN(c2cccc(O)c2)CC1	723234	[H][*:1]	[H][*:2]	C[*:3]	[H][*:4]	CO[*:5]	Oc1cccc(N2CCN(CCCNC[*:6])CC2)c1	CO[*:7]
COc1cc(OCc2cccc(-c3ccccc3)c2C)cc(OC)c1CNCCOCc1ccccc1	723235	[H][*:1]	[H][*:2]	C[*:3]	[H][*:4]	CO[*:5]	C(NCCOCc1ccccc1)[*:6]	CO[*:7]
COc1cc(OCc2cccc(-c3ccccc3)c2C)cc(OC)c1CNCCOCCOCCOCCO	723236	[H][*:1]	[H][*:2]	C[*:3]	[H][*:4]	CO[*:5]	OCCOCCOCCOCCNC[*:6]	CO[*:7]
COc1cc(OCc2cccc(-c3ccccc3)c2C)cc(OC)c1CNCCOCCOCCOCCOCCOCCOCCC(=O)O	723237	[H][*:1]	[H][*:2]	C[*:3]	[H][*:4]	CO[*:5]	O=C(O)CCOCCOCCOCCOCCOCCOCCNC[*:6]	CO[*:7]
COc1cc(OCc2cccc(-c3ccccc3)c2C)cc(OC)c1CNCCOCCOCCOCCOCCC(=O)O	723238	[H][*:1]	[H][*:2]	C[*:3]	[H][*:4]	CO[*:5]	O=C(O)CCOCCOCCOCCOCCNC[*:6]	CO[*:7]
COc1cc(OCc2cccc(-c3ccccc3)c2C)cc(OC)c1CNCC(=O)C[C@H](Cc1ccccc1)C(=O)N[C@@H](CCCNC(=N)N)C(=O)O	723239	[H][*:1]	[H][*:2]	C[*:3]	[H][*:4]	CO[*:5]	N=C(N)NCCC[C@H](NC(=O)[C@H](CC(=O)CNC[*:6])Cc1ccccc1)C(=O)O	CO[*:7]
COc1cc(OCc2cccc(-c3ccccc3)c2C)cc(OC)c1CNCC(=O)NCC(=O)NCC(=O)O	723240	[H][*:1]	[H][*:2]	C[*:3]	[H][*:4]	CO[*:5]	O=C(O)CNC(=O)CNC(=O)CNC[*:6]	CO[*:7]
COc1cc(OCc2cccc(-c3ccccc3)c2C)cc(OC)c1CNCCCC[C@H](NC(C)=O)C(=O)O	723241	[H][*:1]	[H][*:2]	C[*:3]	[H][*:4]	CO[*:5]	CC(=O)N[C@@H](CCCCNC[*:6])C(=O)O	CO[*:7]
COc1cc(OCc2cccc(-c3ccccc3)c2C)cc(OC)c1CNCC1CC(F)(F)C1	723242	[H][*:1]	[H][*:2]	C[*:3]	[H][*:4]	CO[*:5]	FC1(F)CC(CNC[*:6])C1	CO[*:7]
COc1cc(OCc2cccc(-c3ccccc3)c2C)cc(OC)c1CNCC1CCC1	723243	[H][*:1]	[H][*:2]	C[*:3]	[H][*:4]	CO[*:5]	C(NCC1CCC1)[*:6]	CO[*:7]
COc1cc(OCc2cccc(-c3ccccc3)c2C)cc(OC)c1CNCC(=O)NCC(=O)NC(CC(C)C)C(=O)O	723244	[H][*:1]	[H][*:2]	C[*:3]	[H][*:4]	CO[*:5]	CC(C)CC(NC(=O)CNC(=O)CNC[*:6])C(=O)O	CO[*:7]
COc1cc(OCc2cccc(-c3ccccc3)c2C)cc(OC)c1CN(C)CCN	723245	[H][*:1]	[H][*:2]	C[*:3]	[H][*:4]	CO[*:5]	CN(C[*:6])CCN	CO[*:7]
COc1cc(OCc2cccc(-c3ccccc3)c2C)cc(OC)c1CN(C)CCNC(=O)c1ccccc1	723246	[H][*:1]	[H][*:2]	C[*:3]	[H][*:4]	CO[*:5]	CN(C[*:6])CCNC(=O)c1ccccc1	CO[*:7]
COc1cc(OCc2cccc(-c3ccccc3)c2C)cc(OC)c1CN(C)CCNS(=O)(=O)c1ccc2c(c1)CCC(=O)O2	723247	[H][*:1]	[H][*:2]	C[*:3]	[H][*:4]	CO[*:5]	CN(C[*:6])CCNS(=O)(=O)c1ccc2c(c1)CCC(=O)O2	CO[*:7]
C=CC(=O)NCCN(C)Cc1c(OC)cc(OCc2cccc(-c3ccccc3)c2C)cc1OC	723248	[H][*:1]	[H][*:2]	C[*:3]	[H][*:4]	CO[*:5]	C=CC(=O)NCCN(C)C[*:6]	CO[*:7]
CCOC(=O)/C=C/C(=O)NCCN(C)Cc1c(OC)cc(OCc2cccc(-c3ccccc3)c2C)cc1OC	723249	[H][*:1]	[H][*:2]	C[*:3]	[H][*:4]	CO[*:5]	CCOC(=O)/C=C/C(=O)NCCN(C)C[*:6]	CO[*:7]
COc1cc(OCc2cccc(-c3ccccc3)c2C)cc(OC)c1CN1CC2(C[C@H]1C(=O)O)N=N2	723250	[H][*:1]	[H][*:2]	C[*:3]	[H][*:4]	CO[*:5]	O=C(O)[C@@H]1CC2(CN1C[*:6])N=N2	CO[*:7]
COc1cc(OCc2cccc(-c3ccccc3)c2C)cc(OC)c1CNC(CO)(CO)CO	723251	[H][*:1]	[H][*:2]	C[*:3]	[H][*:4]	CO[*:5]	OCC(CO)(CO)NC[*:6]	CO[*:7]
Cc1c(COc2ccc(CNC[C@@H](O)CC(=O)O)cc2Cl)cccc1-c1ccccc1	723252	[H][*:1]	[H][*:2]	C[*:3]	Cl[*:4]	[H][*:5]	O=C(O)C[C@H](O)CNC[*:6]	[H][*:7]
CC(=O)NCCNCc1ccc(OCc2cccc(-c3ccccc3)c2C)c(C#N)c1	723253	[H][*:1]	[H][*:2]	C[*:3]	N#C[*:4]	[H][*:5]	CC(=O)NCCNC[*:6]	[H][*:7]
Cc1c(COc2ccc(CNCCCN3CCCC3=O)cc2)cccc1-c1ccccc1	723261	[H][*:1]	[H][*:2]	C[*:3]	[H][*:4]	[H][*:5]	O=C1CCCN1CCCNC[*:6]	[H][*:7]
COc1cc(OCc2cccc(-c3cccc(O)c3)c2C)cc(OC)c1CNCCO	723284	O[*:1]	[H][*:2]	C[*:3]	[H][*:4]	CO[*:5]	OCCNC[*:6]	CO[*:7]
CCOc1cccc(-c2cccc(COc3cc(OC)c(CNCCO)c(OC)c3)c2C)c1	723286	CCO[*:1]	[H][*:2]	C[*:3]	[H][*:4]	CO[*:5]	OCCNC[*:6]	CO[*:7]
COc1cc(OCc2cccc(-c3cccc(OCCN4CCOCC4)c3)c2C)cc(OC)c1CNCCO	723287	C1CN(CCO[*:1])CCO1	[H][*:2]	C[*:3]	[H][*:4]	CO[*:5]	OCCNC[*:6]	CO[*:7]
COc1cc(OCc2cccc(-c3ccccc3)c2C)cc(OC)c1CNC(C)(CO)CO	723288	[H][*:1]	[H][*:2]	C[*:3]	[H][*:4]	CO[*:5]	CC(CO)(CO)NC[*:6]	CO[*:7]
CC[C@H](C)[C@@H](CO)NCc1c(OC)cc(OCc2cccc(-c3ccccc3)c2C)cc1OC	723289	[H][*:1]	[H][*:2]	C[*:3]	[H][*:4]	CO[*:5]	CC[C@H](C)[C@@H](CO)NC[*:6]	CO[*:7]
COc1cc(OCc2cccc(-c3ccccc3)c2C)cc(OC)c1CN[C@@H](CO)CC(C)C	723290	[H][*:1]	[H][*:2]	C[*:3]	[H][*:4]	CO[*:5]	CC(C)C[C@H](CO)NC[*:6]	CO[*:7]
COc1cc(OCc2cccc(-c3ccccc3)c2C)cc(OC)c1CNCC(C)O	723291	[H][*:1]	[H][*:2]	C[*:3]	[H][*:4]	CO[*:5]	CC(O)CNC[*:6]	CO[*:7]
COc1cc(OCc2cccc(-c3ccccc3)c2C)cc(OC)c1CNC1(CO)CCCC1	723292	[H][*:1]	[H][*:2]	C[*:3]	[H][*:4]	CO[*:5]	OCC1(NC[*:6])CCCC1	CO[*:7]
COc1cc(OCc2cccc(-c3ccccc3)c2C)cc(OC)c1CNC(CO)CO	723293	[H][*:1]	[H][*:2]	C[*:3]	[H][*:4]	CO[*:5]	OCC(CO)NC[*:6]	CO[*:7]
CCC(O)CNCc1c(OC)cc(OCc2cccc(-c3ccccc3)c2C)cc1OC	723294	[H][*:1]	[H][*:2]	C[*:3]	[H][*:4]	CO[*:5]	CCC(O)CNC[*:6]	CO[*:7]
COc1cc(OCc2cccc(-c3ccccc3)c2C)cc(OC)c1CN[C@H](CO)CC(C)C	723295	[H][*:1]	[H][*:2]	C[*:3]	[H][*:4]	CO[*:5]	CC(C)C[C@@H](CO)NC[*:6]	CO[*:7]
COc1cc(OCc2cccc(-c3ccccc3)c2C)cc(OC)c1CN[C@@H](CO)C(C)C	723296	[H][*:1]	[H][*:2]	C[*:3]	[H][*:4]	CO[*:5]	CC(C)[C@H](CO)NC[*:6]	CO[*:7]
COc1cc(OCc2cccc(-c3ccccc3)c2C)cc(OC)c1CN[C@H](CO)C(C)C	723297	[H][*:1]	[H][*:2]	C[*:3]	[H][*:4]	CO[*:5]	CC(C)[C@@H](CO)NC[*:6]	CO[*:7]
COc1cc(OCc2cccc(-c3ccccc3)c2C)cc(OC)c1CN[C@H](C)CO	723298	[H][*:1]	[H][*:2]	C[*:3]	[H][*:4]	CO[*:5]	C[C@H](CO)NC[*:6]	CO[*:7]
CC[C@@H](CO)NCc1c(OC)cc(OCc2cccc(-c3ccccc3)c2C)cc1OC	723299	[H][*:1]	[H][*:2]	C[*:3]	[H][*:4]	CO[*:5]	CC[C@@H](CO)NC[*:6]	CO[*:7]
CCCOc1cccc(-c2cccc(COc3cc(OC)c(CNCCO)c(OC)c3)c2C)c1	723300	CCCO[*:1]	[H][*:2]	C[*:3]	[H][*:4]	CO[*:5]	OCCNC[*:6]	CO[*:7]
COc1cc(OCc2cccc(-c3ccccc3)c2C)cc(OC)c1CNC[C@H](O)CO	723301	[H][*:1]	[H][*:2]	C[*:3]	[H][*:4]	CO[*:5]	OC[C@@H](O)CNC[*:6]	CO[*:7]
CC[C@@](C)(NCc1c(OC)cc(OCc2cccc(-c3ccccc3)c2C)cc1OC)C(=O)O	723302	[H][*:1]	[H][*:2]	C[*:3]	[H][*:4]	CO[*:5]	CC[C@@](C)(NC[*:6])C(=O)O	CO[*:7]
COc1cc(OCc2cccc(-c3ccccc3)c2C)cc(OC)c1CNCC(C)(C)O	723303	[H][*:1]	[H][*:2]	C[*:3]	[H][*:4]	CO[*:5]	CC(C)(O)CNC[*:6]	CO[*:7]
CCC[C@@H](CO)NCc1c(OC)cc(OCc2cccc(-c3ccccc3)c2C)cc1OC	723304	[H][*:1]	[H][*:2]	C[*:3]	[H][*:4]	CO[*:5]	CCC[C@@H](CO)NC[*:6]	CO[*:7]
COc1cc(OCc2cccc(-c3ccccc3)c2C)cc(OC)c1CNC(C)C(C)O	723305	[H][*:1]	[H][*:2]	C[*:3]	[H][*:4]	CO[*:5]	CC(O)C(C)NC[*:6]	CO[*:7]
COc1cc(OCc2cccc(-c3ccccc3)c2C)cc(OC)c1CNC[C@@H](O)CO	723306	[H][*:1]	[H][*:2]	C[*:3]	[H][*:4]	CO[*:5]	OC[C@H](O)CNC[*:6]	CO[*:7]
CC[C@H](CO)NCc1c(OC)cc(OCc2cccc(-c3ccccc3)c2C)cc1OC	723307	[H][*:1]	[H][*:2]	C[*:3]	[H][*:4]	CO[*:5]	CC[C@H](CO)NC[*:6]	CO[*:7]
COc1cc(OCc2cccc(-c3ccccc3)c2C)cc(OC)c1CNC[C@H](C)O	723308	[H][*:1]	[H][*:2]	C[*:3]	[H][*:4]	CO[*:5]	C[C@H](O)CNC[*:6]	CO[*:7]
COc1cc(OCc2cccc(-c3ccccc3)c2C)cc(OC)c1CNC1CCCCC1O	723309	[H][*:1]	[H][*:2]	C[*:3]	[H][*:4]	CO[*:5]	OC1CCCCC1NC[*:6]	CO[*:7]
COc1cc(OCc2cccc(-c3ccccc3)c2C)cc(OC)c1CN[C@@H]1CCCC[C@@H]1O	723310	[H][*:1]	[H][*:2]	C[*:3]	[H][*:4]	CO[*:5]	O[C@H]1CCCC[C@H]1NC[*:6]	CO[*:7]
COc1cc(OCc2cccc(-c3ccccc3)c2C)cc(OC)c1CN[C@H]1COC[C@@H]1O	723311	[H][*:1]	[H][*:2]	C[*:3]	[H][*:4]	CO[*:5]	O[C@H]1COC[C@@H]1NC[*:6]	CO[*:7]
COc1cc(OCc2cccc(-c3ccccc3)c2C)cc(OC)c1CNCC(O)C(C)C	723312	[H][*:1]	[H][*:2]	C[*:3]	[H][*:4]	CO[*:5]	CC(C)C(O)CNC[*:6]	CO[*:7]
COc1cc(OCc2cccc(-c3ccccc3)c2C)cc(OC)c1CNCC(O)CN(C)C	723313	[H][*:1]	[H][*:2]	C[*:3]	[H][*:4]	CO[*:5]	CN(C)CC(O)CNC[*:6]	CO[*:7]
COc1cc(OCc2cccc(-c3ccccc3)c2C)cc(OC)c1CN[C@@H](CO)C1CC1	723314	[H][*:1]	[H][*:2]	C[*:3]	[H][*:4]	CO[*:5]	OC[C@H](NC[*:6])C1CC1	CO[*:7]
COc1cc(OCc2cccc(-c3ccccc3)c2C)cc(OC)c1CNC(C)C(C)(C)O	723315	[H][*:1]	[H][*:2]	C[*:3]	[H][*:4]	CO[*:5]	CC(NC[*:6])C(C)(C)O	CO[*:7]
COc1cc(OCc2cccc(-c3ccccc3)c2C)cc(OC)c1CN[C@@H](CO)c1ccccc1	723316	[H][*:1]	[H][*:2]	C[*:3]	[H][*:4]	CO[*:5]	OC[C@H](NC[*:6])c1ccccc1	CO[*:7]
COc1cc(OCc2cccc(-c3ccccc3)c2C)cc(OC)c1CNC1c2ccccc2CC1O	723317	[H][*:1]	[H][*:2]	C[*:3]	[H][*:4]	CO[*:5]	OC1Cc2ccccc2C1NC[*:6]	CO[*:7]
COc1cc(OCc2cccc(-c3ccccc3)c2C)cc(OC)c1CNC[C@@H](O)c1ccccc1	723318	[H][*:1]	[H][*:2]	C[*:3]	[H][*:4]	CO[*:5]	O[C@H](CNC[*:6])c1ccccc1	CO[*:7]
COc1cc(OCc2cccc(-c3ccccc3)c2C)cc(OC)c1CNC1CSCC1C	723320	[H][*:1]	[H][*:2]	C[*:3]	[H][*:4]	CO[*:5]	CC1CSCC1NC[*:6]	CO[*:7]
COc1cc(OCc2cccc(-c3ccccc3)c2C)cc(OC)c1CNC[C@H](O)c1ccccc1	723321	[H][*:1]	[H][*:2]	C[*:3]	[H][*:4]	CO[*:5]	O[C@@H](CNC[*:6])c1ccccc1	CO[*:7]
COc1cc(OCc2cccc(-c3ccccc3)c2C)cc(OC)c1CNCC(O)c1cccnc1	723322	[H][*:1]	[H][*:2]	C[*:3]	[H][*:4]	CO[*:5]	OC(CNC[*:6])c1cccnc1	CO[*:7]
COc1cc(OCc2cccc(-c3ccccc3)c2C)cc(OC)c1CNCC(O)c1ccncc1	723323	[H][*:1]	[H][*:2]	C[*:3]	[H][*:4]	CO[*:5]	OC(CNC[*:6])c1ccncc1	CO[*:7]
COc1cc(OCc2cccc(-c3ccccc3)c2C)cc(OC)c1CN[C@H](CO)C1CCCCC1	723324	[H][*:1]	[H][*:2]	C[*:3]	[H][*:4]	CO[*:5]	OC[C@@H](NC[*:6])C1CCCCC1	CO[*:7]
COc1cc(OCc2cccc(-c3ccccc3)c2C)cc(OC)c1CNC1(CO)CCOCC1	723325	[H][*:1]	[H][*:2]	C[*:3]	[H][*:4]	CO[*:5]	OCC1(NC[*:6])CCOCC1	CO[*:7]
COc1cc(OCc2cccc(-c3ccccc3)c2C)cc(OC)c1CNCC(O)c1nccn1C	723326	[H][*:1]	[H][*:2]	C[*:3]	[H][*:4]	CO[*:5]	Cn1ccnc1C(O)CNC[*:6]	CO[*:7]
COc1cc(OCc2cccc(-c3ccccc3)c2C)cc(OC)c1CNCC1(O)CCCCC1	723327	[H][*:1]	[H][*:2]	C[*:3]	[H][*:4]	CO[*:5]	OC1(CNC[*:6])CCCCC1	CO[*:7]
COc1cc(OCc2cccc(-c3ccccc3)c2C)cc(OC)c1CN[C@H]1CCC[C@H]1O	723328	[H][*:1]	[H][*:2]	C[*:3]	[H][*:4]	CO[*:5]	O[C@@H]1CCC[C@@H]1NC[*:6]	CO[*:7]
COc1cc(OCc2cccc(-c3ccccc3)c2C)cc(OC)c1CNCC1(O)CCN(C)CC1	723329	[H][*:1]	[H][*:2]	C[*:3]	[H][*:4]	CO[*:5]	CN1CCC(O)(CNC[*:6])CC1	CO[*:7]
COc1cc(OCc2cccc(-c3ccccc3)c2C)cc(OC)c1CN[C@H]1CCC[C@@H]1O	723331	[H][*:1]	[H][*:2]	C[*:3]	[H][*:4]	CO[*:5]	O[C@H]1CCC[C@@H]1NC[*:6]	CO[*:7]
COc1cc(OCc2cccc(-c3ccccc3)c2C)cc(OC)c1CN[C@@H]1CCC[C@H]1O	723332	[H][*:1]	[H][*:2]	C[*:3]	[H][*:4]	CO[*:5]	O[C@@H]1CCC[C@H]1NC[*:6]	CO[*:7]
COc1cc(OCc2cccc(-c3ccccc3)c2C)cc(OC)c1CN[C@H](CO)[C@H](C)O	723333	[H][*:1]	[H][*:2]	C[*:3]	[H][*:4]	CO[*:5]	C[C@H](O)[C@@H](CO)NC[*:6]	CO[*:7]
COc1cc(OCc2cccc(-c3ccccc3)c2C)cc(OC)c1CN[C@@H](CO)[C@@H](C)O	723334	[H][*:1]	[H][*:2]	C[*:3]	[H][*:4]	CO[*:5]	C[C@@H](O)[C@H](CO)NC[*:6]	CO[*:7]
COc1cc(OCc2cccc(-c3ccccc3)c2C)cc(OC)c1CNCC1(O)CCC1	723335	[H][*:1]	[H][*:2]	C[*:3]	[H][*:4]	CO[*:5]	OC1(CNC[*:6])CCC1	CO[*:7]
COc1cc(OCc2cccc(-c3ccccc3)c2C)cc(OC)c1CNC[C@H](O)CC(=O)O	723336	[H][*:1]	[H][*:2]	C[*:3]	[H][*:4]	CO[*:5]	O=C(O)C[C@@H](O)CNC[*:6]	CO[*:7]
CCC(CO)(CO)NCc1c(OC)cc(OCc2cccc(-c3ccccc3)c2C)cc1OC	723337	[H][*:1]	[H][*:2]	C[*:3]	[H][*:4]	CO[*:5]	CCC(CO)(CO)NC[*:6]	CO[*:7]
COc1cc(OCc2cccc(-c3ccccc3)c2C)cc(OC)c1CN[C@H](CO)c1ccccc1	723338	[H][*:1]	[H][*:2]	C[*:3]	[H][*:4]	CO[*:5]	OC[C@@H](NC[*:6])c1ccccc1	CO[*:7]
COc1cc(OCc2cccc(-c3ccccc3)c2C)cc(OC)c1CN1CCC(O)(C(N)=O)CC1	723339	[H][*:1]	[H][*:2]	C[*:3]	[H][*:4]	CO[*:5]	NC(=O)C1(O)CCN(C[*:6])CC1	CO[*:7]
COc1cccc(-c2cccc(COc3cc(OC)c(CNCCNC(C)=O)c(OC)c3)c2C)c1	723340	CO[*:1]	[H][*:2]	C[*:3]	[H][*:4]	CO[*:5]	CC(=O)NCCNC[*:6]	CO[*:7]
CCOc1cccc(-c2cccc(COc3cc(OC)c(CNCCNC(C)=O)c(OC)c3)c2C)c1	723341	CCO[*:1]	[H][*:2]	C[*:3]	[H][*:4]	CO[*:5]	CC(=O)NCCNC[*:6]	CO[*:7]
CCOc1cccc(-c2cccc(COc3cc(OC)c(CNC(C)(C)CN4CCN(C)CC4)c(OC)c3)c2C)c1	723345	CCO[*:1]	[H][*:2]	C[*:3]	[H][*:4]	CO[*:5]	CN1CCN(CC(C)(C)NC[*:6])CC1	CO[*:7]
COCOc1cccc(-c2cccc(COc3cc(OC)c(CNC(C)(C)CN4CCN(C)CC4)c(OC)c3)c2C)c1	723347	COCO[*:1]	[H][*:2]	C[*:3]	[H][*:4]	CO[*:5]	CN1CCN(CC(C)(C)NC[*:6])CC1	CO[*:7]
C=CCOc1cccc(-c2cccc(COc3cc(OC)c(CNC(C)(C)CN4CCN(C)CC4)c(OC)c3)c2C)c1	723348	C=CCO[*:1]	[H][*:2]	C[*:3]	[H][*:4]	CO[*:5]	CN1CCN(CC(C)(C)NC[*:6])CC1	CO[*:7]
COCCOc1ccc(F)c(-c2cccc(COc3cc(OC)c(CNC(C)(C)CN4CCN(C)CC4)c(OC)c3)c2C)c1	723349	COCCO[*:1]	[H][*:2]	C[*:3]	[H][*:4]	CO[*:5]	CN1CCN(CC(C)(C)NC[*:6])CC1	CO[*:7]
COc1cc(OCc2cccc(-c3ccccc3)c2C#N)cc(OC)c1CNC[C@@H](O)CC(=O)O	723350	[H][*:1]	[H][*:2]	N#C[*:3]	[H][*:4]	CO[*:5]	O=C(O)C[C@H](O)CNC[*:6]	CO[*:7]
COc1cc(OCc2cccc(-c3ccccc3)c2C)cc(OC)c1CN1CCCC[C@H]1C(=O)O	50348031	[H][*:1]	[H][*:2]	C[*:3]	[H][*:4]	CO[*:5]	O=C(O)[C@@H]1CCCCN1C[*:6]	CO[*:7]
Cc1cc(CN2CCC(C(=O)NCCO)CC2)ccc1OCc1cccc(-c2ccccc2)c1C	50348032	[H][*:1]	[H][*:2]	C[*:3]	C[*:4]	[H][*:5]	O=C(NCCO)C1CCN(C[*:6])CC1	[H][*:7]
COc1cc(OCc2cccc(-c3ccccc3)c2C#N)cc(OC)c1CN1CCCC[C@H]1C(=O)O	50348035	[H][*:1]	[H][*:2]	N#C[*:3]	[H][*:4]	CO[*:5]	O=C(O)[C@@H]1CCCCN1C[*:6]	CO[*:7]
CC(=O)NCCNCc1cc(C)c(OCc2cccc(-c3cccc(COc4cc(OCc5cncc(C#N)c5)c(CNCCNC(C)=O)cc4C)c3C)c2C)cc1OCc1cncc(C#N)c1	51228399	[H][*:1]	C[*:2]	C[*:3]	C[*:4]	[H][*:5]	CC(=O)NCCNC[*:6]	N#Cc1cncc(CO[*:7])c1
CC(=O)NCCNCc1cc(C)c(OCc2cccc(-c3ccccc3)c2C)cc1OCc1cncc(C#N)c1	51228401	[H][*:1]	[H][*:2]	C[*:3]	C[*:4]	[H][*:5]	CC(=O)NCCNC[*:6]	N#Cc1cncc(CO[*:7])c1
CCNCc1cc(C)c(OCc2cccc(-c3ccccc3)c2C)cc1OCc1cncc(C#N)c1	51228402	[H][*:1]	[H][*:2]	C[*:3]	C[*:4]	[H][*:5]	CCNC[*:6]	N#Cc1cncc(CO[*:7])c1
CCNCc1cc(C)c(OCc2cccc(-c3cccc(COc4cc(OCc5cncc(C#N)c5)c(CNCC)cc4C)c3C)c2C)cc1OCc1cncc(C#N)c1	51228413	[H][*:1]	C[*:2]	C[*:3]	C[*:4]	[H][*:5]	CCNC[*:6]	N#Cc1cncc(CO[*:7])c1
