# Supplementary material for: Leveraging structural and 2D-QSAR to investigate the role of functional group substitutions, conserved surface residues and desolvation in triggering the small molecule-induced dimerization of hPD-L1
Source: BMC Chem. 2022 Jun 27;16(1):49. doi: 10.1186/s13065-022-00842-w (PMC9238240; doi:10.1186/s13065-022-00842-w)
Supplement: Supplementary file 4 — Additional file 4. Supplementary material [file 13065_2022_842_MOESM4_ESM.csv]

R-Group SMILES	Coefficient	R-group	Count
[H][*:1]	0.663	1	369.000
CO[*:1]	0.170	1	4.000
O[*:1]	-0.184	1	1.000
CCO[*:1]	0.051	1	3.000
C1CN(CCO[*:1])CCO1	-0.184	1	1.000
CCCO[*:1]	-0.184	1	1.000
COCO[*:1]	-0.110	1	1.000
C=CCO[*:1]	-0.110	1	1.000
COCCO[*:1]	-0.110	1	1.000
[H][*:2]	-0.126	2	380.000
C[*:2]	0.126	2	2.000
C[*:3]	-0.243	3	342.000
N#C[*:3]	0.243	3	40.000
[H][*:4]	-0.479	4	309.000
Cl[*:4]	0.196	4	21.000
Br[*:4]	-0.204	4	7.000
C[*:4]	0.123	4	42.000
F[*:4]	-0.639	4	2.000
N#C[*:4]	1.004	4	1.000
[H][*:5]	0.685	5	181.000
CCCO[*:5]	-0.009	5	1.000
COC(=O)CCCCO[*:5]	-0.009	5	1.000
COC(=O)c1cccc(CO[*:5])c1	-0.009	5	1.000
COC(=O)CCCO[*:5]	-0.009	5	1.000
COCCCO[*:5]	-0.009	5	1.000
CCO[*:5]	-0.009	5	1.000
COC(=O)c1ccc(CO[*:5])cc1	-0.009	5	1.000
COc1cccc(CO[*:5])c1	-0.009	5	1.000
COc1ccc(CO[*:5])cc1	-0.009	5	1.000
COc1ccc(F)c(CO[*:5])c1F	-0.009	5	1.000
COc1cc(CO[*:5])ccc1F	-0.009	5	1.000
COc1cc(F)cc(CO[*:5])c1	-0.009	5	1.000
COC(=O)Cc1cccc(CO[*:5])c1	-0.009	5	1.000
COC(=O)c1ccc(F)c(CO[*:5])c1	-0.009	5	1.000
COc1cc(CO[*:5])cc(OC)c1	-0.009	5	1.000
CO[*:5]	0.616	5	177.000
N#Cc1cccc(CO[*:5])c1	-1.367	5	4.000
Cc1c(C#N)cncc1CO[*:5]	0.200	5	1.000
C[*:5]	0.691	5	3.000
CC[*:5]	-0.682	5	1.000
O=C(O)C[C@H](O)CNC[*:6]	0.618	6	9.000
C[C@H](O)[C@H](NC[*:6])C(=O)O	-0.220	6	3.000
C[C@@H](O)[C@@H](NC[*:6])C(=O)O	0.109	6	3.000
CC(CO)(NC[*:6])C(=O)O	0.829	6	2.000
C[C@H](O)[C@@H](NC[*:6])C(=O)O	0.759	6	3.000
O=C(O)[C@@H](CO)NC[*:6]	0.737	6	7.000
O=C(O)C(CO)NC[*:6]	0.760	6	1.000
O=C(O)[C@H](CO)NC[*:6]	0.760	6	1.000
C[C@@](CO)(NC[*:6])C(=O)O	0.760	6	1.000
CC(C)C(CO)(NC[*:6])C(=O)O	-1.073	6	1.000
O=C(O)C[C@@H](CO)NC[*:6]	0.760	6	1.000
O=C(O)C[C@H](CO)NC[*:6]	0.760	6	1.000
C[C@](CO)(NC[*:6])C(=O)O	0.848	6	2.000
CC(=O)NCCNC[*:6]	-0.295	6	109.000
O=C(O)[C@@H]1CCCCN1C[*:6]	0.628	6	9.000
O=C(O)[C@@H]1CCCCC1C[*:6]	0.494	6	1.000
OCCNC[*:6]	0.389	6	8.000
C(N1CCC1)[*:6]	-0.107	6	7.000
CN1CCN(CC(C)(C)NC[*:6])CC1	0.307	6	5.000
CN(CCNC[*:6])S(C)(=O)=O	-0.434	6	1.000
O=C(O)C1CCCCN1C[*:6]	0.219	6	7.000
O=C(CNC[*:6])N1CCOCC1	-0.434	6	1.000
CN1CCN(CCNC[*:6])CC1	-0.434	6	1.000
O=C1CCCCN1CCNC[*:6]	-0.434	6	1.000
O=C1CCCN1CCCNC[*:6]	-0.118	6	4.000
O=C1CN(CCNC[*:6])CCN1	-0.434	6	1.000
C(NCCN1CCOCC1)[*:6]	-0.200	6	2.000
[H][*:6]	-0.057	6	9.000
CCN1CCCC(NC[*:6])C1	-0.434	6	1.000
O=C1CCCN1CCNC[*:6]	-0.434	6	1.000
CC(=O)O[C@@H]1C[C@@H](C(=O)O)N(C[*:6])C1	-0.303	6	1.000
O=C(NCCO)C1CCN(C[*:6])CC1	0.813	6	2.000
Cc1nnc(C(C)NC[*:6])[nH]1	-0.434	6	1.000
CO[C@@H]1C[C@@H](C(=O)O)N(C[*:6])C1	0.133	6	2.000
CC(=O)NCCCNC[*:6]	-0.434	6	1.000
O[C@@H]1CCCC[C@H]1NC[*:6]	-0.386	6	2.000
CN1CCCC(NC[*:6])C1	-0.434	6	1.000
C=CC[C@]1(C(=O)O)CCCN1C[*:6]	-0.303	6	1.000
NC(=O)CCNC[*:6]	-0.074	6	6.000
O=C(O)C1COCCN1C[*:6]	-0.369	6	1.000
CC(CC(=O)O)NC[*:6]	-0.386	6	2.000
O=C(O)C1CCN(C[*:6])CC1	-0.352	6	2.000
O=C(O)[C@H]1CCCCN1C[*:6]	-0.220	6	3.000
CN(C)C(=O)CNC[*:6]	-0.434	6	1.000
O=C(O)C1CCCCCN1C[*:6]	-0.303	6	1.000
O=C(O)CC1CCCCN1C[*:6]	-0.303	6	1.000
CC(NCCNC(C)=O)[*:6]	-0.352	6	2.000
CN(C[*:6])CC(=O)O	-0.386	6	2.000
C[C@H](NC[*:6])C(=O)O	0.026	6	5.000
O=C(O)[C@H]1C[C@@H](O)CN1C[*:6]	-0.303	6	1.000
O=C(O)[C@H]1C[C@H](O)CN1C[*:6]	-0.303	6	1.000
O=C(O)C1CCCN(C[*:6])C1	-0.617	6	2.000
O=C(O)[C@@H]1CCCN(C[*:6])C1	-0.303	6	1.000
C[C@@H]1C[C@H](C(=O)O)N(C[*:6])C1	-0.303	6	1.000
O=C(O)C1=CCCN(C[*:6])C1	-1.209	6	1.000
CC(C)(NC[*:6])C(=O)O	0.558	6	1.000
C(NC1CCC1)[*:6]	-0.200	6	2.000
O=C(O)[C@@H]1CCCN1C[*:6]	-0.303	6	1.000
O=C(O)C1CCCN1C[*:6]	-0.303	6	1.000
O=C(O)[C@H]1CCCN1C[*:6]	-0.303	6	1.000
O=C1CCC(CNC[*:6])N1	-0.506	6	2.000
C[C@@H](NC[*:6])C(=O)O	0.212	6	5.000
C[C@H](C(=O)O)N(C)C[*:6]	-0.303	6	1.000
CC(=O)CCNC[*:6]	-0.303	6	1.000
OC[C@@H]1CCCN1C[*:6]	-0.131	6	2.000
O=C(O)[C@@H]1CCN1C[*:6]	-0.303	6	1.000
O=C1CC[C@H](CNC[*:6])N1	0.244	6	1.000
O=C1CC(CNC[*:6])N1	0.767	6	2.000
C(NCc1ccccn1)[*:6]	0.053	6	1.000
C(NC1CC1)[*:6]	0.053	6	1.000
CC1CCCN(C[*:6])C1	0.053	6	1.000
C(NCCN1CCCC1)[*:6]	-0.875	6	1.000
OC1CCN(CCNC[*:6])CC1	0.494	6	1.000
C(NCc1cccnc1)[*:6]	-0.875	6	1.000
C(NCc1ccncc1)[*:6]	-0.875	6	1.000
Oc1cccc(CNC[*:6])c1	-0.875	6	1.000
Oc1ccccc1CNC[*:6]	-0.875	6	1.000
Oc1ccc(CNC[*:6])cc1	-0.875	6	1.000
C(NC1CCCC1)[*:6]	0.053	6	1.000
C(NC1CCCCC1)[*:6]	0.053	6	1.000
CC(C)NC[*:6]	0.053	6	1.000
CN(C)CCNC[*:6]	0.053	6	1.000
COCCNC[*:6]	0.053	6	1.000
OCC1(NC[*:6])CCCC1	0.286	6	2.000
OC1CCC(NC[*:6])CC1	0.053	6	1.000
CNC[*:6]	0.053	6	1.000
C(NCCc1ccccn1)[*:6]	0.053	6	1.000
CC1CCCN1C[*:6]	0.053	6	1.000
CC(=O)N1CCN(C[*:6])CC1	0.053	6	1.000
C(N1CCCC1)[*:6]	0.053	6	1.000
OCC1CCCN(C[*:6])C1	0.053	6	1.000
CC(=O)N[C@H]1CCN(C[*:6])C1	0.053	6	1.000
CC(=O)N1CCCN(C[*:6])CC1	0.053	6	1.000
CCN(C[*:6])Cc1ccncc1	-0.875	6	1.000
CC1CCC(C)N1C[*:6]	-0.875	6	1.000
OC1CCCN(C[*:6])C1	0.053	6	1.000
NC(=O)[C@@H]1CCCN1C[*:6]	-0.875	6	1.000
O=C(O)[C@@H]1CC2(CN1C[*:6])N=N2	-0.421	6	2.000
NCCOCCOCCNC[*:6]	0.272	6	1.000
OCCOCCOCCNC[*:6]	0.494	6	1.000
COc1ccccc1N1CCN(CCNC[*:6])CC1	-0.434	6	1.000
C(NCCN1CCN(c2ccccn2)CC1)[*:6]	-0.434	6	1.000
C(NCCN1CCN(c2ncccn2)CC1)[*:6]	-0.434	6	1.000
CC(C)(C)OC(=O)N1CCN(CCNC[*:6])CC1	-0.434	6	1.000
O=S1(=O)CCN(CCNC[*:6])CC1	-0.434	6	1.000
O=C(NCCNC[*:6])OCc1ccccc1	-0.434	6	1.000
CN1CCN(CCCNC[*:6])CC1	-0.434	6	1.000
C(NCCCN1CCOCC1)[*:6]	0.216	6	1.000
C(NCCCn1ccnc1)[*:6]	0.494	6	1.000
O=C(CCNC[*:6])NCCc1c[nH]cn1	-0.434	6	1.000
OCCN(CCO)CCCNC[*:6]	-0.434	6	1.000
C(NCCCOc1ccccc1)[*:6]	-0.434	6	1.000
O=C(O)C(O)CCNC[*:6]	0.494	6	1.000
Oc1cccc(N2CCN(CCCNC[*:6])CC2)c1	-0.434	6	1.000
C(NCCOCc1ccccc1)[*:6]	-0.434	6	1.000
OCCOCCOCCOCCNC[*:6]	0.494	6	1.000
O=C(O)CCOCCOCCOCCOCCOCCOCCNC[*:6]	-0.434	6	1.000
O=C(O)CCOCCOCCOCCOCCNC[*:6]	-0.434	6	1.000
N=C(N)NCCC[C@H](NC(=O)[C@H](CC(=O)CNC[*:6])Cc1ccccc1)C(=O)O	-0.434	6	1.000
O=C(O)CNC(=O)CNC(=O)CNC[*:6]	0.494	6	1.000
CC(=O)N[C@@H](CCCCNC[*:6])C(=O)O	0.494	6	1.000
FC1(F)CC(CNC[*:6])C1	-0.434	6	1.000
C(NCC1CCC1)[*:6]	-0.434	6	1.000
CC(C)CC(NC(=O)CNC(=O)CNC[*:6])C(=O)O	-0.434	6	1.000
CN(C[*:6])CCN	-0.434	6	1.000
CN(C[*:6])CCNC(=O)c1ccccc1	-0.434	6	1.000
CN(C[*:6])CCNS(=O)(=O)c1ccc2c(c1)CCC(=O)O2	-0.434	6	1.000
C=CC(=O)NCCN(C)C[*:6]	-0.434	6	1.000
CCOC(=O)/C=C/C(=O)NCCN(C)C[*:6]	-0.434	6	1.000
OCC(CO)(CO)NC[*:6]	0.494	6	1.000
CC(CO)(CO)NC[*:6]	0.494	6	1.000
CC[C@H](C)[C@@H](CO)NC[*:6]	0.494	6	1.000
CC(C)C[C@H](CO)NC[*:6]	-0.434	6	1.000
CC(O)CNC[*:6]	0.494	6	1.000
OCC(CO)NC[*:6]	0.494	6	1.000
CCC(O)CNC[*:6]	0.494	6	1.000
CC(C)C[C@@H](CO)NC[*:6]	0.494	6	1.000
CC(C)[C@H](CO)NC[*:6]	0.494	6	1.000
CC(C)[C@@H](CO)NC[*:6]	0.494	6	1.000
C[C@H](CO)NC[*:6]	0.494	6	1.000
CC[C@@H](CO)NC[*:6]	0.494	6	1.000
OC[C@@H](O)CNC[*:6]	0.494	6	1.000
CC[C@@](C)(NC[*:6])C(=O)O	0.494	6	1.000
CC(C)(O)CNC[*:6]	0.494	6	1.000
CCC[C@@H](CO)NC[*:6]	0.494	6	1.000
CC(O)C(C)NC[*:6]	0.494	6	1.000
OC[C@H](O)CNC[*:6]	0.494	6	1.000
CC[C@H](CO)NC[*:6]	0.494	6	1.000
C[C@H](O)CNC[*:6]	0.494	6	1.000
OC1CCCCC1NC[*:6]	0.494	6	1.000
O[C@H]1CCCC[C@H]1NC[*:6]	0.494	6	1.000
O[C@H]1COC[C@@H]1NC[*:6]	0.494	6	1.000
CC(C)C(O)CNC[*:6]	0.494	6	1.000
CN(C)CC(O)CNC[*:6]	0.494	6	1.000
OC[C@H](NC[*:6])C1CC1	0.494	6	1.000
CC(NC[*:6])C(C)(C)O	-0.434	6	1.000
OC[C@H](NC[*:6])c1ccccc1	-0.434	6	1.000
OC1Cc2ccccc2C1NC[*:6]	-0.434	6	1.000
O[C@H](CNC[*:6])c1ccccc1	-0.434	6	1.000
CC1CSCC1NC[*:6]	0.494	6	1.000
O[C@@H](CNC[*:6])c1ccccc1	-0.434	6	1.000
OC(CNC[*:6])c1cccnc1	0.494	6	1.000
OC(CNC[*:6])c1ccncc1	0.494	6	1.000
OC[C@@H](NC[*:6])C1CCCCC1	0.494	6	1.000
OCC1(NC[*:6])CCOCC1	0.494	6	1.000
Cn1ccnc1C(O)CNC[*:6]	0.494	6	1.000
OC1(CNC[*:6])CCCCC1	-0.434	6	1.000
O[C@@H]1CCC[C@@H]1NC[*:6]	0.494	6	1.000
CN1CCC(O)(CNC[*:6])CC1	0.494	6	1.000
O[C@H]1CCC[C@@H]1NC[*:6]	0.494	6	1.000
O[C@@H]1CCC[C@H]1NC[*:6]	0.494	6	1.000
C[C@H](O)[C@@H](CO)NC[*:6]	0.494	6	1.000
C[C@@H](O)[C@H](CO)NC[*:6]	0.494	6	1.000
OC1(CNC[*:6])CCC1	-0.434	6	1.000
O=C(O)C[C@@H](O)CNC[*:6]	0.494	6	1.000
CCC(CO)(CO)NC[*:6]	0.494	6	1.000
OC[C@@H](NC[*:6])c1ccccc1	0.494	6	1.000
NC(=O)C1(O)CCN(C[*:6])CC1	0.494	6	1.000
CCNC[*:6]	0.095	6	2.000
N#Cc1cccc(CO[*:7])c1	1.855	7	20.000
c1ccc(CO[*:7])cc1	-0.266	7	1.000
Cc1cccc(CO[*:7])c1	-0.266	7	1.000
FC(F)(F)CO[*:7]	-0.266	7	1.000
[H][*:7]	0.403	7	92.000
N#Cc1ccc(CO[*:7])cc1	-0.266	7	1.000
OCCO[*:7]	-0.266	7	1.000
NC(=O)CO[*:7]	-0.266	7	1.000
c1ccc(CCO[*:7])cc1	-0.266	7	1.000
OCCCO[*:7]	-0.266	7	1.000
OCc1cccc(CO[*:7])c1	-0.266	7	1.000
OCc1ccccc1CO[*:7]	-0.266	7	1.000
NC(=O)c1ccc(CO[*:7])cc1	-0.266	7	1.000
CC(=O)c1ccc(CO[*:7])cc1	-0.266	7	1.000
CS(=O)(=O)c1ccccc1CO[*:7]	-0.266	7	1.000
O=C(O)c1ccc(CO[*:7])cc1	1.210	7	1.000
Cc1ccccc1CO[*:7]	-0.266	7	1.000
CC(C)(C)c1ccc(CO[*:7])cc1	-0.266	7	1.000
Cc1ccc(CO[*:7])cc1	-0.266	7	1.000
Fc1ccccc1CO[*:7]	-0.266	7	1.000
Fc1cccc(F)c1CO[*:7]	-0.266	7	1.000
Fc1cccc(CO[*:7])c1	-0.266	7	1.000
FC(F)(F)c1cccc(CO[*:7])c1	-0.266	7	1.000
FC(F)(F)c1ccc(CO[*:7])cc1	-0.266	7	1.000
Clc1ccccc1CO[*:7]	-0.266	7	1.000
Clc1cccc(CO[*:7])c1	-0.266	7	1.000
N#Cc1ccccc1CO[*:7]	-0.266	7	1.000
c1ccc2cc(CO[*:7])ccc2c1	-0.266	7	1.000
O=[N+]([O-])c1ccccc1CO[*:7]	0.651	7	1.000
O=[N+]([O-])c1ccc(CO[*:7])cc1	-0.266	7	1.000
Fc1ccc(CO[*:7])cc1F	-0.266	7	1.000
Fc1ccc(F)c(CO[*:7])c1	-0.266	7	1.000
FC(F)(F)c1cc(CO[*:7])cc(C(F)(F)F)c1	-0.266	7	1.000
Fc1cc(F)cc(CO[*:7])c1	-0.266	7	1.000
c1ccc2c(CO[*:7])cccc2c1	-0.266	7	1.000
Fc1ccc(CO[*:7])c(F)c1	-0.266	7	1.000
Cc1cc(C)cc(CO[*:7])c1	-0.266	7	1.000
FC(F)(F)c1ccccc1CO[*:7]	-0.266	7	1.000
Clc1ccc(CO[*:7])cc1	-0.266	7	1.000
Clc1ccc(CO[*:7])cc1Cl	-0.266	7	1.000
Cc1cccc(CO[*:7])c1F	-0.266	7	1.000
Fc1cccc(CO[*:7])c1F	-0.266	7	1.000
Fc1c(Cl)cccc1CO[*:7]	-0.266	7	1.000
O=C(c1ccccc1)c1cccc(CO[*:7])c1	-0.266	7	1.000
c1cnc2c(CO[*:7])cccc2c1	-0.266	7	1.000
Fc1ccc(CO[*:7])cc1	-0.266	7	1.000
O=[N+]([O-])c1cccc(CO[*:7])c1	0.881	7	1.000
Fc1ccccc1Oc1cccc(CO[*:7])c1	-0.266	7	1.000
Fc1ccc(Oc2cccc(CO[*:7])c2)cc1	-0.266	7	1.000
Fc1ccc(C(F)(F)F)cc1CO[*:7]	-0.266	7	1.000
Fc1cc(CO[*:7])cc(C(F)(F)F)c1	-0.266	7	1.000
FC(F)(F)Oc1cccc(CO[*:7])c1	0.720	7	1.000
FC(F)(F)c1cc(Cl)c2cc(CO[*:7])ccc2n1	-0.266	7	1.000
CS(=O)(=O)c1ccc(CO[*:7])cc1	-0.266	7	1.000
FC(F)Oc1ccccc1CO[*:7]	-0.266	7	1.000
FC(F)(F)Oc1ccccc1CO[*:7]	-0.266	7	1.000
FC(F)Oc1ccc(CO[*:7])cc1	-0.266	7	1.000
N#Cc1ccccc1-c1ccc(CO[*:7])cc1	-0.266	7	1.000
Fc1cc(Cl)cc(CO[*:7])c1	-0.266	7	1.000
Cc1ccc(F)c(CO[*:7])c1	-0.266	7	1.000
N#Cc1ccc(F)c(CO[*:7])c1	1.637	7	1.000
N#Cc1cc(Br)ccc1CO[*:7]	-0.266	7	1.000
c1cc2[nH]ncc2cc1CO[*:7]	-0.266	7	1.000
c1cc2c(cnn2C2CCCCO2)cc1CO[*:7]	-0.266	7	1.000
c1cc(CO[*:7])ncn1	-0.266	7	1.000
c1cc2cn[nH]c2cc1CO[*:7]	-0.266	7	1.000
Cc1nc(CO[*:7])no1	-0.266	7	1.000
CC(C)(C)OC(=O)c1cccc(CO[*:7])c1	-0.266	7	1.000
Fc1cc(CO[*:7])cc(OC(F)(F)F)c1	-0.266	7	1.000
Cc1cc(CO[*:7])ccc1F	0.832	7	1.000
Fc1ccc(Cl)cc1CO[*:7]	-0.266	7	1.000
Fc1ccc(CO[*:7])cc1Cl	-0.266	7	1.000
c1cc(CO[*:7])ccn1	0.881	7	1.000
c1cc(CO[*:7])cc(-n2cccc2)c1	-0.266	7	1.000
Cc1cc(F)cc(CO[*:7])c1	-0.266	7	1.000
N#Cc1cc(CO[*:7])ccc1F	1.745	7	5.000
FC(F)Oc1cccc(CO[*:7])c1	-0.266	7	1.000
c1cncc(CO[*:7])c1	0.881	7	1.000
c1ccc2c(CO[*:7])nccc2c1	-0.266	7	1.000
CC(C)(C)OC(=O)Nc1cccc(CO[*:7])c1	-0.404	7	1.000
O=C1CC[C@@H](CO[*:7])N1	0.881	7	1.000
N#CCCCCO[*:7]	1.917	7	2.000
N#Cc1cncc(CO[*:7])c1	2.127	7	8.000
CO[*:7]	1.217	7	165.000
CN(C[*:7])CC(=O)O	0.166	7	1.000
NC(=O)CCNC[*:7]	-0.244	7	1.000
C(N1CCC1)[*:7]	-0.136	7	1.000
C[*:7]	0.691	7	3.000
O=C(O)C1CCCCN1C[*:7]	-0.460	7	1.000
O=C(O)[C@@H]1CCCCN1C[*:7]	0.115	7	1.000
O=C1CCCN1CCCNC[*:7]	-0.244	7	1.000
C[C@H](NC[*:7])C(=O)O	-0.029	7	1.000
CC(=O)NCCNC[*:7]	0.115	7	1.000
CCC(NCCNC(C)=O)[*:7]	0.661	7	1.000
