# Supplementary material for: Leveraging structural and 2D-QSAR to investigate the role of functional group substitutions, conserved surface residues and desolvation in triggering the small molecule-induced dimerization of hPD-L1
Source: BMC Chem. 2022 Jun 27;16(1):49. doi: 10.1186/s13065-022-00842-w (PMC9238240; doi:10.1186/s13065-022-00842-w)
Supplement: Supplementary file 5 — Additional file 5. Supplementary material [file 13065_2022_842_MOESM5_ESM.xlsx]

## Sheet: Sheet1
	smiles	prediction_class_ml	predicted_activity_ml	predicted_pIC50_ridge_regression	qed
8549	Cc1ccccc1-c1cccc(COc2cc(OCc3cccc(C#N)c3)c(CNC(CO)C(=O)O)c(C)c2C#N)c1C#N	1	Active	9.93	0.2007
8622	COc1c(C#N)c(OCc2cccc(-c3ccccc3C)c2C#N)cc(OCc2cccc(C#N)c2)c1CN[C@@H]1CCC[C@H]1O	1	Active	9.9	0.201481
6161	COc1cccc(-c2cccc(COc3cc(OCc4cncc(C#N)c4)c(CN[C@](C)(CO)C(=O)O)c(C)c3C#N)c2C#N)c1C	1	Active	9.84	0.179098
8503	Cc1ccccc1-c1cccc(COc2cc(OCc3cccc(C#N)c3)c(CNCC(C)O)c(C)c2C#N)c1C#N	1	Active	9.81	0.22504
8453	Cc1ccccc1-c1cccc(COc2cc(OCc3cccc(C#N)c3)c(CN[C@H](CO)CC(C)C)cc2C#N)c1C#N	1	Active	9.8	0.174666
8216	COc1ccc(F)c(COc2c(C#N)c(OCc3cccc(-c4ccccc4C)c3C#N)cc(OCc3cccc(C#N)c3)c2CN[C@](C)(CO)C(=O)O)c1F	1	Active	9.79	0.0925207
8483	Cc1ccccc1-c1cccc(COc2cc(OCCCCC#N)c(CN[C@H](CO)C(=O)O)cc2C#N)c1C#N	1	Active	9.76	0.249407
8084	COC(=O)Cc1cccc(COc2c(C#N)c(OCc3cccc(-c4ccccc4C)c3C#N)cc(OCc3cccc(C#N)c3)c2CN[C@@H](C(=O)O)[C@H](C)O)c1	1	Active	9.73	0.0854545
8576	COc1c(C#N)c(OCc2cccc(-c3ccccc3C)c2C#N)cc(OCc2cccc(C#N)c2)c1CN[C@@H](C(=O)O)[C@@H](C)O	1	Active	9.66	0.177593
8419	Cc1ccccc1-c1cccc(COc2cc(OCc3cccc(C#N)c3)c(CNC3CCCCC3)cc2C#N)c1C#N	1	Active	9.64	0.209649
8653	COc1c(C#N)c(OCc2cccc(-c3ccccc3C)c2C#N)cc(OCCCCC#N)c1CN[C@H](CO)CC(=O)O	1	Active	9.63	0.195609
7374	Cc1ccccc1-c1cccc(COc2cc(OCc3cccc(C#N)c3)c(CN[C@H](CO)CC(=O)O)c(C)c2C#N)c1C	1	Active	9.61	0.170109
6180	COc1cccc(-c2cccc(COc3cc(OCc4cncc(C#N)c4)c(CN[C@H](CO)C(C)C)c(OC)c3C#N)c2C#N)c1C	1	Active	9.6	0.170557
8265	COc1ccc(COc2c(C#N)c(OCc3cccc(-c4ccccc4C)c3C#N)cc(OCc3cccc(C#N)c3)c2CN[C@@](C)(CO)C(=O)O)cc1	1	Active	9.59	0.0960287
3234	COCCOc1cccc(-c2cccc(COc3cc(OCc4cccc(C#N)c4)c(CNC[C@@H](O)CC(=O)O)c(C)c3C#N)c2C#N)c1C	1	Active	9.57	0.117173
7399	COc1c(C#N)c(OCc2cccc(-c3ccccc3C)c2C)cc(OCc2cccc(C#N)c2)c1CNC1(CO)CCOCC1	1	Active	9.57	0.184823
7954	Cc1ccccc1-c1cccc(COc2cc(OCc3cccc(C#N)c3)c(CNCC3CC(=O)N3)c(C)c2Cl)c1C#N	1	Active	9.53	0.193021
6152	CCC(O)CNCc1c(OCc2cncc(C#N)c2)cc(OCc2cccc(-c3cccc(OC)c3C)c2C#N)c(C#N)c1C	1	Active	9.51	0.18825
8606	COc1c(C#N)c(OCc2cccc(-c3ccccc3C)c2C#N)cc(OCCCCC#N)c1CNCC(=O)NCC(=O)NCC(=O)O	1	Active	9.5	0.146353
6131	COc1cccc(-c2cccc(COc3cc(OCc4cncc(C#N)c4)c(CNC(C)C(C)O)cc3C#N)c2C#N)c1C	1	Active	9.5	0.213269
7342	Cc1ccccc1-c1cccc(COc2cc(OCc3cccc(C#N)c3)c(CN[C@H](C)CO)cc2C#N)c1C	1	Active	9.48	0.234283
7365	Cc1ccccc1-c1cccc(COc2cc(OCc3cccc(C#N)c3)c(CNCC(=O)NCC(=O)NCC(=O)O)c(C)c2C#N)c1C	1	Active	9.48	0.142394
6775	N#Cc1cccc(COc2cc(OCc3cccc(-c4ccccc4)c3C#N)c(C#N)cc2CN[C@H](CO)CC(=O)O)c1	1	Active	9.47	0.199134
485	CCCOc1cccc(-c2cccc(COc3cc(OCc4cccc(C#N)c4)c(CN4CCC(C(=O)NCCO)CC4)c(C)c3C#N)c2C#N)c1C	1	Active	9.47	0.13487
4976	CCOc1cccc(-c2cccc(COc3cc(OCc4cccc(C#N)c4)c(CNC(CC)(CO)CO)c(OC)c3C#N)c2C#N)c1C	1	Active	9.47	0.128758
8132	COC(=O)c1ccc(F)c(COc2c(C#N)c(OCc3cccc(-c4ccccc4C)c3C#N)cc(OCc3cccc(C#N)c3)c2CNCCO)c1	1	Active	9.47	0.0854524
7406	COc1c(C#N)c(OCc2cccc(-c3ccccc3C)c2C)cc(OCCCCC#N)c1CN1CCC(C(=O)NCCO)CC1	1	Active	9.47	0.202527
8002	COC(=O)CCCCOc1c(C#N)c(OCc2cccc(-c3ccccc3C)c2C#N)cc(OCc2cccc(C#N)c2)c1CNC[C@H](C)O	1	Active	9.46	0.0921665
8075	COC(=O)Cc1cccc(COc2c(C#N)c(OCc3cccc(-c4ccccc4C)c3C#N)cc(OCc3cccc(C#N)c3)c2CNCCN2CCC(O)CC2)c1	1	Active	9.46	0.0720109
8205	CCC(O)CNCc1c(OCc2cccc(C#N)c2)cc(OCc2cccc(-c3ccccc3C)c2C#N)c(C#N)c1OCc1c(F)ccc(OC)c1F	1	Active	9.46	0.102982
8288	COC(=O)c1cccc(COc2c(C#N)c(OCc3cccc(-c4ccccc4C)c3C#N)cc(OCc3cccc(C#N)c3)c2CNCC(O)c2nccn2C)c1	1	Active	9.46	0.0940848
8256	COc1ccc(COc2c(C#N)c(OCc3cccc(-c4ccccc4C)c3C#N)cc(OCc3cccc(C#N)c3)c2CNCC(O)c2cccnc2)cc1	1	Active	9.46	0.0991661
8366	CCOc1c(C#N)c(OCc2cccc(-c3ccccc3C)c2C#N)cc(OCc2cccc(C#N)c2)c1CNCC(O)C(C)C	1	Active	9.46	0.156162
8105	COCCCOc1c(C#N)c(OCc2cccc(-c3ccccc3C)c2C#N)cc(OCc2cccc(C#N)c2)c1CNCC(O)c1ccncc1	1	Active	9.46	0.0967302
8233	COC(=O)CCCOc1c(C#N)c(OCc2cccc(-c3ccccc3C)c2C#N)cc(OCc2cccc(C#N)c2)c1CN[C@H](CO)C(C)C	1	Active	9.46	0.0886783
5993	COC(=O)c1ccc(F)c(COc2c(C#N)c(OCc3cccc(-c4cccc(OC)c4C)c3C#N)cc(OCc3cncc(C#N)c3)c2CNCC2CC(=O)N2)c1	1	Active	9.46	0.083894
8316	COc1cccc(COc2c(C#N)c(OCc3cccc(-c4ccccc4C)c3C#N)cc(OCc3cccc(C#N)c3)c2CN[C@@H]2CCCC[C@@H]2O)c1	1	Active	9.46	0.115788
8021	CCCOc1c(C#N)c(OCc2cccc(-c3ccccc3C)c2C#N)cc(OCc2cccc(C#N)c2)c1CN[C@H](CO)c1ccccc1	1	Active	9.46	0.115153
4121	C=CCOc1cccc(-c2cccc(COc3cc(OCc4cncc(C#N)c4)c(CNC(CC)(CO)CO)c(OC)c3C#N)c2C#N)c1C	1	Active	9.46	0.118631
8336	COC(=O)c1ccc(COc2c(C#N)c(OCc3cccc(-c4ccccc4C)c3C#N)cc(OCc3cccc(C#N)c3)c2CNC[C@H](O)CC(=O)O)cc1	1	Active	9.46	0.0850096
8154	COc1cc(COc2c(C#N)c(OCc3cccc(-c4ccccc4C)c3C#N)cc(OCc3cccc(C#N)c3)c2CN[C@H](CO)[C@H](C)O)ccc1F	1	Active	9.46	0.0966688
2587	COCOc1cccc(-c2cccc(COc3cc(OCc4cncc(C#N)c4)c(CN[C@H](CO)c4ccccc4)c(OC)c3C#N)c2C#N)c1C	1	Active	9.46	0.106378
8184	COc1cc(COc2c(C#N)c(OCc3cccc(-c4ccccc4C)c3C#N)cc(OCc3cccc(C#N)c3)c2CNC(C)C(C)O)cc(OC)c1	1	Active	9.46	0.102952
8051	COc1cc(F)cc(COc2c(C#N)c(OCc3cccc(-c4ccccc4C)c3C#N)cc(OCc3cccc(C#N)c3)c2CC2CCCC[C@H]2C(=O)O)c1	1	Active	9.46	0.117276
6171	COc1cccc(-c2cccc(COc3cc(OCc4cncc(C#N)c4)c(CNC4CCC(O)CC4)c(OC)c3C#N)c2C#N)c1C	1	Active	9.44	0.181334
6813	CCC[C@@H](CO)NCc1c(OCc2cccc(C#N)c2)cc(OCc2cccc(-c3ccccc3)c2C#N)c(C#N)c1OC	1	Active	9.44	0.173872
8124	COC(=O)c1ccc(F)c(COc2c(C#N)c(OCc3cccc(-c4ccccc4C)c3C#N)cc(OCc3cccc(C#N)c3)c2CNC2(CO)CCCC2)c1	1	Active	9.44	0.0993518
7165	COC(=O)Cc1cccc(COc2c(C#N)c(OCc3cccc(-c4ccccc4C)c3C)cc(OCc3cccc(C#N)c3)c2CNC[C@@H](O)CC(=O)O)c1	1	Active	9.43	0.0780678
6077	COc1cccc(COc2c(C#N)c(OCc3cccc(-c4cccc(OC)c4C)c3C#N)cc(OCc3cncc(C#N)c3)c2CN[C@@H](C(=O)O)[C@H](C)O)c1	1	Active	9.43	0.0949773
8533	Cc1ccccc1-c1cccc(COc2cc(OCCCCC#N)c(CN[C@H](C)CO)c(C)c2C#N)c1C#N	1	Active	9.41	0.270582
7390	COc1c(C#N)c(OCc2cccc(-c3ccccc3C)c2C)cc(OCc2cccc(C#N)c2)c1CNC(C)C	1	Active	9.41	0.211595
8437	Cc1ccccc1-c1cccc(COc2cc(OCCCCC#N)c(CN[C@@H](CO)C(C)C)cc2C#N)c1C#N	1	Active	9.4	0.236477
2438	COCOc1cccc(-c2cccc(COc3cc(OCc4cncc(C#N)c4)c(CN[C@H](CO)C(=O)O)c(OCc4ccc(F)c(OC)c4)c3C#N)c2C#N)c1C	1	Active	9.38	0.0811547
4959	CCOc1cccc(-c2cccc(COc3cc(OCc4cccc(C#N)c4)c(CNC4CCCCC4O)c(C)c3C#N)c2C#N)c1C	1	Active	9.38	0.162434
1199	COc1c(C#N)c(OCc2cccc(-c3cccc(OCCN4CCOCC4)c3C)c2C#N)cc(OCc2cncc(C#N)c2)c1CNC1CSCC1C	1	Active	9.37	0.143975
4935	CCOc1cccc(-c2cccc(COc3cc(OCc4cccc(C#N)c4)c(CN[C@H]4CCC[C@H]4O)cc3C#N)c2C#N)c1C	1	Active	9.37	0.177865
2570	COCOc1cccc(-c2cccc(COc3cc(OCc4cncc(C#N)c4)c(CNC[C@H](C)O)c(C)c3C#N)c2C#N)c1C	1	Active	9.36	0.171176
4082	C=CCOc1cccc(-c2cccc(COc3cc(OCc4cncc(C#N)c4)c(CN[C@H]4CCC[C@H]4O)cc3C#N)c2C#N)c1C	1	Active	9.36	0.16133
4104	C=CCOc1cccc(-c2cccc(COc3cc(OCc4cncc(C#N)c4)c(CNC4CCCCC4O)c(C)c3C#N)c2C#N)c1C	1	Active	9.36	0.144441
2548	COCOc1cccc(-c2cccc(COc3cc(OCc4cncc(C#N)c4)c(CNCC4(O)CCN(C)CC4)cc3C#N)c2C#N)c1C	1	Active	9.36	0.166319
3249	COCCOc1cccc(-c2cccc(COc3cc(OCc4cccc(C#N)c4)c(CN[C@H]4COC[C@@H]4O)c(OC)c3C#N)c2C#N)c1C	1	Active	9.36	0.157275
6749	CCOc1c(C#N)c(OCc2cccc(-c3ccccc3)c2C#N)cc(OCc2cccc(C#N)c2)c1CN[C@H](CO)C(=O)O	1	Active	9.36	0.177329
8112	COCCCOc1c(C#N)c(OCc2cccc(-c3ccccc3C)c2C#N)cc(OCCCCC#N)c1CNC[C@@H](O)CC(=O)O	1	Active	9.36	0.134756
6789	Cc1c(C#N)c(OCc2cccc(-c3ccccc3)c2C#N)cc(OCc2cccc(C#N)c2)c1CNC1(CO)CCOCC1	1	Active	9.35	0.212833
8293	COC(=O)c1cccc(COc2c(C#N)c(OCc3cccc(-c4ccccc4C)c3C#N)cc(OCCCCC#N)c2CN2CCCC[C@H]2C(=O)O)c1	1	Active	9.35	0.0882062
6767	N#Cc1cccc(COc2cc(OCc3cccc(-c4ccccc4)c3C#N)c(C#N)cc2CNCC(=O)NCC(=O)NCC(=O)O)c1	1	Active	9.34	0.148817
6123	COc1cccc(-c2cccc(COc3cc(OCc4cncc(C#N)c4)c(CN4CCN(C(C)=O)CC4)cc3C#N)c2C#N)c1C	1	Active	9.34	0.223453
8308	COc1cccc(COc2c(C#N)c(OCc3cccc(-c4ccccc4C)c3C#N)cc(OCc3cccc(C#N)c3)c2CNCCOCCOCCN)c1	1	Active	9.34	0.0734855
7968	COc1c(Cl)c(OCc2cccc(-c3ccccc3C)c2C#N)cc(OCc2cccc(C#N)c2)c1CNCC(O)CN(C)C	1	Active	9.33	0.169694
4903	CCOc1cccc(-c2cccc(COc3cc(OCc4cccc(C#N)c4)c(CNC[C@@H](O)CC(=O)O)c(OCc4ccc(C(=O)OC)cc4)c3C#N)c2C#N)c1C	1	Active	9.33	0.071332
4783	CCCOc1c(C#N)c(OCc2cccc(-c3cccc(OCC)c3C)c2C#N)cc(OCc2cccc(C#N)c2)c1CN1CCC(C(=O)NCCO)CC1	1	Active	9.33	0.115997
6805	COc1c(C#N)c(OCc2cccc(-c3ccccc3)c2C#N)cc(OCc2cccc(C#N)c2)c1CN[C@H](C)C(=O)O	1	Active	9.33	0.218046
4048	C=CCOc1cccc(-c2cccc(COc3cc(OCc4cncc(C#N)c4)c(CNC[C@@H](O)CC(=O)O)c(OCc4ccc(C(=O)OC)cc4)c3C#N)c2C#N)c1C	1	Active	9.32	0.0552001
7994	COC(=O)CCCCOc1c(C#N)c(OCc2cccc(-c3ccccc3C)c2C#N)cc(OCc2cccc(C#N)c2)c1CN1CCCCC1C(=O)O	1	Active	9.32	0.0892526
3916	C=CCOc1cccc(-c2cccc(COc3cc(OCc4cncc(C#N)c4)c(CN4CCC(C(=O)NCCO)CC4)c(OCCC)c3C#N)c2C#N)c1C	1	Active	9.31	0.106144
2513	COCOc1cccc(-c2cccc(COc3cc(OCc4cncc(C#N)c4)c(CNCC4CC(=O)N4)c(OCc4ccc(C(=O)OC)cc4)c3C#N)c2C#N)c1C	1	Active	9.31	0.0582155
7334	Cc1ccccc1-c1cccc(COc2cc(OCc3cccc(C#N)c3)c(CNCc3ccccn3)cc2C#N)c1C	1	Active	9.31	0.178054
2382	CCCOc1c(C#N)c(OCc2cccc(-c3cccc(OCOC)c3C)c2C#N)cc(OCc2cncc(C#N)c2)c1CN1CCCC[C@H]1C(=O)O	1	Active	9.31	0.117546
8176	COc1cc(COc2c(C#N)c(OCc3cccc(-c4ccccc4C)c3C#N)cc(OCc3cccc(C#N)c3)c2CN2CCN(C(C)=O)CC2)cc(OC)c1	1	Active	9.3	0.11059
6636	COc1cc(F)cc(COc2c(C#N)c(OCc3cccc(-c4ccccc4)c3C#N)cc(OCc3cccc(C#N)c3)c2CNC[C@@H](O)CC(=O)O)c1	1	Active	9.3	0.0920351
8280	COC(=O)c1cccc(COc2c(C#N)c(OCc3cccc(-c4ccccc4C)c3C#N)cc(OCc3cccc(C#N)c3)c2CN2CCCC(O)C2)c1	1	Active	9.3	0.119113
8358	CCOc1c(C#N)c(OCc2cccc(-c3ccccc3C)c2C#N)cc(OCc2cccc(C#N)c2)c1CNCCc1ccccn1	1	Active	9.3	0.124296
8225	COC(=O)CCCOc1c(C#N)c(OCc2cccc(-c3ccccc3C)c2C#N)cc(OCc2cccc(C#N)c2)c1CNC1CCC(O)CC1	1	Active	9.3	0.0964133
8043	COc1cc(F)cc(COc2c(C#N)c(OCc3cccc(-c4ccccc4C)c3C#N)cc(OCc3cccc(C#N)c3)c2CN2CC[C@H](NC(C)=O)C2)c1	1	Active	9.3	0.120109
8486	Cc1ccccc1-c1cccc(COc2cc(OCc3cccc(C#N)c3)c(CN[C@@H]3CCCC[C@H]3O)c(C)c2C#N)c1C#N	1	Active	9.29	0.199553
8410	Cc1ccccc1-c1cccc(COc2cc(OCc3cccc(C#N)c3)c(CNCCOCCOCCOCCOCCC(=O)O)cc2C#N)c1C#N	1	Active	9.29	0.0797381
5930	COC(=O)CCCCOc1c(C#N)c(OCc2cccc(-c3cccc(OC)c3C)c2C#N)cc(OCc2cncc(C#N)c2)c1CN[C@H](CO)CC(=O)O	1	Active	9.29	0.0753205
6701	COC(=O)CCCOc1c(C#N)c(OCc2cccc(-c3ccccc3)c2C#N)cc(OCc2cccc(C#N)c2)c1CN1CCCC[C@H]1C(=O)O	1	Active	9.29	0.101379
4087	C=CCOc1cccc(-c2cccc(COc3cc(OCc4ccc(F)c(C#N)c4)c(CN[C@@H](C(=O)O)[C@H](C)O)cc3C#N)c2C#N)c1C	1	Active	9.29	0.127435
6016	COc1cc(COc2c(C#N)c(OCc3cccc(-c4cccc(OC)c4C)c3C#N)cc(OCc3cncc(C#N)c3)c2CN[C@@H](CO)C(=O)O)cc(OC)c1	1	Active	9.29	0.0938374
7634	Cc1ccccc1-c1cccc(COc2cc(OCc3cccc(C#N)c3)c(CN[C@@H](C(=O)O)[C@H](C)O)cc2Br)c1C#N	1	Active	9.28	0.165475
1165	Cc1c(OCCN2CCOCC2)cccc1-c1cccc(COc2cc(OCc3cncc(C#N)c3)c(CN[C@@H]3CCC[C@H]3O)cc2C#N)c1C#N	1	Active	9.27	0.170379
1712	COc1c(C#N)c(OCc2cccc(-c3cccc(O)c3C)c2C#N)cc(OCc2cccc(C#N)c2)c1CNCC(O)CN(C)C	1	Active	9.27	0.169954
6176	CCC(CO)(CO)NCc1c(OCc2ccc(F)c(C#N)c2)cc(OCc2cccc(-c3cccc(OC)c3C)c2C#N)c(C#N)c1OC	1	Active	9.27	0.14139
3225	COCCOc1cccc(-c2cccc(COc3cc(OCc4cccc(C#N)c4)c(CNCCCC[C@H](NC(C)=O)C(=O)O)c(C)c3C#N)c2C#N)c1C	1	Active	9.27	0.0826397
1185	CC[C@H](CO)NCc1c(OCc2cncc(C#N)c2)cc(OCc2cccc(-c3cccc(OCCN4CCOCC4)c3C)c2C#N)c(C#N)c1C	1	Active	9.27	0.147608
5586	COc1cccc(-c2cccc(COc3cc(OCc4cncc(C#N)c4)c(CNC[C@H](O)CO)c(OC)c3C#N)c2C)c1C	1	Active	9.27	0.183404
498	CCCOc1cccc(-c2cccc(COc3cc(OCc4cccc(C#N)c4)c(CN[C@H](CO)CC(C)C)c(OC)c3C#N)c2C#N)c1C	1	Active	9.27	0.115284
1069	COc1cc(COc2c(C#N)c(OCc3cccc(-c4cccc(OCCN5CCOCC5)c4C)c3C#N)cc(OCc3cncc(C#N)c3)c2CN[C@](C)(CO)C(=O)O)ccc1F	1	Active	9.26	0.0795556
7190	COC(=O)c1ccc(F)c(COc2c(C#N)c(OCc3cccc(-c4ccccc4C)c3C)cc(OCc3cccc(C#N)c3)c2CN[C@@H](CO)CC(=O)O)c1	1	Active	9.26	0.0813364
3212	CC[C@@](C)(NCc1cc(C#N)c(OCc2cccc(-c3cccc(OCCOC)c3C)c2C#N)cc1OCc1cccc(C#N)c1)C(=O)O	1	Active	9.26	0.122652
2553	COCOc1cccc(-c2cccc(COc3cc(OCc4ccc(F)c(C#N)c4)c(CNC(C)(CO)C(=O)O)cc3C#N)c2C#N)c1C	1	Active	9.25	0.137084
7883	COc1ccc(COc2c(Cl)c(OCc3cccc(-c4ccccc4C)c3C#N)cc(OCc3cccc(C#N)c3)c2CN[C@H](CO)C(=O)O)cc1	1	Active	9.25	0.0944663
4852	CCOc1cccc(-c2cccc(COc3cc(OCc4cccc(C#N)c4)c(CNC(C)(CO)C(=O)O)c(OCc4c(F)ccc(OC)c4F)c3C#N)c2C#N)c1C	1	Active	9.25	0.0787842
3993	C=CCOc1cccc(-c2cccc(COc3cc(OCc4cncc(C#N)c4)c(CNC(C)(CO)C(=O)O)c(OCc4c(F)ccc(OC)c4F)c3C#N)c2C#N)c1C	1	Active	9.24	0.0708678
503	CCCOc1cccc(-c2cccc(COc3cc(OCCCCC#N)c(CN[C@H](CO)C(=O)O)c(OC)c3C#N)c2C#N)c1C	1	Active	9.24	0.154219
7946	Cc1ccccc1-c1cccc(COc2cc(OCc3cccc(C#N)c3)c(CNCCCn3ccnc3)c(C)c2Cl)c1C#N	1	Active	9.24	0.135268
4096	C=CCOc1cccc(-c2cccc(COc3cc(OCc4cncc(C#N)c4)c(CN4C[C@H](OC)C[C@H]4C(=O)O)c(C)c3C#N)c2C#N)c1C	1	Active	9.24	0.146898
6794	Cc1c(C#N)c(OCc2cccc(-c3ccccc3)c2C#N)cc(OCCCCC#N)c1CN1CCC(C(=O)NCCO)CC1	1	Active	9.24	0.233411
4940	CCOc1cccc(-c2cccc(COc3cc(OCCCCC#N)c(CN[C@@H](C(=O)O)[C@H](C)O)cc3C#N)c2C#N)c1C	1	Active	9.24	0.182548
8499	Cc1ccccc1-c1cccc(COc2cc(OCCCCC#N)c(CNCc3ccccn3)c(C)c2C#N)c1C#N	1	Active	9.24	0.175779
2562	COCOc1cccc(-c2cccc(COc3cc(OCc4cncc(C#N)c4)c(CN4CCCCC4C(=O)O)c(C)c3C#N)c2C#N)c1C	1	Active	9.23	0.15324
7935	Cc1ccccc1-c1cccc(COc2cc(OCc3cccc(C#N)c3)c(CNCC(C)(C)O)cc2Cl)c1C#N	1	Active	9.23	0.20158
1134	COC(=O)c1ccc(COc2c(C#N)c(OCc3cccc(-c4cccc(OCCN5CCOCC5)c4C)c3C#N)cc(OCc3cncc(C#N)c3)c2CN2CCC(C(=O)NCCO)CC2)cc1	1	Active	9.22	0.0828928
7790	CC[C@@](C)(NCc1c(OCc2cccc(C#N)c2)cc(OCc2cccc(-c3ccccc3C)c2C#N)c(C)c1OC)C(=O)O	1	Active	9.22	0.164088
3110	COCCOc1cccc(-c2cccc(COc3cc(OCc4cccc(C#N)c4)c(CN4CCC(C(=O)NCCO)CC4)c(OCc4cc(C(=O)OC)ccc4F)c3C#N)c2C#N)c1C	1	Active	9.22	0.058465
4927	CCOc1cccc(-c2cccc(COc3cc(OCc4cccc(C#N)c4)c(CN4CCCN(C(C)=O)CC4)cc3C#N)c2C#N)c1C	1	Active	9.21	0.171584
215	CCCOc1cccc(-c2cccc(COc3cc(OCc4cccc(C#N)c4)c(CN[C@H](CO)C(=O)O)c(C)c3C#N)c2C)c1C	1	Active	9.21	0.133492
7283	COc1cccc(COc2c(C#N)c(OCc3cccc(-c4ccccc4C)c3C)cc(OCc3cccc(C#N)c3)c2CNC(C)(C)C(=O)O)c1	1	Active	9.2	0.110716
1637	COc1ccc(COc2c(C#N)c(OCc3cccc(-c4cccc(O)c4C)c3C#N)cc(OCc3cccc(C#N)c3)c2CN[C@H](CO)C(=O)O)cc1	1	Active	9.2	0.089196
4074	C=CCOc1cccc(-c2cccc(COc3cc(OCc4cncc(C#N)c4)c(CN4CCCN(C(C)=O)CC4)cc3C#N)c2C#N)c1C	1	Active	9.2	0.156365
1023	CCCOc1c(C#N)c(OCc2cccc(-c3cccc(OCCN4CCOCC4)c3C)c2C#N)cc(OCc2cncc(C#N)c2)c1CN[C@@H](C(=O)O)[C@H](C)O	1	Active	9.19	0.111397
8159	COc1cc(COc2c(C#N)c(OCc3cccc(-c4ccccc4C)c3C#N)cc(OCCCCC#N)c2CN[C@@H](CO)CC(=O)O)ccc1F	1	Active	9.19	0.0883198
2540	COCOc1cccc(-c2cccc(COc3cc(OCc4cncc(C#N)c4)c(CNC(C)(C)CN4CCN(C)CC4)cc3C#N)c2C#N)c1C	1	Active	9.19	0.147804
478	CCCOc1cccc(-c2cccc(COc3cc(OCc4cccc(C#N)c4)c(CNC(CO)CO)c(C)c3C#N)c2C#N)c1C	1	Active	9.18	0.144151
6157	COc1cccc(-c2cccc(COc3cc(OCc4ccc(F)c(C#N)c4)c(CNC4CCCCC4O)c(C)c3C#N)c2C#N)c1C	1	Active	9.18	0.174137
1681	Cc1c(O)cccc1-c1cccc(COc2cc(OCc3cccc(C#N)c3)c(CNCC(C)(C)O)cc2C#N)c1C#N	1	Active	9.18	0.198593
5557	COc1cccc(-c2cccc(COc3cc(OCc4cncc(C#N)c4)c(CNC4CCCCC4O)cc3C#N)c2C)c1C	1	Active	9.18	0.195363
467	CCCOc1cccc(-c2cccc(COc3cc(OCc4cccc(C#N)c4)c(CNCC(O)C(C)C)cc3C#N)c2C#N)c1C	1	Active	9.18	0.139907
8146	COc1cc(COc2c(C#N)c(OCc3cccc(-c4ccccc4C)c3C#N)cc(OCc3cccc(C#N)c3)c2CN2CCC[C@H]2CO)ccc1F	1	Active	9.18	0.120732
7842	COC(=O)c1ccc(F)c(COc2c(Cl)c(OCc3cccc(-c4ccccc4C)c3C#N)cc(OCc3cccc(C#N)c3)c2CN2CCCC[C@H]2C(=O)O)c1	1	Active	9.18	0.108318
5567	CCC(CO)(CO)NCc1c(OCc2cncc(C#N)c2)cc(OCc2cccc(-c3cccc(OC)c3C)c2C)c(C#N)c1C	1	Active	9.18	0.159346
6781	Cc1c(C#N)c(OCc2cccc(-c3ccccc3)c2C#N)cc(OCc2cccc(C#N)c2)c1CNC(C)C	1	Active	9.18	0.240293
6101	CCOc1c(C#N)c(OCc2cccc(-c3cccc(OC)c3C)c2C#N)cc(OCc2cncc(C#N)c2)c1CNCCO	1	Active	9.17	0.181081
7960	COc1c(Cl)c(OCc2cccc(-c3ccccc3C)c2C#N)cc(OCc2cccc(C#N)c2)c1CNCCN(C)C	1	Active	9.17	0.168781
6128	COc1cccc(-c2cccc(COc3cc(OCc4ccc(F)c(C#N)c4)c(CN[C@H]4CCC[C@H]4O)cc3C#N)c2C#N)c1C	1	Active	9.17	0.193096
7395	COc1c(C#N)c(OCc2cccc(-c3ccccc3C)c2C)cc(OCCCCC#N)c1CNC(CO)CO	1	Active	9.17	0.229959
423	CCCOc1cccc(-c2cccc(COc3cc(OCc4cccc(C#N)c4)c(CN[C@](C)(CO)C(=O)O)c(OCc4ccc(OC)cc4)c3C#N)c2C#N)c1C	1	Active	9.17	0.0741159
7534	COc1c(F)c(OCc2cccc(-c3ccccc3C)c2C#N)cc(OCc2cccc(C#N)c2)c1CN1CCCC[C@H]1C(=O)O	1	Active	9.17	0.188222
5988	COC(=O)c1ccc(F)c(COc2c(C#N)c(OCc3cccc(-c4cccc(OC)c4C)c3C#N)cc(OCc3cncc(C#N)c3)c2CNCCCn2ccnc2)c1	1	Active	9.16	0.0661921
5954	CCC[C@@H](CO)NCc1c(OCc2cncc(C#N)c2)cc(OCc2cccc(-c3cccc(OC)c3C)c2C#N)c(C#N)c1OCc1cc(F)cc(OC)c1	1	Active	9.16	0.0896806
5925	COC(=O)CCCCOc1c(C#N)c(OCc2cccc(-c3cccc(OC)c3C)c2C#N)cc(OCc2cncc(C#N)c2)c1CNCC(=O)NCC(=O)NCC(=O)O	1	Active	9.16	0.0646662
5978	COCCCOc1c(C#N)c(OCc2cccc(-c3cccc(OC)c3C)c2C#N)cc(OCc2cncc(C#N)c2)c1CNCC(C)(C)O	1	Active	9.16	0.124117
4803	CCOc1cccc(-c2cccc(COc3cc(OCc4cccc(C#N)c4)c(CNC(CO)C(=O)O)c(OCc4cccc(CC(=O)OC)c4)c3C#N)c2C#N)c1C	1	Active	9.16	0.0749215
5939	CCCOc1c(C#N)c(OCc2cccc(-c3cccc(OC)c3C)c2C#N)cc(OCc2cncc(C#N)c2)c1CNC1(CO)CCOCC1	1	Active	9.16	0.145074
6002	COc1cc(COc2c(C#N)c(OCc3cccc(-c4cccc(OC)c4C)c3C#N)cc(OCc3cncc(C#N)c3)c2CNCC(O)CN(C)C)ccc1F	1	Active	9.16	0.0985193
5964	COC(=O)Cc1cccc(COc2c(C#N)c(OCc3cccc(-c4cccc(OC)c4C)c3C#N)cc(OCc3cncc(C#N)c3)c2CN[C@@H](CO)C2CC2)c1	1	Active	9.16	0.0872343
6048	COc1ccc(COc2c(C#N)c(OCc3cccc(-c4cccc(OC)c4C)c3C#N)cc(OCc3cncc(C#N)c3)c2CN[C@H](CO)c2ccccc2)cc1	1	Active	9.16	0.0918213
6062	COC(=O)c1cccc(COc2c(C#N)c(OCc3cccc(-c4cccc(OC)c4C)c3C#N)cc(OCc3cncc(C#N)c3)c2CC2CCCC[C@H]2C(=O)O)c1	1	Active	9.16	0.0997227
6024	COc1cccc(-c2cccc(COc3cc(OCc4cncc(C#N)c4)c(CNCC4(O)CCN(C)CC4)c(OCc4c(F)ccc(OC)c4F)c3C#N)c2C#N)c1C	1	Active	9.16	0.102666
6109	COc1cccc(-c2cccc(COc3cc(OCc4cncc(C#N)c4)c(CN[C@H](CO)[C@H](C)O)c(OCc4cncc(C#N)c4C)c3C#N)c2C#N)c1C	1	Active	9.16	0.108656
6072	COc1cccc(COc2c(C#N)c(OCc3cccc(-c4cccc(OC)c4C)c3C#N)cc(OCc3cncc(C#N)c3)c2CNCCN2CCC(O)CC2)c1	1	Active	9.16	0.0932862
6038	COC(=O)CCCOc1c(C#N)c(OCc2cccc(-c3cccc(OC)c3C)c2C#N)cc(OCc2cncc(C#N)c2)c1CNC[C@H](C)O	1	Active	9.16	0.103055
6012	COc1cc(COc2c(C#N)c(OCc3cccc(-c4cccc(OC)c4C)c3C#N)cc(OCc3cncc(C#N)c3)c2CNC(CO)(CO)CO)cc(OC)c1	1	Active	9.16	0.0843688
6086	COC(=O)c1ccc(COc2c(C#N)c(OCc3cccc(-c4cccc(OC)c4C)c3C#N)cc(OCc3cncc(C#N)c3)c2CNCC(O)c2ccncc2)cc1	1	Active	9.16	0.086687
2458	COCOc1cccc(-c2cccc(COc3cc(OCc4cncc(C#N)c4)c(CN[C@H](CO)CC(=O)O)c(OCc4c(F)ccc(OC)c4F)c3C#N)c2C#N)c1C	1	Active	9.15	0.0707033
3938	C=CCOc1cccc(-c2cccc(COc3cc(OCc4cncc(C#N)c4)c(CNC(CO)C(=O)O)c(OCc4cccc(CC(=O)OC)c4)c3C#N)c2C#N)c1C	1	Active	9.15	0.0587556
4068	C=CCOc1cccc(-c2cccc(COc3cc(OCc4cncc(C#N)c4)c(CN[C@@H](CO)CC(=O)O)c(OCc4cncc(C#N)c4C)c3C#N)c2C#N)c1C	1	Active	9.15	0.0761947
4536	CCOc1cccc(-c2cccc(COc3cc(OCc4cccc(C#N)c4)c(CN[C@H](CO)[C@H](C)O)c(OC)c3C#N)c2C)c1C	1	Active	9.14	0.141299
5285	COc1cccc(-c2cccc(COc3cc(OCc4cncc(C#N)c4)c(CNC(C)C(C)O)c(OC)c3C#N)c2C#N)c1	1	Active	9.14	0.203088
6097	CCOc1c(C#N)c(OCc2cccc(-c3cccc(OC)c3C)c2C#N)cc(OCc2cncc(C#N)c2)c1CNC1(CO)CCCC1	1	Active	9.14	0.151005
3171	COCCOc1cccc(-c2cccc(COc3cc(OCc4cccc(C#N)c4)c(CNC(C)(CO)C(=O)O)c(OCc4cccc(OC)c4)c3C#N)c2C#N)c1C	1	Active	9.14	0.0683761
5524	COc1cccc(COc2c(C#N)c(OCc3cccc(-c4cccc(OC)c4C)c3C)cc(OCc3cncc(C#N)c3)c2CNC[C@@H](O)CC(=O)O)c1	1	Active	9.14	0.0858604
4126	C=CCOc1cccc(-c2cccc(COc3cc(OCc4ccc(F)c(C#N)c4)c(CNCCO)c(OC)c3C#N)c2C#N)c1C	1	Active	9.13	0.115272
2130	COCOc1cccc(-c2cccc(COc3cc(OCc4cncc(C#N)c4)c(CN[C@@H](CO)[C@@H](C)O)c(OC)c3C#N)c2C)c1C	1	Active	9.13	0.138458
7225	CCC(CO)(CO)NCc1c(OCc2cccc(C#N)c2)cc(OCc2cccc(-c3ccccc3C)c2C)c(C#N)c1OCc1c(F)ccc(OC)c1F	1	Active	9.13	0.0865593
7240	COC(=O)CCCOc1c(C#N)c(OCc2cccc(-c3ccccc3C)c2C)cc(OCc2cccc(C#N)c2)c1CNC[C@H](O)CO	1	Active	9.13	0.0954428
7266	COC(=O)c1cccc(COc2c(C#N)c(OCc3cccc(-c4ccccc4C)c3C)cc(OCc3cccc(C#N)c3)c2CN[C@H]2CCC[C@@H]2O)c1	1	Active	9.13	0.108802
7277	COc1cccc(COc2c(C#N)c(OCc3cccc(-c4ccccc4C)c3C)cc(OCc3cccc(C#N)c3)c2CNC(C)(CO)CO)c1	1	Active	9.13	0.0970798
1604	COC(=O)c1ccc(F)c(COc2c(C#N)c(OCc3cccc(-c4cccc(O)c4C)c3C#N)cc(OCc3cccc(C#N)c3)c2CN2CCCC[C@H]2C(=O)O)c1	1	Active	9.13	0.103126
7215	COc1cc(COc2c(C#N)c(OCc3cccc(-c4ccccc4C)c3C)cc(OCc3cccc(C#N)c3)c2CNC2CCCCC2O)cc(OC)c1	1	Active	9.13	0.108388
7292	COC(=O)c1ccc(COc2c(C#N)c(OCc3cccc(-c4ccccc4C)c3C)cc(OCc3cccc(C#N)c3)c2CN2CCC(O)(C(N)=O)CC2)cc1	1	Active	9.13	0.111871
6090	COC(=O)c1ccc(COc2c(C#N)c(OCc3cccc(-c4cccc(OC)c4C)c3C#N)cc(OCc3ccc(F)c(C#N)c3)c2CNC[C@@H](O)CC(=O)O)cc1	1	Active	9.13	0.0775384
5435	COC(=O)CCCCOc1c(C#N)c(OCc2cccc(-c3cccc(OC)c3C)c2C)cc(OCc2cncc(C#N)c2)c1CN1CCC(C(=O)NCCO)CC1	1	Active	9.13	0.0800383
2592	COCOc1cccc(-c2cccc(COc3cc(OCc4ccc(F)c(C#N)c4)c(CNCCOCCOCCO)c(OC)c3C#N)c2C#N)c1C	1	Active	9.13	0.0798219
6654	COCCCOc1c(C#N)c(OCc2cccc(-c3ccccc3)c2C#N)cc(OCc2cccc(C#N)c2)c1CN[C@@H](CO)CC(=O)O	1	Active	9.13	0.115356
8341	COC(=O)c1ccc(COc2c(C#N)c(OCc3cccc(-c4ccccc4C)c3C#N)cc(OCCCCC#N)c2CNC(C)(C)C(=O)O)cc1	1	Active	9.13	0.083069
7174	COCCCOc1c(C#N)c(OCc2cccc(-c3ccccc3C)c2C)cc(OCc2cccc(C#N)c2)c1CN[C@H]1COC[C@@H]1O	1	Active	9.13	0.146486
7158	COC(=O)Cc1cccc(COc2c(C#N)c(OCc3cccc(-c4ccccc4C)c3C)cc(OCc3cccc(C#N)c3)c2CNCCCC[C@H](NC(C)=O)C(=O)O)c1	1	Active	9.13	0.0482023
7199	COc1cc(COc2c(C#N)c(OCc3cccc(-c4ccccc4C)c3C)cc(OCc3cccc(C#N)c3)c2CN[C@H]2CCC[C@H]2O)ccc1F	1	Active	9.13	0.117695
7148	CC[C@@](C)(NCc1c(OCc2cccc(C#N)c2)cc(OCc2cccc(-c3ccccc3C)c2C)c(C#N)c1OCc1cc(F)cc(OC)c1)C(=O)O	1	Active	9.13	0.102186
7123	COC(=O)CCCCOc1c(C#N)c(OCc2cccc(-c3ccccc3C)c2C)cc(OCc2cccc(C#N)c2)c1CNCCOCCOCCO	1	Active	9.13	0.0617824
3661	C=CCOc1cccc(-c2cccc(COc3cc(OCc4cncc(C#N)c4)c(CN[C@H](CO)[C@H](C)O)c(OC)c3C#N)c2C)c1C	1	Active	9.13	0.129725
7133	CCCOc1c(C#N)c(OCc2cccc(-c3ccccc3C)c2C)cc(OCc2cccc(C#N)c2)c1CN[C@@H](CO)[C@@H](C)O	1	Active	9.13	0.137781
7308	CCOc1c(C#N)c(OCc2cccc(-c3ccccc3C)c2C)cc(OCc2cccc(C#N)c2)c1CNC[C@@H](O)CO	1	Active	9.13	0.170104
7656	COc1c(Br)c(OCc2cccc(-c3ccccc3C)c2C#N)cc(OCc2cccc(C#N)c2)c1CNCCO	1	Active	9.12	0.178012
1178	Cc1c(OCCN2CCOCC2)cccc1-c1cccc(COc2cc(OCc3cncc(C#N)c3)c(CNCCCN3CCOCC3)c(C)c2C#N)c1C#N	1	Active	9.12	0.132625
7774	Cc1ccccc1-c1cccc(COc2cc(OCc3cccc(C#N)c3)c(CN[C@@H](CO)[C@@H](C)O)c(C)c2C)c1C#N	1	Active	9.12	0.189267
8572	COc1c(C#N)c(OCc2cccc(-c3ccccc3C)c2C#N)cc(OCCCCC#N)c1CN1C[C@H](O)C[C@@H]1C(=O)O	1	Active	9.12	0.25531
7764	Cc1cc(CNCCOCCOCCO)c(OCc2cccc(C#N)c2)cc1OCc1cccc(-c2ccccc2C)c1C#N	1	Active	9.12	0.141137
5943	CCCOc1c(C#N)c(OCc2cccc(-c3cccc(OC)c3C)c2C#N)cc(OCc2ccc(F)c(C#N)c2)c1CN1CCC(C(=O)NCCO)CC1	1	Active	9.12	0.126458
490	CCCOc1cccc(-c2cccc(COc3cc(OCc4cccc(C#N)c4)c(CNC4CCCCC4)c(OC)c3C#N)c2C#N)c1C	1	Active	9.11	0.143442
6411	COc1c(C#N)c(OCc2cccc(-c3ccccc3)c2C)cc(OCc2cccc(C#N)c2)c1CNC(C)C(C)O	1	Active	9.11	0.205188
7665	COC(=O)CCCCOc1c(C)c(OCc2cccc(-c3ccccc3C)c2C#N)cc(OCc2cccc(C#N)c2)c1CN[C@](C)(CO)C(=O)O	1	Active	9.11	0.0760556
5579	COc1cccc(-c2cccc(COc3cc(OCc4cncc(C#N)c4)c(CN4CCCC4)c(OC)c3C#N)c2C)c1C	1	Active	9.11	0.186939
5712	COc1cccc(-c2cccc(COc3cc(OCc4cncc(C#N)c4)c(CNCC4CC(=O)N4)c(OC)c3Br)c2C#N)c1C	1	Active	9.11	0.169785
5783	COc1cccc(-c2cccc(COc3cc(OCc4cncc(C#N)c4)c(CN4CCC(C(=O)NCCO)CC4)cc3C)c2C#N)c1C	1	Active	9.11	0.187798
8328	COC(=O)c1ccc(COc2c(C#N)c(OCc3cccc(-c4ccccc4C)c3C#N)cc(OCc3cccc(C#N)c3)c2CNC2CCC2)cc1	1	Active	9.1	0.113033
4118	C=CCOc1cccc(-c2cccc(COc3cc(OCc4ccc(F)c(C#N)c4)c(CNC4(CO)CCCC4)c(OC)c3C#N)c2C#N)c1C	1	Active	9.1	0.121383
390	CCCOc1cccc(-c2cccc(COc3cc(OCc4cccc(C#N)c4)c(CN[C@@H](C(=O)O)[C@H](C)O)c(OCc4cc(C(=O)OC)ccc4F)c3C#N)c2C#N)c1C	1	Active	9.1	0.068556
6603	COc1c(Cl)c(OCc2cccc(-c3ccccc3)c2C#N)cc(OCc2cccc(C#N)c2)c1CNC(C)(CO)C(=O)O	1	Active	9.09	0.16962
4113	C=CCOc1cccc(-c2cccc(COc3cc(OCc4cncc(C#N)c4)c(CNCCN4CCOCC4)c(OC)c3C#N)c2C#N)c1C	1	Active	9.09	0.112467
6165	COc1cccc(-c2cccc(COc3cc(OCc4cncc(C#N)c4)c(CNCC4CCC4)c(OC)c3C#N)c2C#N)c1C	1	Active	9.09	0.174044
2579	COCOc1cccc(-c2cccc(COc3cc(OCc4cncc(C#N)c4)c(CN4CCCC[C@@H]4C(=O)O)c(OC)c3C#N)c2C#N)c1C	1	Active	9.09	0.147811
7650	COc1c(Br)c(OCc2cccc(-c3ccccc3C)c2C#N)cc(OCc2cccc(C#N)c2)c1CNC1(CO)CCCC1	1	Active	9.09	0.159419
2404	COCOc1cccc(-c2cccc(COc3cc(OCc4cncc(C#N)c4)c(CNC(C)(C)C(=O)O)c(OCc4cccc(CC(=O)OC)c4)c3C#N)c2C#N)c1C	1	Active	9.09	0.0632979
8013	CCCOc1c(C#N)c(OCc2cccc(-c3ccccc3C)c2C#N)cc(OCc2cccc(C#N)c2)c1CN1CCCC[C@@H]1C(=O)O	1	Active	9.09	0.153828
7370	Cc1ccccc1-c1cccc(COc2cc(OCCCCC#N)c(CNCC(O)C(C)C)c(C)c2C#N)c1C	1	Active	9.08	0.216083
4981	CCOc1cccc(-c2cccc(COc3cc(OCCCCC#N)c(CNCCO)c(OC)c3C#N)c2C#N)c1C	1	Active	9.08	0.212895
7339	Cc1ccccc1-c1cccc(COc2cc(OCCCCC#N)c(CNC[C@H](O)CC(=O)O)cc2C#N)c1C	1	Active	9.08	0.217122
8067	COC(=O)Cc1cccc(COc2c(C#N)c(OCc3cccc(-c4ccccc4C)c3C#N)cc(OCc3cccc(C#N)c3)c2CN2CCCC2C(=O)O)c1	1	Active	9.08	0.103596
7927	CNCc1cc(Cl)c(OCc2cccc(-c3ccccc3C)c2C#N)cc1OCc1cccc(C#N)c1	1	Active	9.07	0.265368
7706	COc1cc(COc2c(C)c(OCc3cccc(-c4ccccc4C)c3C#N)cc(OCc3cccc(C#N)c3)c2CN2CCC(C(=O)NCCO)CC2)cc(OC)c1	1	Active	9.07	0.0956904
1170	Cc1c(OCCN2CCOCC2)cccc1-c1cccc(COc2cc(OCc3ccc(F)c(C#N)c3)c(CN[C@H](CO)CC(=O)O)cc2C#N)c1C#N	1	Active	9.07	0.129133
4432	CCCOc1c(C#N)c(OCc2cccc(-c3cccc(OCC)c3C)c2C)cc(OCc2cccc(C#N)c2)c1CN[C@H](CO)C(=O)O	1	Active	9.07	0.112661
6354	COC(=O)c1cccc(COc2c(C#N)c(OCc3cccc(-c4ccccc4)c3C)cc(OCc3cncc(C#N)c3)c2CNC[C@@H](O)CC(=O)O)c1	1	Active	9.07	0.0917275
7271	COC(=O)c1cccc(COc2c(C#N)c(OCc3cccc(-c4ccccc4C)c3C)cc(OCCCCC#N)c2CN[C@](C)(CO)C(=O)O)c1	1	Active	9.07	0.0735886
6720	COC(=O)c1cccc(COc2c(C#N)c(OCc3cccc(-c4ccccc4)c3C#N)cc(OCc3cccc(C#N)c3)c2CNC(C)(C)C(=O)O)c1	1	Active	9.07	0.102836
8230	CCC(CO)(CO)NCc1c(OCCCCC#N)cc(OCc2cccc(-c3ccccc3C)c2C#N)c(C#N)c1OCCCC(=O)OC	1	Active	9.06	0.100656
8285	COC(=O)c1cccc(COc2c(C#N)c(OCc3cccc(-c4ccccc4C)c3C#N)cc(OCCCCC#N)c2CNCCC(O)C(=O)O)c1	1	Active	9.06	0.072007
8333	COC(=O)c1ccc(COc2c(C#N)c(OCc3cccc(-c4ccccc4C)c3C#N)cc(OCCCCC#N)c2CNC(C)(CO)CO)cc1	1	Active	9.06	0.078798
1086	COc1ccc(F)c(COc2c(C#N)c(OCc3cccc(-c4cccc(OCCN5CCOCC5)c4C)c3C#N)cc(OCc3cncc(C#N)c3)c2CN[C@@](C)(CO)C(=O)O)c1F	1	Active	9.06	0.0779127
8261	COc1ccc(COc2c(C#N)c(OCc3cccc(-c4ccccc4C)c3C#N)cc(OCCCCC#N)c2CNC[C@H](O)CO)cc1	1	Active	9.06	0.10661
5486	COc1cc(COc2c(C#N)c(OCc3cccc(-c4cccc(OC)c4C)c3C)cc(OCc3cncc(C#N)c3)c2CNC(C)(CO)C(=O)O)cc(OC)c1	1	Active	9.06	0.0845832
8637	COc1cc(OCc2cccc(-c3ccccc3C)c2C#N)c(C#N)c(OC)c1CNCC(O)C(C)C	1	Active	9.06	0.377503
7999	COC(=O)CCCCOc1c(C#N)c(OCc2cccc(-c3ccccc3C)c2C#N)cc(OCCCCC#N)c1CN[C@H](CO)C1CCCCC1	1	Active	9.06	0.0877
8026	CCCOc1c(C#N)c(OCc2cccc(-c3ccccc3C)c2C#N)cc(OCCCCC#N)c1CNCCOCCOCCO	1	Active	9.06	0.125961
8210	COc1ccc(F)c(COc2c(C#N)c(OCc3cccc(-c4ccccc4C)c3C#N)cc(OCCCCC#N)c2CNC2CCCCC2O)c1F	1	Active	9.06	0.109386
8313	COc1cccc(COc2c(C#N)c(OCc3cccc(-c4ccccc4C)c3C#N)cc(OCCCCC#N)c2CN[C@H]2CCC[C@@H]2O)c1	1	Active	9.06	0.115049
4527	CCOc1cccc(-c2cccc(COc3cc(OCc4cccc(C#N)c4)c(CNCCO)c(C)c3C#N)c2C)c1C	1	Active	9.06	0.171679
8102	COCCCOc1c(C#N)c(OCc2cccc(-c3ccccc3C)c2C#N)cc(OCCCCC#N)c1CNCCCC[C@H](NC(C)=O)C(=O)O	1	Active	9.06	0.0935352
8151	CC[C@H](C)[C@@H](CO)NCc1c(OCCCCC#N)cc(OCc2cccc(-c3ccccc3C)c2C#N)c(C#N)c1OCc1ccc(F)c(OC)c1	1	Active	9.06	0.0922932
8363	CCOc1c(C#N)c(OCc2cccc(-c3ccccc3C)c2C#N)cc(OCCCCC#N)c1CN1CCC(O)(C(N)=O)CC1	1	Active	9.06	0.228124
8129	COC(=O)c1ccc(F)c(COc2c(C#N)c(OCc3cccc(-c4ccccc4C)c3C#N)cc(OCCCCC#N)c2CN[C@H]2COC[C@@H]2O)c1	1	Active	9.06	0.0970672
8080	CC[C@@](C)(NCc1c(OCCCCC#N)cc(OCc2cccc(-c3ccccc3C)c2C#N)c(C#N)c1OCc1cccc(CC(=O)OC)c1)C(=O)O	1	Active	9.06	0.0715164
8048	COc1cc(F)cc(COc2c(C#N)c(OCc3cccc(-c4ccccc4C)c3C#N)cc(OCCCCC#N)c2CN[C@@H](CO)[C@@H](C)O)c1	1	Active	9.06	0.096776
5169	COC(=O)CCCCOc1c(C#N)c(OCc2cccc(-c3cccc(OC)c3)c2C#N)cc(OCc2cncc(C#N)c2)c1CN[C@H](CO)C(=O)O	1	Active	9.06	0.0877519
8181	COc1cc(COc2c(C#N)c(OCc3cccc(-c4ccccc4C)c3C#N)cc(OCCCCC#N)c2CN[C@H]2CCC[C@H]2O)cc(OC)c1	1	Active	9.06	0.105165
5950	COc1cc(F)cc(COc2c(C#N)c(OCc3cccc(-c4cccc(OC)c4C)c3C#N)cc(OCc3cncc(C#N)c3)c2CN[C@H](C)C(=O)O)c1	1	Active	9.06	0.104657
6149	COc1cccc(-c2cccc(COc3cc(OCc4ccc(F)c(C#N)c4)c(CN4C[C@H](OC)C[C@H]4C(=O)O)c(C)c3C#N)c2C#N)c1C	1	Active	9.05	0.175001
3065	COCCOc1cccc(-c2cccc(COc3cc(OCc4cccc(C#N)c4)c(CN[C@@](C)(CO)C(=O)O)c(OCCCCC(=O)OC)c3C#N)c2C#N)c1C	1	Active	9.05	0.0605773
5273	COc1cccc(-c2cccc(COc3cc(OCc4cncc(C#N)c4)c(CN[C@H](CO)[C@H](C)O)c(C)c3C#N)c2C#N)c1	1	Active	9.05	0.195562
8482	Cc1ccccc1-c1cccc(COc2cc(OCc3cccnc3)c(CN[C@](C)(CO)C(=O)O)cc2C#N)c1C#N	1	Active	9.05	0.219523
3928	C=CCOc1cccc(-c2cccc(COc3cc(OCc4ccc(F)c(C#N)c4)c(CN[C@H](CO)C(=O)O)c(OCc4cc(F)cc(OC)c4)c3C#N)c2C#N)c1C	1	Active	9.05	0.0703875
5265	COc1cccc(-c2cccc(COc3cc(OCc4cncc(C#N)c4)c(CNCCO)cc3C#N)c2C#N)c1	1	Active	9.05	0.243794
3552	C=CCOc1cccc(-c2cccc(COc3cc(OCc4cncc(C#N)c4)c(CN[C@H](CO)C(=O)O)c(OCCC)c3C#N)c2C)c1C	1	Active	9.05	0.103377
5551	COc1cccc(-c2cccc(COc3cc(OCc4cncc(C#N)c4)c(CN4C[C@H](OC)C[C@H]4C(=O)O)cc3C#N)c2C)c1C	1	Active	9.05	0.199421
3127	COCCOc1cccc(-c2cccc(COc3cc(OCc4cccc(C#N)c4)c(CNC(CO)C(=O)O)c(OCc4cc(OC)cc(OC)c4)c3C#N)c2C#N)c1C	1	Active	9.05	0.0668989
6027	COc1cccc(-c2cccc(COc3cc(OCc4ccc(F)c(C#N)c4)c(CNC(C)(CO)C(=O)O)c(OCc4c(F)ccc(OC)c4F)c3C#N)c2C#N)c1C	1	Active	9.05	0.0848151
4674	CCOc1cccc(-c2cccc(COc3cc(OCc4cccc(C#N)c4)c(CN[C@H](CO)C(=O)O)c(C)c3C)c2C#N)c1C	1	Active	9.05	0.152118
5798	COc1cccc(-c2cccc(COc3cc(OCc4cncc(C#N)c4)c(CNC(CO)C(=O)O)c(OC)c3C)c2C#N)c1C	1	Active	9.05	0.176403
4973	CCOc1cccc(-c2cccc(COc3cc(OCCCCC#N)c(CNC4(CO)CCCC4)c(OC)c3C#N)c2C#N)c1C	1	Active	9.05	0.163945
4326	CCOc1cccc(-c2cccc(COc3cc(OCc4cccc(C#N)c4)c(CN[C@@H](CO)CC(=O)O)c(C)c3C#N)c2C#N)c1	1	Active	9.04	0.14683
2121	COCOc1cccc(-c2cccc(COc3cc(OCc4cncc(C#N)c4)c(CNCCOCCOCCO)c(C)c3C#N)c2C)c1C	1	Active	9.04	0.087847
823	COc1c(C#N)c(OCc2cccc(-c3cccc(OCCN4CCOCC4)c3C)c2C)cc(OCc2cncc(C#N)c2)c1CN[C@@H](CO)C1CC1	1	Active	9.04	0.135957
2894	COCCOc1cccc(-c2cccc(COc3cc(OCc4cccc(C#N)c4)c(CC4CCCC[C@H]4C(=O)O)c(OC)c3C#N)c2C)c1C	1	Active	9.04	0.122481
6810	COc1c(C#N)c(OCc2cccc(-c3ccccc3)c2C#N)cc(OCCCCC#N)c1CN[C@H](CO)CC(C)C	1	Active	9.04	0.194445
3653	C=CCOc1cccc(-c2cccc(COc3cc(OCc4cncc(C#N)c4)c(CNCCO)c(C)c3C#N)c2C)c1C	1	Active	9.04	0.131558
1204	CCC[C@@H](CO)NCc1c(OCc2ccc(F)c(C#N)c2)cc(OCc2cccc(-c3cccc(OCCN4CCOCC4)c3C)c2C#N)c(C#N)c1OC	1	Active	9.04	0.114074
3800	C=CCOc1cccc(-c2cccc(COc3cc(OCc4cncc(C#N)c4)c(CN[C@H](CO)C(=O)O)c(C)c3C)c2C#N)c1C	1	Active	9.04	0.139396
4848	CCOc1cccc(-c2cccc(COc3cc(OCc4cccc(C#N)c4)c(CNCCOCCOCCOCCO)c(OCc4c(F)ccc(OC)c4F)c3C#N)c2C#N)c1C	1	Active	9.03	0.0514554
2545	COCOc1cccc(-c2cccc(COc3cc(OCc4ccc(F)c(C#N)c4)c(CNCCOCCOCCOCCO)cc3C#N)c2C#N)c1C	1	Active	9.03	0.0706081
4898	CCOc1cccc(-c2cccc(COc3cc(OCc4cccc(C#N)c4)c(CNCCCC[C@H](NC(C)=O)C(=O)O)c(OCc4ccc(C(=O)OC)cc4)c3C#N)c2C#N)c1C	1	Active	9.03	0.0444403
4079	C=CCOc1cccc(-c2cccc(COc3cc(OCc4ccc(F)c(C#N)c4)c(CNCCN4CCC(O)CC4)cc3C#N)c2C#N)c1C	1	Active	9.03	0.103756
4778	CCCOc1c(C#N)c(OCc2cccc(-c3cccc(OCC)c3C)c2C#N)cc(OCc2cccc(C#N)c2)c1CNC(CO)CO	1	Active	9.03	0.121338
4890	CCOc1cccc(-c2cccc(COc3cc(OCc4cccc(C#N)c4)c(CN[C@](C)(CC)C(=O)O)c(OCc4cccc(OC)c4)c3C#N)c2C#N)c1C	1	Active	9.03	0.0875539
4879	CCOc1cccc(-c2cccc(COc3cc(OCc4cccc(C#N)c4)c(CN[C@@H](CO)[C@@H](C)O)c(OCc4cccc(C(=O)OC)c4)c3C#N)c2C#N)c1C	1	Active	9.03	0.0772128
1909	COCOc1cccc(-c2cccc(COc3cc(OCc4cncc(C#N)c4)c(CN[C@@H](CO)C(=O)O)c(C)c3C#N)c2C#N)c1	1	Active	9.03	0.157152
4770	CCOc1cccc(-c2cccc(COc3cc(OCc4cccc(C#N)c4)c(CNCC(O)C(C)C)c(OCCCCC(=O)OC)c3C#N)c2C#N)c1C	1	Active	9.03	0.0673589
4821	CCOc1cccc(-c2cccc(COc3cc(OCc4cccc(C#N)c4)c(CN[C@H](CC)CO)c(OCc4cc(C(=O)OC)ccc4F)c3C#N)c2C#N)c1C	1	Active	9.03	0.0822858
6034	COC(=O)CCCOc1c(C#N)c(OCc2cccc(-c3cccc(OC)c3C)c2C#N)cc(OCc2cncc(C#N)c2)c1CN1CCCCC1C(=O)O	1	Active	9.03	0.0954639
4871	CCOc1cccc(-c2cccc(COc3cc(OCc4cccc(C#N)c4)c(CNCCOCCOCCO)c(OCc4ccc(OC)cc4)c3C#N)c2C#N)c1C	1	Active	9.03	0.0624581
2567	COCOc1cccc(-c2cccc(COc3cc(OCc4ccc(F)c(C#N)c4)c(CN[C@H](CO)C4CCCCC4)c(C)c3C#N)c2C#N)c1C	1	Active	9.03	0.118349
4810	CCOc1cccc(-c2cccc(COc3cc(OCc4cccc(C#N)c4)c(CN[C@@H]4CCC[C@H]4O)c(OCCCOC)c3C#N)c2C#N)c1C	1	Active	9.03	0.107867
4910	CCOc1cccc(-c2cccc(COc3cc(OCc4cccc(C#N)c4)c(CN[C@H]4COC[C@@H]4O)c(OCC)c3C#N)c2C#N)c1C	1	Active	9.03	0.163169
1159	Cc1c(OCCN2CCOCC2)cccc1-c1cccc(COc2cc(OCc3cncc(C#N)c3)c(CN[C@@H](C(=O)O)[C@@H](C)O)cc2C#N)c1C#N	1	Active	9.03	0.147244
4790	CCOc1cccc(-c2cccc(COc3cc(OCc4cccc(C#N)c4)c(CN[C@H](CO)CC(C)C)c(OCc4cc(F)cc(OC)c4)c3C#N)c2C#N)c1C	1	Active	9.03	0.083081
7554	COc1cc(F)cc(COc2c(Br)c(OCc3cccc(-c4ccccc4C)c3C#N)cc(OCc3cccc(C#N)c3)c2CN[C@H](CO)C(=O)O)c1	1	Active	9.03	0.091312
3443	C=CCOc1cccc(-c2cccc(COc3cc(OCc4cncc(C#N)c4)c(CN[C@@H](CO)CC(=O)O)c(C)c3C#N)c2C#N)c1	1	Active	9.03	0.134423
4799	CCOc1cccc(-c2cccc(COc3cc(OCc4cccc(C#N)c4)c(CNCC(C)O)c(OCc4cccc(CC(=O)OC)c4)c3C#N)c2C#N)c1C	1	Active	9.03	0.0843896
2108	COCOc1cccc(-c2cccc(COc3cc(OCc4cncc(C#N)c4)c(CN[C@H](CO)C4CCCCC4)cc3C#N)c2C)c1C	1	Active	9.03	0.126395
4101	C=CCOc1cccc(-c2cccc(COc3cc(OCc4ccc(F)c(C#N)c4)c(CNCC(O)c4ccncc4)c(C)c3C#N)c2C#N)c1C	1	Active	9.03	0.105604
4859	CCOc1cccc(-c2cccc(COc3cc(OCc4cccc(C#N)c4)c(CN[C@H](CO)C4CCCCC4)c(OCCCC(=O)OC)c3C#N)c2C#N)c1C	1	Active	9.03	0.0697001
4830	CCOc1cccc(-c2cccc(COc3cc(OCc4cccc(C#N)c4)c(CNC4CSCC4C)c(OCc4ccc(F)c(OC)c4)c3C#N)c2C#N)c1C	1	Active	9.03	0.10337
3640	C=CCOc1cccc(-c2cccc(COc3cc(OCc4cncc(C#N)c4)c(CNCC(O)c4ccncc4)cc3C#N)c2C)c1C	1	Active	9.03	0.114272
5908	COc1cccc(-c2cccc(COc3cc(OCc4cncc(C#N)c4)c(CNC[C@@H](O)CO)c(OC)c3Cl)c2C#N)c1C	1	Active	9.03	0.172632
4842	CCOc1cccc(-c2cccc(COc3cc(OCc4cccc(C#N)c4)c(CN[C@@H](CC)CO)c(OCc4cc(OC)cc(OC)c4)c3C#N)c2C#N)c1C	1	Active	9.03	0.0832809
4043	C=CCOc1cccc(-c2cccc(COc3cc(OCc4cncc(C#N)c4)c(CNCCCC[C@H](NC(C)=O)C(=O)O)c(OCc4ccc(C(=O)OC)cc4)c3C#N)c2C#N)c1C	1	Active	9.02	0.0326274
2466	COCOc1cccc(-c2cccc(COc3cc(OCc4cncc(C#N)c4)c(CNC4(CO)CCOCC4)c(OCCCC(=O)OC)c3C#N)c2C#N)c1C	1	Active	9.02	0.0660552
2454	COCOc1cccc(-c2cccc(COc3cc(OCc4cncc(C#N)c4)c(CNCC(=O)NCC(=O)NCC(=O)O)c(OCc4c(F)ccc(OC)c4F)c3C#N)c2C#N)c1C	1	Active	9.02	0.0661711
2446	COCOc1cccc(-c2cccc(COc3cc(OCc4cncc(C#N)c4)c(CN[C@H](C)CO)c(OCc4cc(OC)cc(OC)c4)c3C#N)c2C#N)c1C	1	Active	9.02	0.0830774
7641	Cc1ccccc1-c1cccc(COc2cc(OCc3cccc(C#N)c3)c(CNCC(O)c3ccncc3)c(C)c2Br)c1C#N	1	Active	9.02	0.138801
2478	CCC[C@@H](CO)NCc1c(OCc2cncc(C#N)c2)cc(OCc2cccc(-c3cccc(OCOC)c3C)c2C#N)c(C#N)c1OCc1ccc(OC)cc1	1	Active	9.02	0.074255
3911	C=CCOc1cccc(-c2cccc(COc3cc(OCc4cncc(C#N)c4)c(CNC(CO)CO)c(OCCC)c3C#N)c2C#N)c1C	1	Active	9.02	0.111791
4524	CCOc1cccc(-c2cccc(COc3cc(OCc4cccc(C#N)c4)c(CNC4(CO)CCCC4)c(C)c3C#N)c2C)c1C	1	Active	9.02	0.154426
2433	COCOc1cccc(-c2cccc(COc3cc(OCc4cncc(C#N)c4)c(CN[C@@H](CO)C(C)C)c(OCc4ccc(F)c(OC)c4)c3C#N)c2C#N)c1C	1	Active	9.02	0.0785198
4056	C=CCOc1cccc(-c2cccc(COc3cc(OCc4cncc(C#N)c4)c(CN[C@H]4COC[C@@H]4O)c(OCC)c3C#N)c2C#N)c1C	1	Active	9.02	0.150382
4064	C=CCOc1cccc(-c2cccc(COc3cc(OCc4cncc(C#N)c4)c(CN[C@H](CO)[C@@H](C)CC)c(OCc4cncc(C#N)c4C)c3C#N)c2C#N)c1C	1	Active	9.02	0.0767318
2423	COCOc1cccc(-c2cccc(COc3cc(OCc4cncc(C#N)c4)c(CNC[C@@H](O)CO)c(OCc4cc(C(=O)OC)ccc4F)c3C#N)c2C#N)c1C	1	Active	9.02	0.0670291
7758	Cc1cc(CNC[C@H]2CCC(=O)N2)c(OCc2cccc(C#N)c2)cc1OCc1cccc(-c2ccccc2C)c1C#N	1	Active	9.02	0.221091
2412	COCCCOc1c(C#N)c(OCc2cccc(-c3cccc(OCOC)c3C)c2C#N)cc(OCc2cncc(C#N)c2)c1CN1CCC(O)(C(N)=O)CC1	1	Active	9.02	0.100853
2400	COCOc1cccc(-c2cccc(COc3cc(OCc4cncc(C#N)c4)c(CNC(C)(CO)CO)c(OCc4cccc(CC(=O)OC)c4)c3C#N)c2C#N)c1C	1	Active	9.02	0.0614157
2394	COCOc1cccc(-c2cccc(COc3cc(OCc4ccc(F)c(C#N)c4)c(CN[C@](C)(CO)C(=O)O)c(OCc4cc(F)cc(OC)c4)c3C#N)c2C#N)c1C	1	Active	9.02	0.0708073
2390	COCOc1cccc(-c2cccc(COc3cc(OCc4cncc(C#N)c4)c(CN[C@H]4CCC[C@@H]4O)c(OCc4cc(F)cc(OC)c4)c3C#N)c2C#N)c1C	1	Active	9.02	0.0889341
8117	COC(=O)c1ccc(F)c(COc2c(C#N)c(OCc3cccc(-c4ccccc4C)c3C#N)cc(OCc3cccc(C#N)c3)c2CN2CCOCC2C(=O)O)c1	1	Active	9.02	0.1122
6390	Cc1c(COc2cc(OCc3cccc(C#N)c3)c(CNCCO)cc2C#N)cccc1-c1ccccc1	1	Active	9.02	0.256933
6397	Cc1c(COc2cc(OCc3cccc(C#N)c3)c(CN[C@H](CO)[C@H](C)O)c(C)c2C#N)cccc1-c1ccccc1	1	Active	9.02	0.20294
2378	CCCOc1c(C#N)c(OCc2cccc(-c3cccc(OCOC)c3C)c2C#N)cc(OCc2cncc(C#N)c2)c1CNCCC(O)C(=O)O	1	Active	9.02	0.0813562
2369	COCOc1cccc(-c2cccc(COc3cc(OCc4cncc(C#N)c4)c(CNC[C@H](O)CO)c(OCCCCC(=O)OC)c3C#N)c2C#N)c1C	1	Active	9.02	0.0583474
2488	COCOc1cccc(-c2cccc(COc3cc(OCc4cncc(C#N)c4)c(CN[C@@H](CO)C4CC4)c(OCc4cccc(C(=O)OC)c4)c3C#N)c2C#N)c1C	1	Active	9.02	0.0640554
2499	COCOc1cccc(-c2cccc(COc3cc(OCc4cncc(C#N)c4)c(CNCC(C)(C)O)c(OCc4cccc(OC)c4)c3C#N)c2C#N)c1C	1	Active	9.02	0.0859647
2508	COCOc1cccc(-c2cccc(COc3cc(OCc4cncc(C#N)c4)c(CNCCCn4ccnc4)c(OCc4ccc(C(=O)OC)cc4)c3C#N)c2C#N)c1C	1	Active	9.02	0.0452457
4014	C=CCOc1cccc(-c2cccc(COc3cc(OCc4cncc(C#N)c4)c(CNCCOCCOCCO)c(OCc4ccc(OC)cc4)c3C#N)c2C#N)c1C	1	Active	9.02	0.0476506
3924	C=CCOc1cccc(-c2cccc(COc3cc(OCc4cncc(C#N)c4)c(CN[C@H](CO)CC(C)C)c(OCc4cc(F)cc(OC)c4)c3C#N)c2C#N)c1C	1	Active	9.02	0.0725567
3902	C=CCOc1cccc(-c2cccc(COc3cc(OCc4cncc(C#N)c4)c(CNCC(O)C(C)C)c(OCCCCC(=O)OC)c3C#N)c2C#N)c1C	1	Active	9.02	0.0495742
3934	C=CCOc1cccc(-c2cccc(COc3cc(OCc4cncc(C#N)c4)c(CNCC(C)O)c(OCc4cccc(CC(=O)OC)c4)c3C#N)c2C#N)c1C	1	Active	9.02	0.0639288
3946	C=CCOc1cccc(-c2cccc(COc3cc(OCc4cncc(C#N)c4)c(CN[C@@H]4CCC[C@H]4O)c(OCCCOC)c3C#N)c2C#N)c1C	1	Active	9.02	0.0822499
3957	C=CCOc1cccc(-c2cccc(COc3cc(OCc4cncc(C#N)c4)c(CN[C@H](CC)CO)c(OCc4cc(C(=O)OC)ccc4F)c3C#N)c2C#N)c1C	1	Active	9.02	0.0613769
3967	C=CCOc1cccc(-c2cccc(COc3cc(OCc4cncc(C#N)c4)c(CNC4CSCC4C)c(OCc4ccc(F)c(OC)c4)c3C#N)c2C#N)c1C	1	Active	9.02	0.0901657
3980	C=CCOc1cccc(-c2cccc(COc3cc(OCc4cncc(C#N)c4)c(CN[C@@H](CC)CO)c(OCc4cc(OC)cc(OC)c4)c3C#N)c2C#N)c1C	1	Active	9.02	0.0734334
3989	C=CCOc1cccc(-c2cccc(COc3cc(OCc4cncc(C#N)c4)c(CNCCOCCOCCOCCO)c(OCc4c(F)ccc(OC)c4F)c3C#N)c2C#N)c1C	1	Active	9.02	0.0391972
7802	COC(=O)CCCCOc1c(Cl)c(OCc2cccc(-c3ccccc3C)c2C#N)cc(OCc2cccc(C#N)c2)c1CN[C@@H](CO)CC(=O)O	1	Active	9.02	0.0681048
2584	COCOc1cccc(-c2cccc(COc3cc(OCc4ccc(F)c(C#N)c4)c(CNC[C@H]4CCC(=O)N4)c(OC)c3C#N)c2C#N)c1C	1	Active	9.02	0.143286
2019	CCCOc1c(C#N)c(OCc2cccc(-c3cccc(OCOC)c3C)c2C)cc(OCc2cncc(C#N)c2)c1CN[C@](C)(CO)C(=O)O	1	Active	9.02	0.104329
5261	COc1cccc(-c2cccc(COc3cc(OCc4cncc(C#N)c4)c(CNC4(CO)CCCC4)cc3C#N)c2C#N)c1	1	Active	9.02	0.20254
2521	CCOc1c(C#N)c(OCc2cccc(-c3cccc(OCOC)c3C)c2C#N)cc(OCc2cncc(C#N)c2)c1CNCC(O)CN(C)C	1	Active	9.02	0.130936
8415	Cc1ccccc1-c1cccc(COc2cc(OCCCCC#N)c(CN(C)[C@H](C)C(=O)O)cc2C#N)c1C#N	1	Active	9.02	0.264759
4001	C=CCOc1cccc(-c2cccc(COc3cc(OCc4cncc(C#N)c4)c(CN[C@H](CO)C4CCCCC4)c(OCCCC(=O)OC)c3C#N)c2C#N)c1C	1	Active	9.02	0.0506263
7897	COc1cccc(COc2c(Cl)c(OCc3cccc(-c4ccccc4C)c3C#N)cc(OCc3cccc(C#N)c3)c2CN[C@H](CO)CC(=O)O)c1	1	Active	9.02	0.0865756
4023	C=CCOc1cccc(-c2cccc(COc3cc(OCc4cncc(C#N)c4)c(CN[C@@H](CO)[C@@H](C)O)c(OCc4cccc(C(=O)OC)c4)c3C#N)c2C#N)c1C	1	Active	9.02	0.0597952
4034	C=CCOc1cccc(-c2cccc(COc3cc(OCc4cncc(C#N)c4)c(CN[C@](C)(CC)C(=O)O)c(OCc4cccc(OC)c4)c3C#N)c2C#N)c1C	1	Active	9.02	0.0766988
2530	COCOc1cccc(-c2cccc(COc3cc(OCc4cncc(C#N)c4)c(CNC(CO)(CO)CO)c(OCc4cncc(C#N)c4C)c3C#N)c2C#N)c1C	1	Active	9.02	0.0823334
7630	Cc1ccccc1-c1cccc(COc2cc(OCc3cccc(C#N)c3)c(CNCCN3CCC(O)CC3)cc2Br)c1C#N	1	Active	9.01	0.159378
6134	COc1cccc(-c2cccc(COc3cc(OCc4cc(C#N)ccc4F)c(CN[C@@H](C(=O)O)[C@H](C)O)cc3C#N)c2C#N)c1C	1	Active	9.01	0.170587
7209	COc1cc(COc2c(C#N)c(OCc3cccc(-c4ccccc4C)c3C)cc(OCc3cccc(C#N)c3)c2CN2C[C@H](OC)C[C@H]2C(=O)O)cc(OC)c1	1	Active	9.01	0.103938
1675	CNCc1cc(C#N)c(OCc2cccc(-c3cccc(O)c3C)c2C#N)cc1OCc1cccc(C#N)c1	1	Active	9.01	0.286779
6120	COc1cccc(-c2cccc(COc3cc(OCc4ccc(F)c(C#N)c4)c(CN4CCCN(C(C)=O)CC4)cc3C#N)c2C#N)c1C	1	Active	9.01	0.186151
3649	C=CCOc1cccc(-c2cccc(COc3cc(OCc4cncc(C#N)c4)c(CNC4(CO)CCCC4)c(C)c3C#N)c2C)c1C	1	Active	9.01	0.135473
2269	COCOc1cccc(-c2cccc(COc3cc(OCc4cncc(C#N)c4)c(CN[C@](C)(CO)C(=O)O)c(C)c3C)c2C#N)c1C	1	Active	9.01	0.139377
461	CCCOc1cccc(-c2cccc(COc3cc(OCc4cccc(C#N)c4)c(CNCCc4ccccn4)cc3C#N)c2C#N)c1C	1	Active	9.01	0.113585
4333	CCOc1cccc(-c2cccc(COc3cc(OCc4cccc(C#N)c4)c(CN[C@H]4CCC[C@H]4O)c(OC)c3C#N)c2C#N)c1	1	Active	9.01	0.168901
6660	COC(=O)c1ccc(F)c(COc2c(C#N)c(OCc3cccc(-c4ccccc4)c3C#N)cc(OCc3cccc(C#N)c3)c2CN[C@H]2CCC[C@H]2O)c1	1	Active	9	0.108644
6140	COc1cccc(-c2cccc(COc3cc(OCc4cncc(C#N)c4)c(CNC(C)c4nnc(C)[nH]4)c(C)c3C#N)c2C#N)c1C	1	Active	9	0.155591
6679	CCC(CO)(CO)NCc1c(OCc2cccc(C#N)c2)cc(OCc2cccc(-c3ccccc3)c2C#N)c(C#N)c1OCc1cc(OC)cc(OC)c1	1	Active	9	0.0850647
6624	CCCOc1c(C#N)c(OCc2cccc(-c3ccccc3)c2C#N)cc(OCc2cccc(C#N)c2)c1CN[C@](C)(CC)C(=O)O	1	Active	9	0.138714
6717	COC(=O)c1cccc(COc2c(C#N)c(OCc3cccc(-c4ccccc4)c3C#N)cc(OCc3cccc(C#N)c3)c2CNC(C)(CO)CO)c1	1	Active	9	0.0970634
5998	COc1cc(COc2c(C#N)c(OCc3cccc(-c4cccc(OC)c4C)c3C#N)cc(OCc3cncc(C#N)c3)c2CNCCN(C)C)ccc1F	1	Active	9	0.0965136
6671	COc1cc(COc2c(C#N)c(OCc3cccc(-c4ccccc4)c3C#N)cc(OCc3cccc(C#N)c3)c2CNC2CCCCC2O)ccc1F	1	Active	9	0.115953
6650	CC[C@H](C)[C@@H](CO)NCc1c(OCc2cccc(C#N)c2)cc(OCc2cccc(-c3ccccc3)c2C#N)c(C#N)c1OCCCOC	1	Active	9	0.107748
6708	COc1ccc(COc2c(C#N)c(OCc3cccc(-c4ccccc4)c3C#N)cc(OCc3cccc(C#N)c3)c2CN[C@H]2CCC[C@@H]2O)cc1	1	Active	9	0.119842
6696	COC(=O)CCCOc1c(C#N)c(OCc2cccc(-c3ccccc3)c2C#N)cc(OCc2cccc(C#N)c2)c1CNCCC(O)C(=O)O	1	Active	9	0.0893016
6613	COC(=O)CCCCOc1c(C#N)c(OCc2cccc(-c3ccccc3)c2C#N)cc(OCc2cccc(C#N)c2)c1CN[C@@H](CO)[C@@H](C)O	1	Active	9	0.0865414
6643	COC(=O)Cc1cccc(COc2c(C#N)c(OCc3cccc(-c4ccccc4)c3C#N)cc(OCc3cccc(C#N)c3)c2CN[C@H]2COC[C@@H]2O)c1	1	Active	9	0.11643
6058	COC(=O)c1cccc(COc2c(C#N)c(OCc3cccc(-c4cccc(OC)c4C)c3C#N)cc(OCc3cncc(C#N)c3)c2CN2CC[C@H](NC(C)=O)C2)c1	1	Active	9	0.108461
5890	COc1cccc(-c2cccc(COc3cc(OCc4cncc(C#N)c4)c(CNC(C)(C)C(=O)O)cc3Cl)c2C#N)c1C	1	Active	9	0.182219
5974	CNCc1c(OCc2cncc(C#N)c2)cc(OCc2cccc(-c3cccc(OC)c3C)c2C#N)c(C#N)c1OCCCOC	1	Active	9	0.158462
6756	Cc1c(C#N)cncc1COc1c(C#N)c(OCc2cccc(-c3ccccc3)c2C#N)cc(OCc2cccc(C#N)c2)c1CN[C@H](C)CO	1	Active	9	0.128515
5212	COc1cc(COc2c(C#N)c(OCc3cccc(-c4cccc(OC)c4)c3C#N)cc(OCc3cncc(C#N)c3)c2CNCC2CC(=O)N2)cc(OC)c1	1	Active	9	0.104397
6744	CCOc1c(C#N)c(OCc2cccc(-c3ccccc3)c2C#N)cc(OCc2cccc(C#N)c2)c1CN[C@@H](CO)C(C)C	1	Active	9	0.16485
6689	COc1ccc(F)c(COc2c(C#N)c(OCc3cccc(-c4ccccc4)c3C#N)cc(OCc3cccc(C#N)c3)c2CNC[C@H](O)CO)c1F	1	Active	9	0.103762
4471	CCOc1cccc(-c2cccc(COc3cc(OCc4cccc(C#N)c4)c(CNCC4CC(=O)N4)c(OCc4c(F)ccc(OC)c4F)c3C#N)c2C)c1C	1	Active	9	0.0899348
6082	COC(=O)c1ccc(COc2c(C#N)c(OCc3cccc(-c4cccc(OC)c4C)c3C#N)cc(OCc3cncc(C#N)c3)c2CN2CCCC(C)C2)cc1	1	Active	9	0.100326
6737	COC(=O)c1ccc(COc2c(C#N)c(OCc3cccc(-c4ccccc4)c3C#N)cc(OCc3cccc(C#N)c3)c2CNC[C@@H](O)CO)cc1	1	Active	9	0.103464
6726	COc1cccc(COc2c(C#N)c(OCc3cccc(-c4ccccc4)c3C#N)cc(OCc3cccc(C#N)c3)c2CN2CCC(O)(C(N)=O)CC2)c1	1	Active	9	0.127754
6631	COc1cc(F)cc(COc2c(C#N)c(OCc3cccc(-c4ccccc4)c3C#N)cc(OCc3cccc(C#N)c3)c2CNCCCC[C@H](NC(C)=O)C(=O)O)c1	1	Active	9	0.065551
5935	CCCOc1c(C#N)c(OCc2cccc(-c3cccc(OC)c3C)c2C#N)cc(OCc2cncc(C#N)c2)c1CNC(C)C	1	Active	9	0.157268
2112	COCOc1cccc(-c2cccc(COc3cc(OCc4ccc(F)c(C#N)c4)c(CNCC4CC(=O)N4)cc3C#N)c2C)c1C	1	Active	9	0.128403
7105	CC[C@@H](CO)NCc1c(OCc2cccc(C#N)c2)cc(OCc2cccc(-c3ccccc3C)c2C)c(Cl)c1OC	1	Active	9	0.169005
7748	CCOc1c(C)c(OCc2cccc(-c3ccccc3C)c2C#N)cc(OCc2cccc(C#N)c2)c1CNC(C)(CO)C(=O)O	1	Active	9	0.150296
3644	C=CCOc1cccc(-c2cccc(COc3cc(OCc4ccc(F)c(C#N)c4)c(CNC[C@@H](O)CC(=O)O)cc3C#N)c2C)c1C	1	Active	9	0.115852
7204	COc1cc(COc2c(C#N)c(OCc3cccc(-c4ccccc4C)c3C)cc(OCCCCC#N)c2CN[C@@H](C(=O)O)[C@H](C)O)ccc1F	1	Active	9	0.0915225
3451	C=CCOc1cccc(-c2cccc(COc3cc(OCc4cncc(C#N)c4)c(CN[C@H]4CCC[C@H]4O)c(OC)c3C#N)c2C#N)c1	1	Active	9	0.154491
1917	COCOc1cccc(-c2cccc(COc3cc(OCc4cncc(C#N)c4)c(CNCC4(O)CCN(C)CC4)c(OC)c3C#N)c2C#N)c1	1	Active	9	0.159777
6387	Cc1c(COc2cc(OCc3cccc(C#N)c3)c(CNC3(CO)CCCC3)cc2C#N)cccc1-c1ccccc1	1	Active	8.99	0.206913
6317	COc1cc(COc2c(C#N)c(OCc3cccc(-c4ccccc4)c3C)cc(OCc3cncc(C#N)c3)c2CNC(C)(CO)C(=O)O)ccc1F	1	Active	8.99	0.100554
6117	COc1cccc(-c2cccc(COc3cc(OCc4cncc(C#N)c4)c(CNCCN4CCCCC4=O)cc3C#N)c2C#N)c1C	1	Active	8.99	0.175565
3593	C=CCOc1cccc(-c2cccc(COc3cc(OCc4cncc(C#N)c4)c(CNCC4CC(=O)N4)c(OCc4c(F)ccc(OC)c4F)c3C#N)c2C)c1C	1	Active	8.99	0.0670013
6020	COc1cccc(-c2cccc(COc3cc(OCc4cncc(C#N)c4)c(CNC(C)(C)CN4CCN(C)CC4)c(OCc4c(F)ccc(OC)c4F)c3C#N)c2C#N)c1C	1	Active	8.99	0.0973303
2059	COCOc1cccc(-c2cccc(COc3cc(OCc4cncc(C#N)c4)c(CN4CCC(C(=O)NCCO)CC4)c(OCc4c(F)ccc(OC)c4F)c3C#N)c2C)c1C	1	Active	8.99	0.0789343
7980	CCc1c(C#N)c(OCc2cccc(-c3ccccc3C)c2C#N)cc(OCc2cccc(C#N)c2)c1CNCC1(O)CCN(C)CC1	1	Active	8.99	0.178985
1192	COc1c(C#N)c(OCc2cccc(-c3cccc(OCCN4CCOCC4)c3C)c2C#N)cc(OCc2cncc(C#N)c2)c1CN1C[C@H](C)C[C@@H]1C(=O)O	1	Active	8.99	0.153296
4794	CCOc1cccc(-c2cccc(COc3cc(OCCCCC#N)c(CN[C@H](CO)C(=O)O)c(OCc4cc(F)cc(OC)c4)c3C#N)c2C#N)c1C	1	Active	8.99	0.0814849
8564	COc1c(C#N)c(OCc2cccc(-c3ccccc3C)c2C#N)cc(OCCCCC#N)c1CNC[C@@H](O)c1ccccc1	1	Active	8.99	0.141088
2469	COCOc1cccc(-c2cccc(COc3cc(OCc4ccc(F)c(C#N)c4)c(CN4CCC(C(=O)NCCO)CC4)c(OCCCC(=O)OC)c3C#N)c2C#N)c1C	1	Active	8.98	0.0580104
4005	C=CCOc1cccc(-c2cccc(COc3cc(OCc4ccc(F)c(C#N)c4)c(CNCC4CC(=O)N4)c(OCCCC(=O)OC)c3C#N)c2C#N)c1C	1	Active	8.98	0.0465498
5281	COc1cccc(-c2cccc(COc3cc(OCc4cncc(C#N)c4)c(CN4CCN(C(C)=O)CC4)c(OC)c3C#N)c2C#N)c1	1	Active	8.98	0.213965
4956	CCOc1cccc(-c2cccc(COc3cc(OCCCCC#N)c(CNCC(O)c4ccncc4)c(C)c3C#N)c2C#N)c1C	1	Active	8.98	0.12539
7593	COC(=O)CCCOc1c(Br)c(OCc2cccc(-c3ccccc3C)c2C#N)cc(OCc2cccc(C#N)c2)c1CNCC1CC(=O)N1	1	Active	8.97	0.0735782
6798	COc1c(C#N)c(OCc2cccc(-c3ccccc3)c2C#N)cc(OCc2cccc(C#N)c2)c1CN1CCC(C(=O)O)CC1	1	Active	8.97	0.202834
7234	COC(=O)CCCOc1c(C#N)c(OCc2cccc(-c3ccccc3C)c2C)cc(OCc2cccc(C#N)c2)c1CN1CCCC1	1	Active	8.97	0.101281
8301	COc1cccc(COc2c(C#N)c(OCc3cccc(-c4ccccc4C)c3C#N)cc(OCc3cccc(C#N)c3)c2CN[C@H](C(=O)O)[C@H](C)O)c1	1	Active	8.97	0.0960444
4932	CCOc1cccc(-c2cccc(COc3cc(OCCCCC#N)c(CNCCN4CCC(O)CC4)cc3C#N)c2C#N)c1C	1	Active	8.97	0.184651
1649	COc1cccc(COc2c(C#N)c(OCc3cccc(-c4cccc(O)c4C)c3C#N)cc(OCc3cccc(C#N)c3)c2CN[C@H](CO)CC(=O)O)c1	1	Active	8.96	0.0793221
3246	COCCOc1cccc(-c2cccc(COc3cc(OCCCCC#N)c(CN[C@H](CO)c4ccccc4)c(OC)c3C#N)c2C#N)c1C	1	Active	8.96	0.100444
435	CCCOc1cccc(-c2cccc(COc3cc(OCc4cccc(C#N)c4)c(CN[C@@](C)(CO)C(=O)O)c(OCc4cccc(OC)c4)c3C#N)c2C#N)c1C	1	Active	8.96	0.0741159
6112	COc1cccc(-c2cccc(COc3cc(OCc4ccc(F)c(C#N)c4)c(CN[C@@H](CO)CC(=O)O)c(OCc4cncc(C#N)c4C)c3C#N)c2C#N)c1C	1	Active	8.96	0.0901043
785	COC(=O)c1ccc(COc2c(C#N)c(OCc3cccc(-c4cccc(OCCN5CCOCC5)c4C)c3C)cc(OCc3cncc(C#N)c3)c2CN[C@H](CO)C(=O)O)cc1	1	Active	8.96	0.0782394
2817	COCCOc1cccc(-c2cccc(COc3cc(OCc4cccc(C#N)c4)c(CN[C@H](CO)C(=O)O)c(OCc4cc(C(=O)OC)ccc4F)c3C#N)c2C)c1C	1	Active	8.96	0.0541859
5251	CCOc1c(C#N)c(OCc2cccc(-c3cccc(OC)c3)c2C#N)cc(OCc2cncc(C#N)c2)c1CN[C@@H](C(=O)O)[C@H](C)O	1	Active	8.96	0.159155
5449	COc1cc(F)cc(COc2c(C#N)c(OCc3cccc(-c4cccc(OC)c4C)c3C)cc(OCc3cncc(C#N)c3)c2CNC(CO)C(=O)O)c1	1	Active	8.96	0.0938678
7857	COc1cc(COc2c(Cl)c(OCc3cccc(-c4ccccc4C)c3C#N)cc(OCc3cccc(C#N)c3)c2CNC(C)(C)C(=O)O)cc(OC)c1	1	Active	8.96	0.100625
1144	CCOc1c(C#N)c(OCc2cccc(-c3cccc(OCCN4CCOCC4)c3C)c2C#N)cc(OCc2ccc(F)c(C#N)c2)c1CN[C@H](CO)C(=O)O	1	Active	8.96	0.119751
5537	CCOc1c(C#N)c(OCc2cccc(-c3cccc(OC)c3C)c2C)cc(OCc2cncc(C#N)c2)c1CN[C@@H](CO)CC(=O)O	1	Active	8.96	0.138114
358	CCCOc1cccc(-c2cccc(COc3cc(OCc4cccc(C#N)c4)c(CN[C@@H](CO)C(=O)O)c(OCCCCC(=O)OC)c3C#N)c2C#N)c1C	1	Active	8.96	0.061533
6761	N#Cc1cccc(COc2cc(OCc3cccc(-c4ccccc4)c3C#N)c(C#N)cc2CN2C[C@H](O)C[C@@H]2C(=O)O)c1	1	Active	8.96	0.257966
8468	COc1cc(OCc2cccc(-c3ccccc3C)c2C#N)c(C#N)cc1CN[C@@H]1CCCC[C@@H]1O	1	Active	8.96	0.447857
8018	CCCOc1c(C#N)c(OCc2cccc(-c3ccccc3C)c2C#N)cc(OCCCCC#N)c1CNC[C@H]1CCC(=O)N1	1	Active	8.96	0.183618
8518	COc1cc(OCc2cccc(-c3ccccc3C)c2C#N)c(C#N)c(C)c1CNC[C@H](O)CC(=O)O	1	Active	8.96	0.356697
5967	COC(=O)Cc1cccc(COc2c(C#N)c(OCc3cccc(-c4cccc(OC)c4C)c3C#N)cc(OCc3ccc(F)c(C#N)c3)c2CNC(CO)C(=O)O)c1	1	Active	8.96	0.0821171
1572	COC(=O)CCCCOc1c(C#N)c(OCc2cccc(-c3cccc(O)c3C)c2C#N)cc(OCc2cccc(C#N)c2)c1CN[C@@H](CO)CC(=O)O	1	Active	8.96	0.0664455
6819	COc1cc(OCc2cccc(-c3ccccc3)c2C#N)c(C#N)c(OC)c1CN[C@H](CO)C(=O)O	1	Active	8.96	0.371043
8652	COc1c(C#N)c(OCc2cccc(-c3ccccc3C)c2C#N)cc(OCc2cccnc2)c1CN[C@@](C)(CO)C(=O)O	1	Active	8.95	0.195139
8322	COc1cccc(COc2c(C#N)c(OCc3cccc(-c4ccccc4C)c3C#N)cc(OC)c2CN[C@](C)(CO)C(=O)O)c1	1	Active	8.95	0.164301
8324	COC(=O)c1ccc(COc2c(C#N)c(OCc3cccc(-c4ccccc4C)c3C#N)cc(OCc3cccc(C#N)c3)c2CN[C@@H](CO)CC(C)C)cc1	1	Active	8.95	0.0886772
4109	C=CCOc1cccc(-c2cccc(COc3cc(OCc4cncc(C#N)c4)c(CN(C)CCNS(=O)(=O)c4ccc5c(c4)CCC(=O)O5)c(OC)c3C#N)c2C#N)c1C	1	Active	8.95	0.0558928
8219	COC(=O)CCCOc1c(C#N)c(OCc2cccc(-c3ccccc3C)c2C#N)cc(OCc2cccc(C#N)c2)c1CNCC1CCC1	1	Active	8.95	0.0942192
1436	CC[C@@H](CO)NCc1c(OCc2cccc(C#N)c2)cc(OCc2cccc(-c3cccc(O)c3C)c2C)c(C#N)c1OC	1	Active	8.95	0.161953
8274	COC(=O)c1cccc(COc2c(C#N)c(OCc3cccc(-c4ccccc4C)c3C#N)cc(OCc3cccc(C#N)c3)c2CNCCC(=O)NCCc2c[nH]cn2)c1	1	Active	8.95	0.054611
2575	COCOc1cccc(-c2cccc(COc3cc(OCc4cncc(C#N)c4)c(CNCC4(O)CCC4)c(OC)c3C#N)c2C#N)c1C	1	Active	8.95	0.14777
8193	COc1ccc(F)c(COc2c(C#N)c(OCc3cccc(-c4ccccc4C)c3C#N)cc(OCc3cccc(C#N)c3)c2CNC(C)c2nnc(C)[nH]2)c1F	1	Active	8.95	0.103586
7987	COC(=O)CCCCOc1c(C#N)c(OCc2cccc(-c3ccccc3C)c2C#N)cc(OCc2cccc(C#N)c2)c1CNCCN1CCN(C)CC1	1	Active	8.95	0.0882869
4519	CCOc1cccc(-c2cccc(COc3cc(OCCCCC#N)c(CNC[C@@H](O)CC(=O)O)cc3C#N)c2C)c1C	1	Active	8.95	0.166924
813	CCC[C@@H](CO)NCc1c(OCc2cncc(C#N)c2)cc(OCc2cccc(-c3cccc(OCCN4CCOCC4)c3C)c2C)c(C#N)c1C	1	Active	8.95	0.125008
8009	CCCOc1c(C#N)c(OCc2cccc(-c3ccccc3C)c2C#N)cc(OCc2cccc(C#N)c2)c1CNCC1(O)CCC1	1	Active	8.95	0.149899
8063	COC(=O)Cc1cccc(COc2c(C#N)c(OCc3cccc(-c4ccccc4C)c3C#N)cc(OCc3cccc(C#N)c3)c2CNC2CCCN(C)C2)c1	1	Active	8.95	0.104755
6786	Cc1c(C#N)c(OCc2cccc(-c3ccccc3)c2C#N)cc(OCCCCC#N)c1CNC(CO)CO	1	Active	8.95	0.261713
8091	COCCCOc1c(C#N)c(OCc2cccc(-c3ccccc3C)c2C#N)cc(OCc2cccc(C#N)c2)c1CNC(C)C(C)(C)O	1	Active	8.95	0.12065
222	CCCOc1cccc(-c2cccc(COc3cc(OCc4cccc(C#N)c4)c(CN[C@H](C)CO)c(OC)c3C#N)c2C)c1C	1	Active	8.95	0.144255
6772	CC(C)C(O)CNCc1cc(C#N)c(OCc2cccc(-c3ccccc3)c2C#N)cc1OCCCCC#N	1	Active	8.94	0.254461
5583	COc1cccc(-c2cccc(COc3cc(OCc4ccc(F)c(C#N)c4)c(CN[C@H](CO)[C@H](C)O)c(OC)c3C#N)c2C)c1C	1	Active	8.94	0.154977
1182	Cc1c(OCCN2CCOCC2)cccc1-c1cccc(COc2cc(OCc3ccc(F)c(C#N)c3)c(CNC3(CO)CCOCC3)c(C)c2C#N)c1C#N	1	Active	8.94	0.142024
1162	Cc1c(OCCN2CCOCC2)cccc1-c1cccc(COc2cc(OCc3ccc(F)c(C#N)c3)c(CNCC(=O)NCC(=O)NCC(=O)O)cc2C#N)c1C#N	1	Active	8.94	0.106481
802	Cc1c(COc2cc(OCc3cncc(C#N)c3)c(CNC3(CO)CCOCC3)cc2C#N)cccc1-c1cccc(OCCN2CCOCC2)c1C	1	Active	8.94	0.158566
5897	COc1cccc(-c2cccc(COc3cc(OCc4cncc(C#N)c4)c(CN4CCC(O)(C(N)=O)CC4)c(C)c3Cl)c2C#N)c1C	1	Active	8.94	0.203994
2876	COCCOc1cccc(-c2cccc(COc3cc(OCc4cccc(C#N)c4)c(CNC[C@H](C)O)cc3C#N)c2C)c1C	1	Active	8.94	0.150293
1041	COC(=O)Cc1cccc(COc2c(C#N)c(OCc3cccc(-c4cccc(OCCN5CCOCC5)c4C)c3C#N)cc(OCc3cncc(C#N)c3)c2CNCCO)c1	1	Active	8.94	0.0693811
8202	COc1ccc(F)c(COc2c(C#N)c(OCc3cccc(-c4ccccc4C)c3C#N)cc(OCCCCC#N)c2CN2C[C@H](OC)C[C@H]2C(=O)O)c1F	1	Active	8.94	0.106009
643	Cc1c(C#N)c(OCc2cccc(-c3cccc(OCCN4CCOCC4)c3)c2C#N)cc(OCc2cncc(C#N)c2)c1CNC(CO)C(=O)O	1	Active	8.94	0.151381
1149	Cc1c(C#N)cncc1COc1c(C#N)c(OCc2cccc(-c3cccc(OCCN4CCOCC4)c3C)c2C#N)cc(OCc2cncc(C#N)c2)c1CNCC(C)O	1	Active	8.93	0.101678
3664	C=CCOc1cccc(-c2cccc(COc3cc(OCc4ccc(F)c(C#N)c4)c(CN[C@@H](CO)CC(=O)O)c(OC)c3C#N)c2C)c1C	1	Active	8.93	0.105288
4863	CCOc1cccc(-c2cccc(COc3cc(OCCCCC#N)c(CNCC4CC(=O)N4)c(OCCCC(=O)OC)c3C#N)c2C#N)c1C	1	Active	8.93	0.0835275
6712	COc1ccc(COc2c(C#N)c(OCc3cccc(-c4ccccc4)c3C#N)cc(OCCCCC#N)c2CN[C@](C)(CO)C(=O)O)cc1	1	Active	8.93	0.101474
1076	COc1cc(COc2c(C#N)c(OCc3cccc(-c4cccc(OCCN5CCOCC5)c4C)c3C#N)cc(OCc3cncc(C#N)c3)c2CN[C@H](CO)C(C)C)cc(OC)c1	1	Active	8.93	0.0752127
7965	COc1c(Cl)c(OCc2cccc(-c3ccccc3C)c2C#N)cc(OCCCCC#N)c1CNC1CSCC1C	1	Active	8.93	0.204445
1082	COc1ccc(F)c(COc2c(C#N)c(OCc3cccc(-c4cccc(OCCN5CCOCC5)c4C)c3C#N)cc(OCc3cncc(C#N)c3)c2CNCC(O)c2cccnc2)c1F	1	Active	8.93	0.076124
1113	COC(=O)c1cccc(COc2c(C#N)c(OCc3cccc(-c4cccc(OCCN5CCOCC5)c4C)c3C#N)cc(OCc3cncc(C#N)c3)c2CNC[C@H](O)CC(=O)O)c1	1	Active	8.93	0.0736336
1093	COC(=O)CCCOc1c(C#N)c(OCc2cccc(-c3cccc(OCCN4CCOCC4)c3C)c2C#N)cc(OCc2cncc(C#N)c2)c1CNCC(O)c1nccn1C	1	Active	8.93	0.0696591
3454	C=CCOc1cccc(-c2cccc(COc3cc(OCc4ccc(F)c(C#N)c4)c(CN[C@@H](C(=O)O)[C@H](C)O)c(OC)c3C#N)c2C#N)c1	1	Active	8.93	0.122901
1012	COC(=O)CCCCOc1c(C#N)c(OCc2cccc(-c3cccc(OCCN4CCOCC4)c3C)c2C#N)cc(OCc2cncc(C#N)c2)c1CC1CCCC[C@H]1C(=O)O	1	Active	8.93	0.0670356
4749	CCOc1cccc(-c2cccc(COc3cc(OCc4cccc(C#N)c4)c(CN[C@@](C)(CO)C(=O)O)c(C)c3Cl)c2C#N)c1C	1	Active	8.93	0.13301
2117	COCOc1cccc(-c2cccc(COc3cc(OCc4cncc(C#N)c4)c(CNC[C@H]4CCC(=O)N4)c(C)c3C#N)c2C)c1C	1	Active	8.93	0.159931
1196	COc1c(C#N)c(OCc2cccc(-c3cccc(OCCN4CCOCC4)c3C)c2C#N)cc(OCc2ccc(F)c(C#N)c2)c1CN[C@H](C)C(=O)O	1	Active	8.93	0.140958
1065	CCC(O)CNCc1c(OCc2cncc(C#N)c2)cc(OCc2cccc(-c3cccc(OCCN4CCOCC4)c3C)c2C#N)c(C#N)c1OCc1ccc(F)c(OC)c1	1	Active	8.93	0.0810954
2133	COCOc1cccc(-c2cccc(COc3cc(OCc4ccc(F)c(C#N)c4)c(CN[C@@H](CO)C(=O)O)c(OC)c3C#N)c2C)c1C	1	Active	8.93	0.128468
1104	COc1ccc(COc2c(C#N)c(OCc3cccc(-c4cccc(OCCN5CCOCC5)c4C)c3C#N)cc(OCc3cncc(C#N)c3)c2CN[C@@H]2CCCC[C@@H]2O)cc1	1	Active	8.93	0.0886823
1141	CCOc1c(C#N)c(OCc2cccc(-c3cccc(OCCN4CCOCC4)c3C)c2C#N)cc(OCc2cncc(C#N)c2)c1CN[C@H](CO)CC(C)C	1	Active	8.93	0.10773
1019	CCCOc1c(C#N)c(OCc2cccc(-c3cccc(OCCN4CCOCC4)c3C)c2C#N)cc(OCc2cncc(C#N)c2)c1CNCCN1CCC(O)CC1	1	Active	8.93	0.108106
5887	COc1cccc(-c2cccc(COc3cc(OCc4cncc(C#N)c4)c(CNC(C)(CO)CO)cc3Cl)c2C#N)c1C	1	Active	8.93	0.179578
1130	COC(=O)c1ccc(COc2c(C#N)c(OCc3cccc(-c4cccc(OCCN5CCOCC5)c4C)c3C#N)cc(OCc3cncc(C#N)c3)c2CNC(CO)CO)cc1	1	Active	8.93	0.0842778
1123	COc1cccc(COc2c(C#N)c(OCc3cccc(-c4cccc(OCCN5CCOCC5)c4C)c3C#N)cc(OCc3cncc(C#N)c3)c2CNCC(O)C(C)C)c1	1	Active	8.93	0.0803997
1058	COC(=O)c1ccc(F)c(COc2c(C#N)c(OCc3cccc(-c4cccc(OCCN5CCOCC5)c4C)c3C#N)cc(OCc3cncc(C#N)c3)c2CNC(C)C(C)O)c1	1	Active	8.93	0.0814315
1030	COc1cc(F)cc(COc2c(C#N)c(OCc3cccc(-c4cccc(OCCN5CCOCC5)c4C)c3C#N)cc(OCc3cncc(C#N)c3)c2CNCC(O)c2ccncc2)c1	1	Active	8.93	0.076758
1048	COCCCOc1c(C#N)c(OCc2cccc(-c3cccc(OCCN4CCOCC4)c3C)c2C#N)cc(OCc2cncc(C#N)c2)c1CN[C@H](CO)[C@H](C)O	1	Active	8.93	0.0975485
3188	CCOc1c(C#N)c(OCc2cccc(-c3cccc(OCCOC)c3C)c2C#N)cc(OCc2cccc(C#N)c2)c1CNCCOCCOCCO	1	Active	8.92	0.0857975
5795	COc1cccc(-c2cccc(COc3cc(OCc4cncc(C#N)c4)c(CNCC(C)O)c(OC)c3C)c2C#N)c1C	1	Active	8.92	0.199168
3195	COCCOc1cccc(-c2cccc(COc3cc(OCc4cccc(C#N)c4)c(CN[C@@H](CO)[C@@H](C)O)c(OCc4cncc(C#N)c4C)c3C#N)c2C#N)c1C	1	Active	8.92	0.077034
2347	COCOc1cccc(-c2cccc(COc3cc(OCc4cncc(C#N)c4)c(CN[C@@H](CO)CC(=O)O)c(C)c3Cl)c2C#N)c1C	1	Active	8.92	0.122763
3082	COCCOc1cccc(-c2cccc(COc3cc(OCc4cccc(C#N)c4)c(CN[C@@H]4CCCC[C@@H]4O)c(OCc4cc(F)cc(OC)c4)c3C#N)c2C#N)c1C	1	Active	8.92	0.0816816
3177	COCCOc1cccc(-c2cccc(COc3cc(OCc4cccc(C#N)c4)c(CN[C@H](CO)C4CCCCC4)c(OCc4ccc(C(=O)OC)cc4)c3C#N)c2C#N)c1C	1	Active	8.92	0.0563013
3168	COCCOc1cccc(-c2cccc(COc3cc(OCc4cccc(C#N)c4)c(CNCCOCCOCCOCCO)c(OCc4cccc(OC)c4)c3C#N)c2C#N)c1C	1	Active	8.92	0.0481547
3150	COCCOc1cccc(-c2cccc(COc3cc(OCc4cccc(C#N)c4)c(CNC4CSCC4C)c(OCc4ccc(OC)cc4)c3C#N)c2C#N)c1C	1	Active	8.92	0.0851428
3143	CC[C@H](CO)NCc1c(OCc2cccc(C#N)c2)cc(OCc2cccc(-c3cccc(OCCOC)c3C)c2C#N)c(C#N)c1OCCCC(=O)OC	1	Active	8.92	0.0686739
7645	Cc1ccccc1-c1cccc(COc2cc(OCCCCC#N)c(CNC[C@@H](O)CC(=O)O)c(C)c2Br)c1C#N	1	Active	8.92	0.171515
3133	COCCOc1cccc(-c2cccc(COc3cc(OCc4cccc(C#N)c4)c(CN[C@@H]4CCC[C@H]4O)c(OCc4c(F)ccc(OC)c4F)c3C#N)c2C#N)c1C	1	Active	8.92	0.0819539
3124	COCCOc1cccc(-c2cccc(COc3cc(OCc4cccc(C#N)c4)c(CNCC(C)O)c(OCc4cc(OC)cc(OC)c4)c3C#N)c2C#N)c1C	1	Active	8.92	0.0746329
3062	COCCOc1cccc(-c2cccc(COc3cc(OCc4cccc(C#N)c4)c(CNCC(O)c4cccnc4)c(OCCCCC(=O)OC)c3C#N)c2C#N)c1C	1	Active	8.92	0.0520288
3105	COCCOc1cccc(-c2cccc(COc3cc(OCc4cccc(C#N)c4)c(CNC(CO)CO)c(OCc4cc(C(=O)OC)ccc4F)c3C#N)c2C#N)c1C	1	Active	8.92	0.0576772
3071	CCCOc1c(C#N)c(OCc2cccc(-c3cccc(OCCOC)c3C)c2C#N)cc(OCc2cccc(C#N)c2)c1CNCC(O)c1nccn1C	1	Active	8.92	0.0854319
3099	COCCCOc1c(C#N)c(OCc2cccc(-c3cccc(OCCOC)c3C)c2C#N)cc(OCc2cccc(C#N)c2)c1CNCC(O)C(C)C	1	Active	8.92	0.0851385
3089	COCCOc1cccc(-c2cccc(COc3cc(OCc4cccc(C#N)c4)c(CNC[C@H](O)CC(=O)O)c(OCc4cccc(CC(=O)OC)c4)c3C#N)c2C#N)c1C	1	Active	8.92	0.0490208
3162	CC[C@@H](CO)NCc1c(OCc2cccc(C#N)c2)cc(OCc2cccc(-c3cccc(OCCOC)c3C)c2C#N)c(C#N)c1OCc1cccc(C(=O)OC)c1	1	Active	8.92	0.0581371
3116	COCCOc1cccc(-c2cccc(COc3cc(OCc4cccc(C#N)c4)c(CN[C@H](CO)CC(C)C)c(OCc4ccc(F)c(OC)c4)c3C#N)c2C#N)c1C	1	Active	8.92	0.0683058
6979	Cc1cc(CN[C@@H](CO)C(=O)O)c(OCc2cccc(C#N)c2)cc1OCc1cccc(-c2ccccc2C)c1C	1	Active	8.92	0.203061
4010	C=CCOc1cccc(-c2cccc(COc3cc(OCc4cncc(C#N)c4)c(CNC[C@H]4CCC(=O)N4)c(OCc4ccc(OC)cc4)c3C#N)c2C#N)c1C	1	Active	8.92	0.0853222
7362	Cc1ccccc1-c1cccc(COc2cc(OCCCCC#N)c(CNCCc3ccccn3)c(C)c2C#N)c1C	1	Active	8.92	0.160911
1855	COCOc1cccc(-c2cccc(COc3cc(OCc4cncc(C#N)c4)c(CN[C@H](CO)C(=O)O)c(OCc4c(F)ccc(OC)c4F)c3C#N)c2C#N)c1	1	Active	8.92	0.0831876
3880	C=CCOc1cccc(-c2cccc(COc3cc(OCc4cncc(C#N)c4)c(CN[C@@](C)(CO)C(=O)O)c(C)c3Cl)c2C#N)c1C	1	Active	8.92	0.121092
8006	COC(=O)CCCCOc1c(C#N)c(OCc2cccc(-c3ccccc3C)c2C#N)cc(OC)c1CNCC1CC(=O)N1	1	Active	8.91	0.145062
649	COc1c(C#N)c(OCc2cccc(-c3cccc(OCCN4CCOCC4)c3)c2C#N)cc(OCc2cncc(C#N)c2)c1CN[C@@H]1CCC[C@H]1O	1	Active	8.91	0.16468
7718	COC(=O)CCCOc1c(C)c(OCc2cccc(-c3ccccc3C)c2C#N)cc(OCc2cccc(C#N)c2)c1CNC(CO)C(=O)O	1	Active	8.91	0.0919678
7676	COc1cc(F)cc(COc2c(C)c(OCc3cccc(-c4ccccc4C)c3C#N)cc(OCc3cccc(C#N)c3)c2CN[C@@](C)(CO)C(=O)O)c1	1	Active	8.91	0.0929167
805	Cc1c(COc2cc(OCc3ccc(F)c(C#N)c3)c(CN3CCC(C(=O)NCCO)CC3)cc2C#N)cccc1-c1cccc(OCCN2CCOCC2)c1C	1	Active	8.91	0.138498
6168	COc1cccc(-c2cccc(COc3cc(OCc4ccc(F)c(C#N)c4)c(CNCCN4CCOCC4)c(OC)c3C#N)c2C#N)c1C	1	Active	8.91	0.158472
2474	COCOc1cccc(-c2cccc(COc3cc(OCc4cncc(C#N)c4)c(CN[C@H](C)C(=O)O)c(OCc4ccc(OC)cc4)c3C#N)c2C#N)c1C	1	Active	8.91	0.0874554
4316	CCOc1cccc(-c2cccc(COc3cc(OCc4cccc(C#N)c4)c(CN[C@H]4COC[C@@H]4O)cc3C#N)c2C#N)c1	1	Active	8.91	0.219418
2100	COCOc1cccc(-c2cccc(COc3cc(OCc4cncc(C#N)c4)c(CNC(C)(CO)C(=O)O)c(OCc4cncc(C#N)c4C)c3C#N)c2C)c1C	1	Active	8.91	0.0829493
4107	C=CCOc1cccc(-c2cccc(COc3cc(OCc4cc(C#N)ccc4F)c(CNC[C@@H](O)CC(=O)O)c(C)c3C#N)c2C#N)c1C	1	Active	8.9	0.113551
2573	COCOc1cccc(-c2cccc(COc3cc(OCc4cc(C#N)ccc4F)c(CNCC4CC(=O)N4)c(C)c3C#N)c2C#N)c1C	1	Active	8.9	0.1257
1038	COC(=O)Cc1cccc(COc2c(C#N)c(OCc3cccc(-c4cccc(OCCN5CCOCC5)c4C)c3C#N)cc(OCc3cncc(C#N)c3)c2CNC2(CO)CCCC2)c1	1	Active	8.9	0.0743949
6281	CCCOc1c(C#N)c(OCc2cccc(-c3ccccc3)c2C)cc(OCc2cncc(C#N)c2)c1CNC(CO)C(=O)O	1	Active	8.9	0.162527
7086	CC[C@H](CO)NCc1cc(Cl)c(OCc2cccc(-c3ccccc3C)c2C)cc1OCc1cccc(C#N)c1	1	Active	8.9	0.18939
1617	COc1cc(COc2c(C#N)c(OCc3cccc(-c4cccc(O)c4C)c3C#N)cc(OCc3cccc(C#N)c3)c2CNC(C)(C)C(=O)O)cc(OC)c1	1	Active	8.9	0.0893251
2735	CC[C@@](C)(NCc1c(OCc2cccc(C#N)c2)cc(OCc2cccc(-c3cccc(OCCOC)c3)c2C#N)c(C#N)c1OC)C(=O)O	1	Active	8.9	0.117324
1033	COc1cc(F)cc(COc2c(C#N)c(OCc3cccc(-c4cccc(OCCN5CCOCC5)c4C)c3C#N)cc(OCc3ccc(F)c(C#N)c3)c2CNC[C@@H](O)CC(=O)O)c1	1	Active	8.9	0.068477
1898	COCOc1cccc(-c2cccc(COc3cc(OCc4cncc(C#N)c4)c(CNCC(O)CN(C)C)cc3C#N)c2C#N)c1	1	Active	8.9	0.167493
7991	COC(=O)CCCCOc1c(C#N)c(OCc2cccc(-c3ccccc3C)c2C#N)cc(OCCCCC#N)c1CNC1CC1	1	Active	8.9	0.117297
8121	COCCNCc1c(OCCCCC#N)cc(OCc2cccc(-c3ccccc3C)c2C#N)c(C#N)c1OCc1cc(C(=O)OC)ccc1F	1	Active	8.9	0.0833494
721	CCCOc1c(C#N)c(OCc2cccc(-c3cccc(OCCN4CCOCC4)c3C)c2C)cc(OCc2cncc(C#N)c2)c1CNC[C@@H](O)CC(=O)O	1	Active	8.9	0.100057
3433	C=CCOc1cccc(-c2cccc(COc3cc(OCc4cncc(C#N)c4)c(CN[C@H]4COC[C@@H]4O)cc3C#N)c2C#N)c1	1	Active	8.9	0.198368
8173	COc1cc(COc2c(C#N)c(OCc3cccc(-c4ccccc4C)c3C#N)cc(OCCCCC#N)c2CN2CCCN(C(C)=O)CC2)cc(OC)c1	1	Active	8.9	0.104913
3439	C=CCOc1cccc(-c2cccc(COc3cc(OCc4cncc(C#N)c4)c(CN[C@H](CO)[C@@H](C)CC)c(C)c3C#N)c2C#N)c1	1	Active	8.9	0.124955
7027	COC(=O)c1ccc(F)c(COc2c(Cl)c(OCc3cccc(-c4ccccc4C)c3C)cc(OCc3cccc(C#N)c3)c2CN[C@](C)(CO)C(=O)O)c1	1	Active	8.9	0.0842531
4754	CCOc1cccc(-c2cccc(COc3cc(OCc4cccc(C#N)c4)c(CNCC(O)c4nccn4C)c(OC)c3Cl)c2C#N)c1C	1	Active	8.9	0.11705
1905	COCOc1cccc(-c2cccc(COc3cc(OCc4cncc(C#N)c4)c(CNC(CO)(CO)CO)c(C)c3C#N)c2C#N)c1	1	Active	8.9	0.129039
8305	COc1cccc(COc2c(C#N)c(OCc3cccc(-c4ccccc4C)c3C#N)cc(OCCCCC#N)c2CNC2CCCC2)c1	1	Active	8.9	0.119202
6367	COC(=O)c1ccc(COc2c(C#N)c(OCc3cccc(-c4ccccc4)c3C)cc(OCc3cncc(C#N)c3)c2CN[C@@H](CO)CC(=O)O)cc1	1	Active	8.9	0.0917275
2853	COCCOc1cccc(-c2cccc(COc3cc(OCc4cccc(C#N)c4)c(CNCC4CC(=O)N4)c(OCc4cccc(OC)c4)c3C#N)c2C)c1C	1	Active	8.89	0.0642145
1096	COC(=O)CCCOc1c(C#N)c(OCc2cccc(-c3cccc(OCCN4CCOCC4)c3C)c2C#N)cc(OCc2ccc(F)c(C#N)c2)c1CN1CCCC[C@H]1C(=O)O	1	Active	8.89	0.0745893
927	Cc1c(OCCN2CCOCC2)cccc1-c1cccc(COc2cc(OCc3cncc(C#N)c3)c(CNC[C@@H](O)CC(=O)O)c(C)c2C)c1C#N	1	Active	8.89	0.130414
7799	CC[C@H](C)[C@@H](CO)NCc1c(OCc2cccc(C#N)c2)cc(OCc2cccc(-c3ccccc3C)c2C#N)c(Cl)c1OCCCCC(=O)OC	1	Active	8.89	0.0722159
8407	CC(=O)NCCCNCc1cc(C#N)c(OCc2cccc(-c3ccccc3C)c2C#N)cc1OCCCCC#N	1	Active	8.89	0.233447
7807	CCCOc1c(Cl)c(OCc2cccc(-c3ccccc3C)c2C#N)cc(OCc2cccc(C#N)c2)c1CN[C@H]1CCC[C@H]1O	1	Active	8.89	0.153183
7817	COc1cc(F)cc(COc2c(Cl)c(OCc3cccc(-c4ccccc4C)c3C#N)cc(OCc3cccc(C#N)c3)c2CNC2CCCCC2O)c1	1	Active	8.89	0.115569
7824	CCC(CO)(CO)NCc1c(OCc2cccc(C#N)c2)cc(OCc2cccc(-c3ccccc3C)c2C#N)c(Cl)c1OCc1cccc(CC(=O)OC)c1	1	Active	8.89	0.0754121
7833	COCCCOc1c(Cl)c(OCc2cccc(-c3ccccc3C)c2C#N)cc(OCc2cccc(C#N)c2)c1CNC[C@H](O)CO	1	Active	8.89	0.115692
2789	COCCOc1cccc(-c2cccc(COc3cc(OCc4cccc(C#N)c4)c(CN4CCCC[C@H]4C(=O)O)c(OCCCCC(=O)OC)c3C#N)c2C)c1C	1	Active	8.89	0.0678783
5841	COc1cc(COc2c(Cl)c(OCc3cccc(-c4cccc(OC)c4C)c3C#N)cc(OCc3cncc(C#N)c3)c2CNC[C@@H](O)CC(=O)O)cc(OC)c1	1	Active	8.89	0.0767031
7838	COC(=O)c1ccc(F)c(COc2c(Cl)c(OCc3cccc(-c4ccccc4C)c3C#N)cc(OCc3cccc(C#N)c3)c2CNCCC(O)C(=O)O)c1	1	Active	8.89	0.0625939
8591	COc1cc(OCc2cccc(-c3ccccc3C)c2C#N)c(C#N)c(OC)c1CNCCc1ccccn1	1	Active	8.89	0.253176
7889	COC(=O)c1cccc(COc2c(Cl)c(OCc3cccc(-c4ccccc4C)c3C#N)cc(OCc3cccc(C#N)c3)c2CN[C@H](C)CO)c1	1	Active	8.89	0.103295
7878	COc1ccc(COc2c(Cl)c(OCc3cccc(-c4ccccc4C)c3C#N)cc(OCc3cccc(C#N)c3)c2CN[C@@H](CO)C(C)C)cc1	1	Active	8.89	0.104065
7902	COC(=O)c1ccc(COc2c(Cl)c(OCc3cccc(-c4ccccc4C)c3C#N)cc(OCc3cccc(C#N)c3)c2CNC2(CO)CCOCC2)cc1	1	Active	8.89	0.100017
7871	COC(=O)CCCOc1c(Cl)c(OCc2cccc(-c3ccccc3C)c2C#N)cc(OCc2cccc(C#N)c2)c1CNC[C@@H](O)CO	1	Active	8.89	0.089296
1919	COCOc1cccc(-c2cccc(COc3cc(OCc4ccc(F)c(C#N)c4)c(CNC(C)(CO)C(=O)O)c(OC)c3C#N)c2C#N)c1	1	Active	8.89	0.131832
7862	COc1ccc(F)c(COc2c(Cl)c(OCc3cccc(-c4ccccc4C)c3C#N)cc(OCc3cccc(C#N)c3)c2CN2CCC(O)(C(N)=O)CC2)c1F	1	Active	8.89	0.11442
7894	COc1cccc(COc2c(Cl)c(OCc3cccc(-c4ccccc4C)c3C#N)cc(OCc3cccc(C#N)c3)c2CNCC(=O)NCC(=O)NCC(=O)O)c1	1	Active	8.89	0.0742383
2353	COCOc1cccc(-c2cccc(COc3cc(OCc4cncc(C#N)c4)c(CN[C@H]4CCC[C@H]4O)c(OC)c3Cl)c2C#N)c1C	1	Active	8.89	0.141216
7912	CCC[C@@H](CO)NCc1c(OCc2cccc(C#N)c2)cc(OCc2cccc(-c3ccccc3C)c2C#N)c(Cl)c1OCC	1	Active	8.89	0.138708
7854	COc1cc(COc2c(Cl)c(OCc3cccc(-c4ccccc4C)c3C#N)cc(OCc3cccc(C#N)c3)c2CNC(C)(CO)CO)cc(OC)c1	1	Active	8.89	0.0867334
3886	C=CCOc1cccc(-c2cccc(COc3cc(OCc4cncc(C#N)c4)c(CNCC(O)c4nccn4C)c(OC)c3Cl)c2C#N)c1C	1	Active	8.89	0.105843
757	COc1ccc(F)c(COc2c(C#N)c(OCc3cccc(-c4cccc(OCCN5CCOCC5)c4C)c3C)cc(OCc3cncc(C#N)c3)c2CN2CCCC[C@H]2C(=O)O)c1F	1	Active	8.89	0.0896714
7847	COc1cc(COc2c(Cl)c(OCc3cccc(-c4ccccc4C)c3C#N)cc(OCc3cccc(C#N)c3)c2CN[C@H]2CCC[C@@H]2O)ccc1F	1	Active	8.89	0.116333
6992	COc1c(C)c(OCc2cccc(-c3ccccc3C)c2C)cc(OCc2cccc(C#N)c2)c1CNC[C@H](C)O	1	Active	8.89	0.202147
7530	COc1c(F)c(OCc2cccc(-c3ccccc3C)c2C#N)cc(OCc2cccc(C#N)c2)c1CNCCC(O)C(=O)O	1	Active	8.88	0.154787
6802	COc1c(C#N)c(OCc2cccc(-c3ccccc3)c2C#N)cc(OCCCCC#N)c1CNC1CCCCC1	1	Active	8.88	0.225211
3119	COCCOc1cccc(-c2cccc(COc3cc(OCCCCC#N)c(CN[C@H](CO)C(=O)O)c(OCc4ccc(F)c(OC)c4)c3C#N)c2C#N)c1C	1	Active	8.88	0.0750133
5877	CCOc1c(Cl)c(OCc2cccc(-c3cccc(OC)c3C)c2C#N)cc(OCc2cncc(C#N)c2)c1CN1CCCC[C@H]1C(=O)O	1	Active	8.88	0.151415
8187	COc1cc(COc2c(C#N)c(OCc3cccc(-c4ccccc4C)c3C#N)cc(OC)c2CN[C@@H](C(=O)O)[C@H](C)O)cc(OC)c1	1	Active	8.88	0.148463
5904	CCNCc1c(OCc2cncc(C#N)c2)cc(OCc2cccc(-c3cccc(OC)c3C)c2C#N)c(Cl)c1OC	1	Active	8.87	0.195528
2560	COCOc1cccc(-c2cccc(COc3cc(OCc4ccc(F)c(C#N)c4)c(CNC4CC4)c(C)c3C#N)c2C#N)c1C	1	Active	8.87	0.157771
4094	C=CCOc1cccc(-c2cccc(COc3cc(OCc4ccc(F)c(C#N)c4)c(CN4CCCC(C)C4)c(C)c3C#N)c2C#N)c1C	1	Active	8.87	0.14089
2104	COCOc1cccc(-c2cccc(COc3cc(OCc4cncc(C#N)c4)c(CNC4CC4)cc3C#N)c2C)c1C	1	Active	8.87	0.180264
4541	CCOc1cccc(-c2cccc(COc3cc(OCCCCC#N)c(CN[C@@H](CO)CC(=O)O)c(OC)c3C#N)c2C)c1C	1	Active	8.87	0.149023
495	CCCOc1cccc(-c2cccc(COc3cc(OCCCCC#N)c(CN[C@@H](CO)C(C)C)c(OC)c3C#N)c2C#N)c1C	1	Active	8.87	0.14369
8481	CCC(NCCNC(C)=O)c1cc(OCc2cccc(-c3ccccc3C)c2C#N)c(C#N)cc1CNC[C@@H](O)CC(=O)O	1	Active	8.87	0.152822
4336	CCOc1cccc(-c2cccc(COc3cc(OCCCCC#N)c(CN[C@@H](C(=O)O)[C@H](C)O)c(OC)c3C#N)c2C#N)c1	1	Active	8.87	0.173173
2952	COCCOc1cccc(-c2cccc(COc3cc(OCc4cccc(C#N)c4)c(CN4CCC(C(=O)NCCO)CC4)c(OC)c3Br)c2C#N)c1C	1	Active	8.87	0.11105
4839	CCOc1cccc(-c2cccc(COc3cc(OCc4cccc(C#N)c4)c(CN4CCCC(CO)C4)c(OCc4cc(OC)cc(OC)c4)c3C#N)c2C#N)c1C	1	Active	8.87	0.0964066
3953	C=CCOc1cccc(-c2cccc(COc3cc(OCc4cncc(C#N)c4)c(CNCCCN4CCOCC4)c(OCc4cc(C(=O)OC)ccc4F)c3C#N)c2C#N)c1C	1	Active	8.87	0.045909
6668	COc1cc(COc2c(C#N)c(OCc3cccc(-c4ccccc4)c3C#N)cc(OCc3cccc(C#N)c3)c2CN2C[C@H](OC)C[C@H]2C(=O)O)ccc1F	1	Active	8.87	0.112724
3636	C=CCOc1cccc(-c2cccc(COc3cc(OCc4cncc(C#N)c4)c(CN4CCCC(C)C4)cc3C#N)c2C)c1C	1	Active	8.87	0.149472
6600	COc1c(Cl)c(OCc2cccc(-c3ccccc3)c2C#N)cc(OCc2cccc(C#N)c2)c1CNCCOCCOCCOCCO	1	Active	8.87	0.0998607
7287	COC(=O)c1ccc(COc2c(C#N)c(OCc3cccc(-c4ccccc4C)c3C)cc(OCc3cccc(C#N)c3)c2CN[C@@H](C)C(=O)O)cc1	1	Active	8.87	0.103084
2989	COCCOc1cccc(-c2cccc(COc3cc(OCc4cccc(C#N)c4)c(CN4CCCC[C@H]4C(=O)O)cc3C)c2C#N)c1C	1	Active	8.87	0.1385
4787	CCOc1cccc(-c2cccc(COc3cc(OCc4cccc(C#N)c4)c(CNC4CCCCC4)c(OCc4cc(F)cc(OC)c4)c3C#N)c2C#N)c1C	1	Active	8.87	0.104362
3230	COCCOc1cccc(-c2cccc(COc3cc(OCCCCC#N)c(CNC[C@H](C)O)c(C)c3C#N)c2C#N)c1C	1	Active	8.87	0.183306
1709	COc1c(C#N)c(OCc2cccc(-c3cccc(O)c3C)c2C#N)cc(OCCCCC#N)c1CNC1CSCC1C	1	Active	8.87	0.209173
5442	CCCOc1c(C#N)c(OCc2cccc(-c3cccc(OC)c3C)c2C)cc(OCc2ccc(F)c(C#N)c2)c1CN[C@H](CO)C(=O)O	1	Active	8.86	0.123281
4531	CCOc1cccc(-c2cccc(COc3cc(OCc4cccc(C#N)c4)c(CN4CCC[C@H]4CO)c(OC)c3C#N)c2C)c1C	1	Active	8.86	0.164632
5571	COc1cccc(-c2cccc(COc3cc(OCc4ccc(F)c(C#N)c4)c(CNCCO)c(C)c3C#N)c2C)c1C	1	Active	8.86	0.186826
7137	CCCOc1c(C#N)c(OCc2cccc(-c3ccccc3C)c2C)cc(OCCCCC#N)c1CN[C@@H](CO)C(=O)O	1	Active	8.86	0.166924
7297	COC(=O)c1ccc(COc2c(C#N)c(OCc3cccc(-c4ccccc4C)c3C)cc(OCCCCC#N)c2CN[C@@](C)(CO)C(=O)O)cc1	1	Active	8.86	0.0735886
6663	COC(=O)c1ccc(F)c(COc2c(C#N)c(OCc3cccc(-c4ccccc4)c3C#N)cc(OCCCCC#N)c2CN[C@@H](C(=O)O)[C@H](C)O)c1	1	Active	8.86	0.0781823
3209	COCCOc1cccc(-c2cccc(COc3cc(OCCCCC#N)c(CNCC4(O)CCN(C)CC4)cc3C#N)c2C#N)c1C	1	Active	8.86	0.176349
1189	COc1c(C#N)c(OCc2cccc(-c3cccc(OCCN4CCOCC4)c3C)c2C#N)cc(OCc2cncc(C#N)c2)c1CNCC1(O)CCCCC1	1	Active	8.86	0.130639
2419	CCNCc1c(OCc2cncc(C#N)c2)cc(OCc2cccc(-c3cccc(OCOC)c3C)c2C#N)c(C#N)c1OCc1cc(C(=O)OC)ccc1F	1	Active	8.86	0.0737235
4923	CCOc1cccc(-c2cccc(COc3cc(OCc4cccc(C#N)c4)c(CNCCCN4CCN(C)CC4)cc3C#N)c2C#N)c1C	1	Active	8.86	0.140598
2442	COCOc1cccc(-c2cccc(COc3cc(OCc4cncc(C#N)c4)c(CNCc4ccccn4)c(OCc4cc(OC)cc(OC)c4)c3C#N)c2C#N)c1C	1	Active	8.85	0.0779316
3362	C=CCOc1cccc(-c2cccc(COc3cc(OCc4cncc(C#N)c4)c(CN4CCC(C(=O)NCCO)CC4)c(OCc4cccc(CC(=O)OC)c4)c3C#N)c2C#N)c1	1	Active	8.85	0.0619443
2462	COCOc1cccc(-c2cccc(COc3cc(OCc4cncc(C#N)c4)c(CNC(C)C)c(OCCCC(=O)OC)c3C#N)c2C#N)c1C	1	Active	8.85	0.0666906
4091	C=CCOc1cccc(-c2cccc(COc3cc(OCc4cncc(C#N)c4)c(CNCCN(C)S(C)(=O)=O)c(C)c3C#N)c2C#N)c1C	1	Active	8.85	0.114326
1827	COCOc1cccc(-c2cccc(COc3cc(OCc4cncc(C#N)c4)c(CN4CCCC[C@H]4C(=O)O)c(OCc4cccc(CC(=O)OC)c4)c3C#N)c2C#N)c1	1	Active	8.85	0.0685669
2495	CNCc1c(OCc2cncc(C#N)c2)cc(OCc2cccc(-c3cccc(OCOC)c3C)c2C#N)c(C#N)c1OCc1cccc(OC)c1	1	Active	8.85	0.105078
3657	C=CCOc1cccc(-c2cccc(COc3cc(OCc4cncc(C#N)c4)c(CN4CCC[C@H]4CO)c(OC)c3C#N)c2C)c1C	1	Active	8.85	0.147841
7941	CC(=O)CCNCc1c(OCc2cccc(C#N)c2)cc(OCc2cccc(-c3ccccc3C)c2C#N)c(Cl)c1C	1	Active	8.85	0.174225
2517	CCOc1c(C#N)c(OCc2cccc(-c3cccc(OCOC)c3C)c2C#N)cc(OCc2cncc(C#N)c2)c1CNCCN(C)C	1	Active	8.85	0.107302
5790	COc1cccc(-c2cccc(COc3cc(OCc4ccc(F)c(C#N)c4)c(CN[C@H](CO)C(=O)O)c(C)c3C)c2C#N)c1C	1	Active	8.85	0.166674
7638	Cc1ccccc1-c1cccc(COc2cc(OCc3cccc(C#N)c3)c(CN3CCCC(C)C3)c(C)c2Br)c1C#N	1	Active	8.85	0.184039
4070	C=CCOc1cccc(-c2cccc(COc3cc(OCc4cncc(C#N)c4)c(CNCCCN4CCN(C)CC4)cc3C#N)c2C#N)c1C	1	Active	8.85	0.109025
1891	COCOc1cccc(-c2cccc(COc3cc(OCc4cncc(C#N)c4)c(CNCC4CC(=O)N4)c(OCc4cncc(C#N)c4C)c3C#N)c2C#N)c1	1	Active	8.85	0.0870411
2365	COCOc1cccc(-c2cccc(COc3cc(OCc4cncc(C#N)c4)c(CN4CCCC4)c(OCCCCC(=O)OC)c3C#N)c2C#N)c1C	1	Active	8.85	0.0579973
205	CCCOc1cccc(-c2cccc(COc3cc(OCc4cccc(C#N)c4)c(CNC[C@@H](O)CO)cc3C#N)c2C)c1C	1	Active	8.85	0.148285
2557	COCOc1cccc(-c2cccc(COc3cc(OCc4cncc(C#N)c4)c(CNCCN4CCN(C)CC4)c(C)c3C#N)c2C#N)c1C	1	Active	8.85	0.1261
211	CCCOc1cccc(-c2cccc(COc3cc(OCc4cccc(C#N)c4)c(CN[C@@H](CO)C(C)C)c(C)c3C#N)c2C)c1C	1	Active	8.85	0.136592
1418	CC[C@H](CO)NCc1cc(C#N)c(OCc2cccc(-c3cccc(O)c3C)c2C)cc1OCc1cccc(C#N)c1	1	Active	8.85	0.182169
2386	COCOc1cccc(-c2cccc(COc3cc(OCc4cncc(C#N)c4)c(CNC4CCCC4)c(OCc4cc(F)cc(OC)c4)c3C#N)c2C#N)c1C	1	Active	8.85	0.0906285
3920	C=CCOc1cccc(-c2cccc(COc3cc(OCc4cncc(C#N)c4)c(CNC4CCCCC4)c(OCc4cc(F)cc(OC)c4)c3C#N)c2C#N)c1C	1	Active	8.85	0.0907405
7778	Cc1ccccc1-c1cccc(COc2cc(OCCCCC#N)c(CN[C@@H](CO)C(=O)O)c(C)c2C)c1C#N	1	Active	8.85	0.23287
5364	COc1cccc(-c2cccc(COc3cc(OCc4cncc(C#N)c4)c(CN[C@H](CO)C(=O)O)cc3C)c2C)c1C	1	Active	8.85	0.193597
3997	C=CCOc1cccc(-c2cccc(COc3cc(OCc4cncc(C#N)c4)c(CNC4CC4)c(OCCCC(=O)OC)c3C#N)c2C#N)c1C	1	Active	8.85	0.0649232
6183	COc1cccc(-c2cccc(COc3cc(OCc4cc(C#N)ccc4F)c(CNCCO)c(OC)c3C#N)c2C#N)c1C	1	Active	8.85	0.184142
3976	C=CCOc1cccc(-c2cccc(COc3cc(OCc4cncc(C#N)c4)c(CN4CCCC(CO)C4)c(OCc4cc(OC)cc(OC)c4)c3C#N)c2C#N)c1C	1	Active	8.85	0.0846441
4030	C=CCOc1cccc(-c2cccc(COc3cc(OCc4cncc(C#N)c4)c(CN4CCCC4C)c(OCc4cccc(OC)c4)c3C#N)c2C#N)c1C	1	Active	8.85	0.0901463
3898	C=CCOc1cccc(-c2cccc(COc3cc(OCc4cncc(C#N)c4)c(CNCCc4ccccn4)c(OCCCCC(=O)OC)c3C#N)c2C#N)c1C	1	Active	8.85	0.0435325
4052	C=CCOc1cccc(-c2cccc(COc3cc(OCc4cncc(C#N)c4)c(CNCCOC)c(OCC)c3C#N)c2C#N)c1C	1	Active	8.85	0.099661
3888	C=CCOc1cccc(-c2cccc(COc3cc(OCc4ccc(F)c(C#N)c4)c(CN4CCCC[C@H]4C(=O)O)c(OC)c3Cl)c2C#N)c1C	1	Active	8.85	0.128596
5059	COc1cccc(-c2cccc(COc3cc(OCc4cncc(C#N)c4)c(CN[C@@H](CO)CC(=O)O)cc3C#N)c2C)c1	1	Active	8.84	0.184044
6705	COc1ccc(COc2c(C#N)c(OCc3cccc(-c4ccccc4)c3C#N)cc(OCc3cccc(C#N)c3)c2CNC2CCCC2)cc1	1	Active	8.84	0.124171
3302	C=CCOc1cccc(-c2cccc(COc3cc(OCc4cncc(C#N)c4)c(CN[C@@H](C(=O)O)[C@H](C)O)c(C)c3C#N)c2C)c1	1	Active	8.84	0.137751
6686	COc1ccc(F)c(COc2c(C#N)c(OCc3cccc(-c4ccccc4)c3C#N)cc(OCc3cccc(C#N)c3)c2CN2CCCC2)c1F	1	Active	8.84	0.120395
6753	Cc1c(C#N)cncc1COc1c(C#N)c(OCc2cccc(-c3ccccc3)c2C#N)cc(OCc2cccc(C#N)c2)c1CNCc1ccccn1	1	Active	8.84	0.117574
7951	CC[C@H](CO)NCc1c(OCCCCC#N)cc(OCc2cccc(-c3ccccc3C)c2C#N)c(Cl)c1C	1	Active	8.84	0.211389
810	Cc1c(COc2cc(OCc3cncc(C#N)c3)c(CN[C@H](C)C(=O)O)c(C)c2C#N)cccc1-c1cccc(OCCN2CCOCC2)c1C	1	Active	8.84	0.154807
636	N#Cc1cc(COc2cc(OCc3cccc(-c4cccc(OCCN5CCOCC5)c4)c3C#N)c(C#N)cc2CN[C@H](CO)C(=O)O)ccc1F	1	Active	8.84	0.148654
6640	COCCNCc1c(OCc2cccc(C#N)c2)cc(OCc2cccc(-c3ccccc3)c2C#N)c(C#N)c1OCc1cccc(CC(=O)OC)c1	1	Active	8.84	0.0780739
5542	COc1cccc(-c2cccc(COc3cc(OCc4cncc(C#N)c4)c(CN[C@H]4CCC[C@H]4O)c(OCc4cncc(C#N)c4C)c3C#N)c2C)c1C	1	Active	8.84	0.116473
5555	COc1cccc(-c2cccc(COc3cc(OCc4ccc(F)c(C#N)c4)c(CNCC(O)c4ccncc4)cc3C#N)c2C)c1C	1	Active	8.84	0.137977
6734	CCNCc1c(OCc2cccc(C#N)c2)cc(OCc2cccc(-c3ccccc3)c2C#N)c(C#N)c1OCc1ccc(C(=O)OC)cc1	1	Active	8.84	0.119164
6777	Cc1c(C#N)c(OCc2cccc(-c3ccccc3)c2C#N)cc(OCc2cccc(C#N)c2)c1CNCCCN(CCO)CCO	1	Active	8.84	0.134189
5276	COc1cccc(-c2cccc(COc3cc(OCc4ccc(F)c(C#N)c4)c(CN[C@@H](CO)CC(=O)O)c(C)c3C#N)c2C#N)c1	1	Active	8.84	0.160851
825	COc1c(C#N)c(OCc2cccc(-c3cccc(OCCN4CCOCC4)c3C)c2C)cc(OCc2ccc(F)c(C#N)c2)c1CNC(CO)C(=O)O	1	Active	8.84	0.128784
8422	COc1cc(OCc2cccc(-c3ccccc3C)c2C#N)c(C#N)cc1CNCCOCCOCCN	1	Active	8.84	0.291062
6658	COC(=O)c1ccc(F)c(COc2c(C#N)c(OCc3cccc(-c4ccccc4)c3C#N)cc(OCc3cccc(C#N)c3)c2CN2CCCN(C(C)=O)CC2)c1	1	Active	8.84	0.109016
6621	CCCOc1c(C#N)c(OCc2cccc(-c3ccccc3)c2C#N)cc(OCc2cccc(C#N)c2)c1CN1CCCC1C	1	Active	8.84	0.163772
403	CCCOc1cccc(-c2cccc(COc3cc(OCc4cccc(C#N)c4)c(CNCCO)c(OCc4cc(OC)cc(OC)c4)c3C#N)c2C#N)c1C	1	Active	8.84	0.0789926
1364	COC(=O)c1ccc(F)c(COc2c(C#N)c(OCc3cccc(-c4cccc(O)c4C)c3C)cc(OCc3cccc(C#N)c3)c2CN[C@](C)(CO)C(=O)O)c1	1	Active	8.84	0.0751858
1577	CCCOc1c(C#N)c(OCc2cccc(-c3cccc(O)c3C)c2C#N)cc(OCc2cccc(C#N)c2)c1CN[C@H]1CCC[C@H]1O	1	Active	8.83	0.140925
1584	COc1cc(F)cc(COc2c(C#N)c(OCc3cccc(-c4cccc(O)c4C)c3C#N)cc(OCc3cccc(C#N)c3)c2CNC2CCCCC2O)c1	1	Active	8.83	0.10075
1570	CC[C@H](C)[C@@H](CO)NCc1c(OCc2cccc(C#N)c2)cc(OCc2cccc(-c3cccc(O)c3C)c2C#N)c(C#N)c1OCCCCC(=O)OC	1	Active	8.83	0.0648614
1590	CCC(CO)(CO)NCc1c(OCc2cccc(C#N)c2)cc(OCc2cccc(-c3cccc(O)c3C)c2C#N)c(C#N)c1OCc1cccc(CC(=O)OC)c1	1	Active	8.83	0.0691373
1596	COCCCOc1c(C#N)c(OCc2cccc(-c3cccc(O)c3C)c2C#N)cc(OCc2cccc(C#N)c2)c1CNC[C@H](O)CO	1	Active	8.83	0.111762
5927	COC(=O)CCCCOc1c(C#N)c(OCc2cccc(-c3cccc(OC)c3C)c2C#N)cc(OCc2ccc(F)c(C#N)c2)c1CNCC(O)C(C)C	1	Active	8.83	0.0724041
5478	CC[C@@H](CO)NCc1c(OCc2cncc(C#N)c2)cc(OCc2cccc(-c3cccc(OC)c3C)c2C)c(C#N)c1OCc1ccc(F)c(OC)c1	1	Active	8.83	0.0972296
1601	COC(=O)c1ccc(F)c(COc2c(C#N)c(OCc3cccc(-c4cccc(O)c4C)c3C#N)cc(OCc3cccc(C#N)c3)c2CNCCC(O)C(=O)O)c1	1	Active	8.83	0.0580568
1609	COc1cc(COc2c(C#N)c(OCc3cccc(-c4cccc(O)c4C)c3C#N)cc(OCc3cccc(C#N)c3)c2CN[C@H]2CCC[C@@H]2O)ccc1F	1	Active	8.83	0.102285
4962	CCOc1cccc(-c2cccc(COc3cc(OC)c(CNC[C@@H](O)CC(=O)O)c(C)c3C#N)c2C#N)c1C	1	Active	8.83	0.280976
3447	C=CCOc1cccc(-c2cccc(COc3cc(OCc4cncc(C#N)c4)c(CN4CCCN(C(C)=O)CC4)c(OC)c3C#N)c2C#N)c1	1	Active	8.83	0.150638
1913	COCOc1cccc(-c2cccc(COc3cc(OCc4cncc(C#N)c4)c(CNC(C)(C)CN4CCN(C)CC4)c(OC)c3C#N)c2C#N)c1	1	Active	8.83	0.143418
5181	COc1cc(F)cc(COc2c(C#N)c(OCc3cccc(-c4cccc(OC)c4)c3C#N)cc(OCc3cncc(C#N)c3)c2CN[C@H](CO)CC(=O)O)c1	1	Active	8.83	0.0915948
5222	COC(=O)CCCOc1c(C#N)c(OCc2cccc(-c3cccc(OC)c3)c2C#N)cc(OCc2cncc(C#N)c2)c1CN[C@@H](CO)C(=O)O	1	Active	8.83	0.0966224
5431	COC(=O)CCCCOc1c(C#N)c(OCc2cccc(-c3cccc(OC)c3C)c2C)cc(OCc2cncc(C#N)c2)c1CNC(CO)CO	1	Active	8.83	0.0832035
5440	CCCOc1c(C#N)c(OCc2cccc(-c3cccc(OC)c3C)c2C)cc(OCc2cncc(C#N)c2)c1CN[C@H](CO)CC(C)C	1	Active	8.83	0.11764
5446	COc1cc(F)cc(COc2c(C#N)c(OCc3cccc(-c4cccc(OC)c4C)c3C)cc(OCc3cncc(C#N)c3)c2CNCC(C)O)c1	1	Active	8.83	0.105741
1662	CCC[C@@H](CO)NCc1c(OCc2cccc(C#N)c2)cc(OCc2cccc(-c3cccc(O)c3C)c2C#N)c(C#N)c1OCC	1	Active	8.83	0.128904
1654	COC(=O)c1ccc(COc2c(C#N)c(OCc3cccc(-c4cccc(O)c4C)c3C#N)cc(OCc3cccc(C#N)c3)c2CNC2(CO)CCOCC2)cc1	1	Active	8.83	0.0913901
5463	CC[C@H](CO)NCc1c(OCc2cncc(C#N)c2)cc(OCc2cccc(-c3cccc(OC)c3C)c2C)c(C#N)c1OCCCOC	1	Active	8.83	0.112612
1647	COc1cccc(COc2c(C#N)c(OCc3cccc(-c4cccc(O)c4C)c3C#N)cc(OCc3cccc(C#N)c3)c2CNCC(=O)NCC(=O)NCC(=O)O)c1	1	Active	8.83	0.0728273
5469	COC(=O)c1ccc(F)c(COc2c(C#N)c(OCc3cccc(-c4cccc(OC)c4C)c3C)cc(OCc3cncc(C#N)c3)c2CNC2CSCC2C)c1	1	Active	8.83	0.102231
5483	COc1cc(COc2c(C#N)c(OCc3cccc(-c4cccc(OC)c4C)c3C)cc(OCc3cncc(C#N)c3)c2CNCCOCCOCCOCCO)cc(OC)c1	1	Active	8.83	0.0544185
1642	COC(=O)c1cccc(COc2c(C#N)c(OCc3cccc(-c4cccc(O)c4C)c3C#N)cc(OCc3cccc(C#N)c3)c2CN[C@H](C)CO)c1	1	Active	8.83	0.0950327
5491	COc1cccc(-c2cccc(COc3cc(OCc4cncc(C#N)c4)c(CN[C@H](CO)C4CCCCC4)c(OCc4c(F)ccc(OC)c4F)c3C#N)c2C)c1C	1	Active	8.83	0.0936059
1634	COc1ccc(COc2c(C#N)c(OCc3cccc(-c4cccc(O)c4C)c3C#N)cc(OCc3cccc(C#N)c3)c2CN[C@@H](CO)C(C)C)cc1	1	Active	8.83	0.09155
5500	COC(=O)CCCOc1c(C#N)c(OCc2cccc(-c3cccc(OC)c3C)c2C)cc(OCc2cncc(C#N)c2)c1CNCCOCCOCCO	1	Active	8.83	0.0696063
5506	COc1ccc(COc2c(C#N)c(OCc3cccc(-c4cccc(OC)c4C)c3C)cc(OCc3cncc(C#N)c3)c2CN[C@@H](CO)[C@@H](C)O)cc1	1	Active	8.83	0.0936158
5515	CC[C@@](C)(NCc1c(OCc2cncc(C#N)c2)cc(OCc2cccc(-c3cccc(OC)c3C)c2C)c(C#N)c1OCc1cccc(C(=O)OC)c1)C(=O)O	1	Active	8.83	0.0874943
4481	CCOc1cccc(-c2cccc(COc3cc(OCc4cccc(C#N)c4)c(CN[C@@H](CO)C(=O)O)c(OCc4ccc(OC)cc4)c3C#N)c2C)c1C	1	Active	8.83	0.0820545
5520	COc1cccc(COc2c(C#N)c(OCc3cccc(-c4cccc(OC)c4C)c3C)cc(OCc3cncc(C#N)c3)c2CNCCCC[C@H](NC(C)=O)C(=O)O)c1	1	Active	8.83	0.061438
5529	COC(=O)c1ccc(COc2c(C#N)c(OCc3cccc(-c4cccc(OC)c4C)c3C)cc(OCc3cncc(C#N)c3)c2CN[C@H]2COC[C@@H]2O)cc1	1	Active	8.83	0.111849
5534	CCOc1c(C#N)c(OCc2cccc(-c3cccc(OC)c3C)c2C)cc(OCc2cncc(C#N)c2)c1CN[C@H](CO)[C@@H](C)CC	1	Active	8.83	0.129863
4442	CCOc1cccc(-c2cccc(COc3cc(OCc4cccc(C#N)c4)c(CN[C@H](CO)CC(=O)O)c(OCc4cccc(CC(=O)OC)c4)c3C#N)c2C)c1C	1	Active	8.83	0.0661773
993	Cc1c(OCCN2CCOCC2)cccc1-c1cccc(COc2cc(OCc3cncc(C#N)c3)c(CN[C@@H](CO)C(=O)O)c(C)c2Cl)c1C#N	1	Active	8.83	0.138802
1615	COc1cc(COc2c(C#N)c(OCc3cccc(-c4cccc(O)c4C)c3C#N)cc(OCc3cccc(C#N)c3)c2CNC(C)(CO)CO)cc(OC)c1	1	Active	8.83	0.0800235
1629	COC(=O)CCCOc1c(C#N)c(OCc2cccc(-c3cccc(O)c3C)c2C#N)cc(OCc2cccc(C#N)c2)c1CNC[C@@H](O)CO	1	Active	8.83	0.0863465
5454	COC(=O)Cc1cccc(COc2c(C#N)c(OCc3cccc(-c4cccc(OC)c4C)c3C)cc(OCc3cncc(C#N)c3)c2CN[C@@H]2CCC[C@H]2O)c1	1	Active	8.83	0.0955503
6022	COc1cccc(-c2cccc(COc3cc(OCc4ccc(F)c(C#N)c4)c(CNCCOCCOCCOCCO)c(OCc4c(F)ccc(OC)c4F)c3C#N)c2C#N)c1C	1	Active	8.83	0.0549264
6099	CCOc1c(C#N)c(OCc2cccc(-c3cccc(OC)c3C)c2C#N)cc(OCc2ccc(F)c(C#N)c2)c1CN[C@H]1COC[C@@H]1O	1	Active	8.83	0.179043
420	CCCOc1cccc(-c2cccc(COc3cc(OCc4cccc(C#N)c4)c(CNCC(O)CC)c(OCc4ccc(OC)cc4)c3C#N)c2C#N)c1C	1	Active	8.83	0.0839474
5937	CCCOc1c(C#N)c(OCc2cccc(-c3cccc(OC)c3C)c2C#N)cc(OCc2ccc(F)c(C#N)c2)c1CNC(CO)CO	1	Active	8.83	0.133262
415	CCCOc1cccc(-c2cccc(COc3cc(OCc4cccc(C#N)c4)c(CNC(C)C(C)O)c(OCCCC(=O)OC)c3C#N)c2C#N)c1C	1	Active	8.83	0.07282
408	CCCOc1cccc(-c2cccc(COc3cc(OCc4cccc(C#N)c4)c(CN[C@H](CO)[C@H](C)O)c(OCc4c(F)ccc(OC)c4F)c3C#N)c2C#N)c1C	1	Active	8.83	0.0741396
395	CCCOc1cccc(-c2cccc(COc3cc(OCc4cccc(C#N)c4)c(CNCC(O)c4ccncc4)c(OCc4ccc(F)c(OC)c4)c3C#N)c2C#N)c1C	1	Active	8.83	0.0801536
6000	COc1cc(COc2c(C#N)c(OCc3cccc(-c4cccc(OC)c4C)c3C#N)cc(OCc3ccc(F)c(C#N)c3)c2CNC2CSCC2C)ccc1F	1	Active	8.83	0.109705
388	CCCOc1cccc(-c2cccc(COc3cc(OCc4cccc(C#N)c4)c(CNCCN4CCC(O)CC4)c(OCc4cc(C(=O)OC)ccc4F)c3C#N)c2C#N)c1C	1	Active	8.83	0.0603264
383	CCCOc1cccc(-c2cccc(COc3cc(OCc4cccc(C#N)c4)c(CC4CCCC[C@H]4C(=O)O)c(OCCCOC)c3C#N)c2C#N)c1C	1	Active	8.83	0.0976736
6107	CC[C@H](C)[C@@H](CO)NCc1c(OCc2ccc(F)c(C#N)c2)cc(OCc2cccc(-c3cccc(OC)c3C)c2C#N)c(C#N)c1OCc1cncc(C#N)c1C	1	Active	8.83	0.09294
370	CCCOc1cccc(-c2cccc(COc3cc(OCc4cccc(C#N)c4)c(CNC[C@H](C)O)c(OCc4cc(F)cc(OC)c4)c3C#N)c2C#N)c1C	1	Active	8.83	0.0892736
5976	COCCCOc1c(C#N)c(OCc2cccc(-c3cccc(OC)c3C)c2C#N)cc(OCc2ccc(F)c(C#N)c2)c1CN[C@@H]1CCC[C@H]1O	1	Active	8.83	0.116776
363	CCCOc1cccc(-c2cccc(COc3cc(OCc4cccc(C#N)c4)c(CNCC4(O)CCN(C)CC4)c(OCCC)c3C#N)c2C#N)c1C	1	Active	8.83	0.111857
6014	CC[C@@H](CO)NCc1c(OCc2ccc(F)c(C#N)c2)cc(OCc2cccc(-c3cccc(OC)c3C)c2C#N)c(C#N)c1OCc1cc(OC)cc(OC)c1	1	Active	8.83	0.0888228
448	CCCOc1cccc(-c2cccc(COc3cc(OCc4cccc(C#N)c4)c(CN[C@@H]4CCCC[C@@H]4O)c(OCC)c3C#N)c2C#N)c1C	1	Active	8.83	0.12737
356	CCCOc1cccc(-c2cccc(COc3cc(OCc4cccc(C#N)c4)c(CNC(CO)(CO)CO)c(OCCCCC(=O)OC)c3C#N)c2C#N)c1C	1	Active	8.83	0.0554683
6084	COC(=O)c1ccc(COc2c(C#N)c(OCc3cccc(-c4cccc(OC)c4C)c3C#N)cc(OCc3ccc(F)c(C#N)c3)c2CNCCCC[C@H](NC(C)=O)C(=O)O)cc1	1	Active	8.83	0.0475097
6074	CC[C@@](C)(NCc1c(OCc2ccc(F)c(C#N)c2)cc(OCc2cccc(-c3cccc(OC)c3C)c2C#N)c(C#N)c1OCc1cccc(OC)c1)C(=O)O	1	Active	8.83	0.0930894
6036	COC(=O)CCCOc1c(C#N)c(OCc2cccc(-c3cccc(OC)c3C)c2C#N)cc(OCc2ccc(F)c(C#N)c2)c1CN[C@H](CO)C1CCCCC1	1	Active	8.83	0.0744092
6759	N#Cc1cccc(COc2cc(OCc3cccc(-c4ccccc4)c3C#N)c(C#N)cc2CNC[C@@H](O)c2ccccc2)c1	1	Active	8.83	0.161217
6060	COC(=O)c1cccc(COc2c(C#N)c(OCc3cccc(-c4cccc(OC)c4C)c3C#N)cc(OCc3ccc(F)c(C#N)c3)c2CN[C@@H](CO)[C@@H](C)O)c1	1	Active	8.83	0.0840811
7932	Cc1ccccc1-c1cccc(COc2cc(OCCCCC#N)c(CN[C@@H]3CCC[C@H]3O)cc2Cl)c1C#N	1	Active	8.83	0.242545
5990	CC[C@H](CO)NCc1c(OCc2ccc(F)c(C#N)c2)cc(OCc2cccc(-c3cccc(OC)c3C)c2C#N)c(C#N)c1OCc1cc(C(=O)OC)ccc1F	1	Active	8.83	0.0878592
6050	COc1ccc(COc2c(C#N)c(OCc3cccc(-c4cccc(OC)c4C)c3C#N)cc(OCc3ccc(F)c(C#N)c3)c2CNCCOCCOCCO)cc1	1	Active	8.83	0.0672401
440	CCCOc1cccc(-c2cccc(COc3cc(OCc4cccc(C#N)c4)c(CNCC(O)c4nccn4C)c(OCc4ccc(C(=O)OC)cc4)c3C#N)c2C#N)c1C	1	Active	8.83	0.074822
5952	COc1cc(F)cc(COc2c(C#N)c(OCc3cccc(-c4cccc(OC)c4C)c3C#N)cc(OCc3ccc(F)c(C#N)c3)c2CN[C@H](CO)CC(C)C)c1	1	Active	8.83	0.0882512
428	CCCOc1cccc(-c2cccc(COc3cc(OCc4cccc(C#N)c4)c(CN[C@H](CO)C(C)C)c(OCc4cccc(C(=O)OC)c4)c3C#N)c2C#N)c1C	1	Active	8.83	0.0768158
433	CCCOc1cccc(-c2cccc(COc3cc(OCc4cccc(C#N)c4)c(CNCC(O)c4cccnc4)c(OCc4cccc(OC)c4)c3C#N)c2C#N)c1C	1	Active	8.83	0.0803932
5962	COC(=O)Cc1cccc(COc2c(C#N)c(OCc3cccc(-c4cccc(OC)c4C)c3C#N)cc(OCc3ccc(F)c(C#N)c3)c2CNCC(C)O)c1	1	Active	8.83	0.0908577
455	CCCOc1cccc(-c2cccc(COc3cc(OCc4cccc(C#N)c4)c(CNC[C@H](O)CC(=O)O)c(OCc4cncc(C#N)c4C)c3C#N)c2C#N)c1C	1	Active	8.83	0.0749448
5563	COc1cccc(-c2cccc(COc3cc(OCc4cncc(C#N)c4)c(CNCCN4CCOCC4)c(C)c3C#N)c2C)c1C	1	Active	8.82	0.177467
3180	COCCOc1cccc(-c2cccc(COc3cc(OCCCCC#N)c(CNCC4CC(=O)N4)c(OCc4ccc(C(=O)OC)cc4)c3C#N)c2C#N)c1C	1	Active	8.82	0.0538693
5565	COc1cccc(-c2cccc(COc3cc(OCc4ccc(F)c(C#N)c4)c(CNC4(CO)CCCC4)c(C)c3C#N)c2C)c1C	1	Active	8.82	0.164469
8621	COc1c(C#N)c(OCc2cccc(-c3ccccc3C)c2C#N)cc(OCc2ccncc2)c1CN1CCC(O)(C(N)=O)CC1	1	Active	8.82	0.241938
3563	C=CCOc1cccc(-c2cccc(COc3cc(OCc4cncc(C#N)c4)c(CN[C@H](CO)CC(=O)O)c(OCc4cccc(CC(=O)OC)c4)c3C#N)c2C)c1C	1	Active	8.82	0.0504804
5788	COc1cccc(-c2cccc(COc3cc(OCc4cncc(C#N)c4)c(CN[C@H](CO)CC(C)C)c(C)c3C)c2C#N)c1C	1	Active	8.82	0.153836
2355	COCOc1cccc(-c2cccc(COc3cc(OCc4ccc(F)c(C#N)c4)c(CN[C@@H](C(=O)O)[C@H](C)O)c(OC)c3Cl)c2C#N)c1C	1	Active	8.82	0.112733
3603	C=CCOc1cccc(-c2cccc(COc3cc(OCc4cncc(C#N)c4)c(CN[C@@H](CO)C(=O)O)c(OCc4ccc(OC)cc4)c3C#N)c2C)c1C	1	Active	8.82	0.0740794
6795	COc1c(C#N)c(OCc2cccc(-c3ccccc3)c2C#N)cc(OCc2cccc(C#N)c2)c1CN1CCCC(C(=O)O)C1	1	Active	8.82	0.202834
2029	COCOc1cccc(-c2cccc(COc3cc(OCc4cncc(C#N)c4)c(CN[C@@](C)(CO)C(=O)O)c(OCc4cccc(CC(=O)OC)c4)c3C#N)c2C)c1C	1	Active	8.82	0.0569902
7978	CCc1c(C#N)c(OCc2cccc(-c3ccccc3C)c2C#N)cc(OCc2cccc(C#N)c2)c1CNC(C)(C)CN1CCN(C)CC1	1	Active	8.82	0.160881
5960	COC(=O)Cc1cccc(COc2c(C#N)c(OCc3cccc(-c4cccc(OC)c4C)c3C#N)cc(OCc3cncc(C#N)c3)c2CNCCC(N)=O)c1	1	Active	8.82	0.0768186
8605	COc1c(C#N)c(OCc2cccc(-c3ccccc3C)c2C#N)cc(OCc2cccnc2)c1CNCC(O)c1cccnc1	1	Active	8.82	0.159966
5779	COc1cccc(-c2cccc(COc3cc(OCc4cncc(C#N)c4)c(CNC(CO)CO)cc3C)c2C#N)c1C	1	Active	8.82	0.205532
6173	COc1cccc(-c2cccc(COc3cc(OCc4cc(C#N)ccc4F)c(CNC4(CO)CCCC4)c(OC)c3C#N)c2C#N)c1C	1	Active	8.82	0.155305
7956	COc1c(Cl)c(OCc2cccc(-c3ccccc3C)c2C#N)cc(OCc2cccc(C#N)c2)c1CNCC(=O)C[C@H](Cc1ccccc1)C(=O)N[C@@H](CCCNC(=N)N)C(=O)O	1	Active	8.82	0.0221985
7128	CCCOc1c(C#N)c(OCc2cccc(-c3ccccc3C)c2C)cc(OCc2cccc(C#N)c2)c1CNCCCN1CCCC1=O	1	Active	8.82	0.122864
2070	COCOc1cccc(-c2cccc(COc3cc(OCc4cncc(C#N)c4)c(CNC(CO)C(=O)O)c(OCc4ccc(OC)cc4)c3C#N)c2C)c1C	1	Active	8.82	0.0789931
7850	COc1cc(COc2c(Cl)c(OCc3cccc(-c4ccccc4C)c3C#N)cc(OCCCCC#N)c2CN[C@](C)(CO)C(=O)O)ccc1F	1	Active	8.82	0.0883132
2126	COCOc1cccc(-c2cccc(COc3cc(OCc4cncc(C#N)c4)c(CNCCCN4CCCC4=O)c(OC)c3C#N)c2C)c1C	1	Active	8.82	0.0984372
7983	CCc1c(C#N)c(OCc2cccc(-c3ccccc3C)c2C#N)cc(OCCCCC#N)c1CNC(C)(CO)C(=O)O	1	Active	8.82	0.196005
7787	COc1c(C)c(OCc2cccc(-c3ccccc3C)c2C#N)cc(OCCCCC#N)c1CNCC1(O)CCN(C)CC1	1	Active	8.82	0.216566
4025	C=CCOc1cccc(-c2cccc(COc3cc(OCc4ccc(F)c(C#N)c4)c(CN[C@@H](CO)C(=O)O)c(OCc4cccc(C(=O)OC)c4)c3C#N)c2C#N)c1C	1	Active	8.81	0.0566414
153	CCCOc1cccc(-c2cccc(COc3cc(OCc4cccc(C#N)c4)c(CNC[C@@H](O)CC(=O)O)c(OCc4cc(C(=O)OC)ccc4F)c3C#N)c2C)c1C	1	Active	8.81	0.0643966
1101	COc1ccc(COc2c(C#N)c(OCc3cccc(-c4cccc(OCCN5CCOCC5)c4C)c3C#N)cc(OCc3cncc(C#N)c3)c2CNCCOCCOCCN)cc1	1	Active	8.81	0.062694
634	CC(C)C[C@@H](CO)NCc1cc(C#N)c(OCc2cccc(-c3cccc(OCCN4CCOCC4)c3)c2C#N)cc1OCc1cncc(C#N)c1	1	Active	8.81	0.138706
1187	Cc1c(OCCN2CCOCC2)cccc1-c1cccc(COc2cc(OCc3cc(C#N)ccc3F)c(CN3CCC(C(=O)NCCO)CC3)c(C)c2C#N)c1C#N	1	Active	8.81	0.138454
2490	COCOc1cccc(-c2cccc(COc3cc(OCc4ccc(F)c(C#N)c4)c(CNC(CO)C(=O)O)c(OCc4cccc(C(=O)OC)c4)c3C#N)c2C#N)c1C	1	Active	8.81	0.060337
4948	CCOc1cccc(-c2cccc(COc3cc(OCCCCC#N)c(CN4CCCC(C)C4)c(C)c3C#N)c2C#N)c1C	1	Active	8.81	0.185878
3074	CCCOc1c(C#N)c(OCc2cccc(-c3cccc(OCCOC)c3C)c2C#N)cc(OCCCCC#N)c1CN1CCCC[C@H]1C(=O)O	1	Active	8.81	0.125447
3948	C=CCOc1cccc(-c2cccc(COc3cc(OCc4ccc(F)c(C#N)c4)c(CN[C@H](CO)CC(=O)O)c(OCCCOC)c3C#N)c2C#N)c1C	1	Active	8.81	0.0622963
2414	COCCCOc1c(C#N)c(OCc2cccc(-c3cccc(OCOC)c3C)c2C#N)cc(OCc2ccc(F)c(C#N)c2)c1CN[C@@](C)(CO)C(=O)O	1	Active	8.81	0.0713978
7769	Cc1ccccc1-c1cccc(COc2cc(OCc3cccc(C#N)c3)c(CNCCCN3CCCC3=O)c(C)c2C)c1C#N	1	Active	8.81	0.159393
6160	COc1cccc(-c2cccc(COc3cc(OCc4ccc(C(=O)O)cc4)c(CNC[C@@H](O)CC(=O)O)c(C)c3C#N)c2C#N)c1C	1	Active	8.81	0.127526
401	CCCOc1cccc(-c2cccc(COc3cc(OCc4cccc(C#N)c4)c(CNC4(CO)CCCC4)c(OCc4cc(OC)cc(OC)c4)c3C#N)c2C#N)c1C	1	Active	8.81	0.081931
5283	COc1cccc(-c2cccc(COc3cc(OCc4ccc(F)c(C#N)c4)c(CN[C@H]4CCC[C@H]4O)c(OC)c3C#N)c2C#N)c1	1	Active	8.81	0.184463
640	Cc1c(C#N)c(OCc2cccc(-c3cccc(OCCN4CCOCC4)c3)c2C#N)cc(OCc2cncc(C#N)c2)c1CNCC(C)O	1	Active	8.81	0.174981
5753	COC(=O)CCCOc1c(C)c(OCc2cccc(-c3cccc(OC)c3C)c2C#N)cc(OCc2cncc(C#N)c2)c1CN[C@](C)(CO)C(=O)O	1	Active	8.81	0.0858019
4747	CCOc1cccc(-c2cccc(COc3cc(OCc4cccc(C#N)c4)c(CNCC(O)c4cccnc4)c(C)c3Cl)c2C#N)c1C	1	Active	8.81	0.121294
5814	COc1cc(F)cc(COc2c(Cl)c(OCc3cccc(-c4cccc(OC)c4C)c3C#N)cc(OCc3cncc(C#N)c3)c2CNC(C)(CO)C(=O)O)c1	1	Active	8.81	0.0861661
5708	COc1cccc(-c2cccc(COc3cc(OCc4cncc(C#N)c4)c(CNCCCn4ccnc4)c(OC)c3Br)c2C#N)c1C	1	Active	8.81	0.113287
2873	COCCOc1cccc(-c2cccc(COc3cc(OCc4cccc(C#N)c4)c(CN4CCCCC4C(=O)O)cc3C#N)c2C)c1C	1	Active	8.8	0.1385
7564	COCCCOc1c(Br)c(OCc2cccc(-c3ccccc3C)c2C#N)cc(OCc2cccc(C#N)c2)c1CN[C@H](CO)CC(=O)O	1	Active	8.8	0.0947692
8651	CCC(NCCNC(C)=O)c1cc(OCc2cccc(-c3ccccc3C)c2C#N)c(C#N)c(OC)c1CN[C@@H](CO)CC(=O)O	1	Active	8.8	0.137008
7603	COC(=O)c1cccc(COc2c(Br)c(OCc3cccc(-c4ccccc4C)c3C#N)cc(OCc3cccc(C#N)c3)c2CN[C@@H](CO)C(=O)O)c1	1	Active	8.8	0.08622
1397	COc1cccc(COc2c(C#N)c(OCc3cccc(-c4cccc(O)c4C)c3C)cc(OCc3cccc(C#N)c3)c2CN2CCC(C(=O)NCCO)CC2)c1	1	Active	8.8	0.0917141
2128	COCOc1cccc(-c2cccc(COc3cc(OCc4ccc(F)c(C#N)c4)c(CNC(CO)(CO)CO)c(OC)c3C#N)c2C)c1C	1	Active	8.8	0.112756
998	COc1c(Cl)c(OCc2cccc(-c3cccc(OCCN4CCOCC4)c3C)c2C#N)cc(OCc2cncc(C#N)c2)c1CNCC1(O)CCN(C)CC1	1	Active	8.8	0.140184
6984	Cc1ccccc1-c1cccc(COc2cc(OCc3cccc(C#N)c3)c(CNCC3(O)CCN(C)CC3)c(C)c2C)c1C	1	Active	8.8	0.18943
3659	C=CCOc1cccc(-c2cccc(COc3cc(OCc4ccc(F)c(C#N)c4)c(CN[C@H](CO)[C@@H](C)CC)c(OC)c3C#N)c2C)c1C	1	Active	8.8	0.107821
1766	COCOc1cccc(-c2cccc(COc3cc(OCc4cncc(C#N)c4)c(CNC(C)(CO)C(=O)O)c(C)c3C#N)c2C)c1	1	Active	8.8	0.147243
3079	COCCOc1cccc(-c2cccc(COc3cc(OCc4cccc(C#N)c4)c(CNCCOCCOCCN)c(OCc4cc(F)cc(OC)c4)c3C#N)c2C#N)c1C	1	Active	8.8	0.0560337
4743	CCOc1cccc(-c2cccc(COc3cc(OCc4cccc(C#N)c4)c(CN[C@H](CO)C(C)C)cc3Cl)c2C#N)c1C	1	Active	8.8	0.147994
2721	COCCOc1cccc(-c2cccc(COc3cc(OCc4cccc(C#N)c4)c(CNCCOCCOCCO)cc3C#N)c2C#N)c1	1	Active	8.8	0.110815
5493	COc1cccc(-c2cccc(COc3cc(OCc4ccc(F)c(C#N)c4)c(CNCC4CC(=O)N4)c(OCc4c(F)ccc(OC)c4F)c3C#N)c2C)c1C	1	Active	8.8	0.0960992
6274	COC(=O)CCCCOc1c(C#N)c(OCc2cccc(-c3ccccc3)c2C)cc(OCc2ccc(F)c(C#N)c2)c1CN[C@H](CO)C(=O)O	1	Active	8.8	0.0828841
603	COc1ccc(F)c(COc2c(C#N)c(OCc3cccc(-c4cccc(OCCN5CCOCC5)c4)c3C#N)cc(OCc3cncc(C#N)c3)c2CN[C@](C)(CO)C(=O)O)c1F	1	Active	8.8	0.0815647
4807	CCOc1cccc(-c2cccc(COc3cc(OCc4cccc(C#N)c4)c(CN[C@@H](C(=O)O)[C@@H](C)O)c(OCCCOC)c3C#N)c2C#N)c1C	1	Active	8.79	0.0937315
4757	CCOc1cccc(-c2cccc(COc3cc(OCCCCC#N)c(CN4CCCC[C@H]4C(=O)O)c(OC)c3Cl)c2C#N)c1C	1	Active	8.79	0.165593
3877	C=CCOc1cccc(-c2cccc(COc3cc(OCc4cncc(C#N)c4)c(CNCC(O)c4cccnc4)c(C)c3Cl)c2C#N)c1C	1	Active	8.79	0.106351
8355	CCOc1c(C#N)c(OCc2cccc(-c3ccccc3C)c2C#N)cc(OCCCCC#N)c1CN[C@@H](C)C(=O)O	1	Active	8.79	0.210655
8636	COc1c(C#N)c(OCc2cccc(-c3ccccc3C)c2C#N)cc(OCc2ccc(F)c(C)c2)c1CNC[C@H](O)CO	1	Active	8.79	0.185935
3872	C=CCOc1cccc(-c2cccc(COc3cc(OCc4cncc(C#N)c4)c(CN[C@H](CO)C(C)C)cc3Cl)c2C#N)c1C	1	Active	8.79	0.13061
4679	CCOc1cccc(-c2cccc(COc3cc(OCc4cccc(C#N)c4)c(CN[C@H](C)CO)c(OC)c3C)c2C#N)c1C	1	Active	8.79	0.162168
8548	Cc1ccccc1-c1cccc(COc2cc(OCc3ccncc3)c(CNC(C)(C)C(=O)O)c(C)c2C#N)c1C#N	1	Active	8.79	0.221255
2661	COCCOc1cccc(-c2cccc(COc3cc(OCc4cccc(C#N)c4)c(CN[C@](C)(CO)C(=O)O)c(OCCCCC(=O)OC)c3C#N)c2C#N)c1	1	Active	8.79	0.0636042
6913	COc1c(Br)c(OCc2cccc(-c3ccccc3C)c2C)cc(OCc2cccc(C#N)c2)c1CN[C@H](CO)[C@H](C)O	1	Active	8.79	0.150563
6044	COc1ccc(COc2c(C#N)c(OCc3cccc(-c4cccc(OC)c4C)c3C#N)cc(OCc3cncc(C#N)c3)c2CN2CCCC[C@@H]2C(=O)O)cc1	1	Active	8.79	0.10962
4284	CCOc1cccc(-c2cccc(COc3cc(OCc4cccc(C#N)c4)c(CNC(C)(CO)C(=O)O)c(OCc4ccc(OC)cc4)c3C#N)c2C#N)c1	1	Active	8.79	0.0830145
6977	Cc1cc(CNC(CO)(CO)CO)c(OCc2cccc(C#N)c2)cc1OCc1cccc(-c2ccccc2C)c1C	1	Active	8.79	0.17773
2339	COCOc1cccc(-c2cccc(COc3cc(OCc4cncc(C#N)c4)c(CN[C@H]4COC[C@@H]4O)cc3Cl)c2C#N)c1C	1	Active	8.79	0.181549
2344	CC[C@H](C)[C@@H](CO)NCc1c(OCc2cncc(C#N)c2)cc(OCc2cccc(-c3cccc(OCOC)c3C)c2C#N)c(Cl)c1C	1	Active	8.79	0.117322
3052	COCCOc1cccc(-c2cccc(COc3cc(OCc4cccc(C#N)c4)c(CNC(C)C(C)O)c(OC)c3Cl)c2C#N)c1C	1	Active	8.79	0.120062
7905	COC(=O)c1ccc(COc2c(Cl)c(OCc3cccc(-c4ccccc4C)c3C#N)cc(OCCCCC#N)c2CN2CCC(C(=O)NCCO)CC2)cc1	1	Active	8.79	0.0765769
7722	COc1ccc(COc2c(C)c(OCc3cccc(-c4ccccc4C)c3C#N)cc(OCc3cccc(C#N)c3)c2CN[C@@H]2CCC[C@H]2O)cc1	1	Active	8.78	0.119042
7729	CC[C@H](CO)NCc1c(OCc2cccc(C#N)c2)cc(OCc2cccc(-c3ccccc3C)c2C#N)c(C)c1OCc1cccc(C(=O)OC)c1	1	Active	8.78	0.0975283
5984	COC(=O)c1ccc(F)c(COc2c(C#N)c(OCc3cccc(-c4cccc(OC)c4C)c3C#N)cc(OCc3cncc(C#N)c3)c2CNCCC(C)=O)c1	1	Active	8.78	0.0733368
7734	COc1cccc(COc2c(C)c(OCc3cccc(-c4ccccc4C)c3C#N)cc(OCc3cccc(C#N)c3)c2CNC2CSCC2C)c1	1	Active	8.78	0.121935
7741	CC[C@@H](CO)NCc1c(OCc2cccc(C#N)c2)cc(OCc2cccc(-c3ccccc3C)c2C#N)c(C)c1OCc1ccc(C(=O)OC)cc1	1	Active	8.78	0.0975283
7746	CCOc1c(C)c(OCc2cccc(-c3ccccc3C)c2C#N)cc(OCc2cccc(C#N)c2)c1CNCCOCCOCCOCCO	1	Active	8.78	0.0890587
3399	C=CCOc1cccc(-c2cccc(COc3cc(OCc4cncc(C#N)c4)c(CNC(C)(CO)C(=O)O)c(OCc4ccc(OC)cc4)c3C#N)c2C#N)c1	1	Active	8.78	0.076061
1696	CC[C@H](CO)NCc1c(OCCCCC#N)cc(OCc2cccc(-c3cccc(O)c3C)c2C#N)c(C#N)c1C	1	Active	8.78	0.208859
3942	C=CCOc1cccc(-c2cccc(COc3cc(OCc4cncc(C#N)c4)c(CN[C@@H](C(=O)O)[C@@H](C)O)c(OCCCOC)c3C#N)c2C#N)c1C	1	Active	8.78	0.0735611
7716	COC(=O)CCCOc1c(C)c(OCc2cccc(-c3ccccc3C)c2C#N)cc(OCc2cccc(C#N)c2)c1CNCC(C)O	1	Active	8.78	0.100967
1176	Cc1c(OCCN2CCOCC2)cccc1-c1cccc(COc2cc(OCc3ccc(F)c(C#N)c3)c(CNC(C)C)c(C)c2C#N)c1C#N	1	Active	8.78	0.147993
799	Cc1c(COc2cc(OCc3cncc(C#N)c3)c(CNC(C)C)cc2C#N)cccc1-c1cccc(OCCN2CCOCC2)c1C	1	Active	8.78	0.164762
5921	COC(=O)CCCCOc1c(C#N)c(OCc2cccc(-c3cccc(OC)c3C)c2C#N)cc(OCc2cncc(C#N)c2)c1CN1C[C@H](O)C[C@@H]1C(=O)O	1	Active	8.78	0.0995414
1433	COc1c(C#N)c(OCc2cccc(-c3cccc(O)c3C)c2C)cc(OCc2cccc(C#N)c2)c1CN1CCCC(CO)C1	1	Active	8.78	0.18888
7525	Cc1ccccc1-c1cccc(COc2cc(OCc3cccc(C#N)c3)c(CNC[C@H](O)CO)c(C)c2F)c1C#N	1	Active	8.78	0.208939
3866	C=CCOc1cccc(-c2cccc(COc3cc(OCc4cncc(C#N)c4)c(CN[C@](C)(CO)C(=O)O)c(OCc4cncc(C#N)c4C)c3Cl)c2C#N)c1C	1	Active	8.78	0.0748377
7692	COC(=O)c1ccc(F)c(COc2c(C)c(OCc3cccc(-c4ccccc4C)c3C#N)cc(OCc3cccc(C#N)c3)c2CNC[C@H](O)CC(=O)O)c1	1	Active	8.78	0.0813364
7674	COc1cc(F)cc(COc2c(C)c(OCc3cccc(-c4ccccc4C)c3C#N)cc(OCc3cccc(C#N)c3)c2CNCC(O)c2cccnc2)c1	1	Active	8.78	0.0997676
7687	COCCCOc1c(C)c(OCc2cccc(-c3ccccc3C)c2C#N)cc(OCc2cccc(C#N)c2)c1CN[C@@H]1CCCC[C@@H]1O	1	Active	8.78	0.12491
6008	C=CC[C@]1(C(=O)O)CCCN1Cc1c(OCc2cncc(C#N)c2)cc(OCc2cccc(-c3cccc(OC)c3C)c2C#N)c(C#N)c1OCc1cc(OC)cc(OC)c1	1	Active	8.78	0.0833314
7670	CCCOc1c(C)c(OCc2cccc(-c3ccccc3C)c2C#N)cc(OCc2cccc(C#N)c2)c1CN[C@H](CO)C(C)C	1	Active	8.78	0.140331
7519	CCC(CO)(CO)NCc1cc(F)c(OCc2cccc(-c3ccccc3C)c2C#N)cc1OCc1cccc(C#N)c1	1	Active	8.78	0.17979
1679	Cc1c(O)cccc1-c1cccc(COc2cc(OCCCCC#N)c(CN[C@@H]3CCC[C@H]3O)cc2C#N)c1C#N	1	Active	8.78	0.241446
7662	CCC(O)CNCc1c(OCc2cccc(C#N)c2)cc(OCc2cccc(-c3ccccc3C)c2C#N)c(C)c1OCCCCC(=O)OC	1	Active	8.78	0.0814508
7699	COc1cc(COc2c(C)c(OCc3cccc(-c4ccccc4C)c3C#N)cc(OCc3cccc(C#N)c3)c2CNCC(O)C(C)C)ccc1F	1	Active	8.78	0.104362
6764	N#CCCCCOc1cc(OCc2cccc(-c3ccccc3)c2C#N)c(C#N)cc1CNCCc1ccccn1	1	Active	8.78	0.181798
7405	COc1c(C#N)c(OCc2cccc(-c3ccccc3C)c2C)cc(OCc2cccnc2)c1CN1CCCC[C@H]1C(=O)O	1	Active	8.78	0.202114
482	CCCOc1cccc(-c2cccc(COc3cc(OCCCCC#N)c(CNC[C@@H](O)CO)c(C)c3C#N)c2C#N)c1C	1	Active	8.78	0.16919
7704	COc1cc(COc2c(C)c(OCc3cccc(-c4ccccc4C)c3C#N)cc(OCc3cccc(C#N)c3)c2CNC(CO)CO)cc(OC)c1	1	Active	8.78	0.0929302
7710	COc1ccc(F)c(COc2c(C)c(OCc3cccc(-c4ccccc4C)c3C#N)cc(OCc3cccc(C#N)c3)c2CN[C@H](CO)CC(C)C)c1F	1	Active	8.78	0.0968216
6068	COc1cccc(COc2c(C#N)c(OCc3cccc(-c4cccc(OC)c4C)c3C#N)cc(OCc3cncc(C#N)c3)c2CN2CCCC2C(=O)O)c1	1	Active	8.78	0.112112
465	CCCOc1cccc(-c2cccc(COc3cc(OCCCCC#N)c(CN4CCC(O)(C(N)=O)CC4)cc3C#N)c2C#N)c1C	1	Active	8.78	0.200472
7680	COC(=O)Cc1cccc(COc2c(C)c(OCc3cccc(-c4ccccc4C)c3C#N)cc(OCc3cccc(C#N)c3)c2CNCC(O)c2nccn2C)c1	1	Active	8.78	0.0881551
1073	COc1cc(COc2c(C#N)c(OCc3cccc(-c4cccc(OCCN5CCOCC5)c4C)c3C#N)cc(OCc3cncc(C#N)c3)c2CNC2CCC(O)CC2)cc(OC)c1	1	Active	8.77	0.0829679
6286	COc1cc(F)cc(COc2c(C#N)c(OCc3cccc(-c4ccccc4)c3C)cc(OCc3cncc(C#N)c3)c2CN[C@@H]2CCC[C@H]2O)c1	1	Active	8.77	0.119928
6272	COC(=O)CCCCOc1c(C#N)c(OCc2cccc(-c3ccccc3)c2C)cc(OCc2cncc(C#N)c2)c1CN[C@H](CO)CC(C)C	1	Active	8.77	0.0766329
6278	CCCOc1c(C#N)c(OCc2cccc(-c3ccccc3)c2C)cc(OCc2cncc(C#N)c2)c1CNCC(C)O	1	Active	8.77	0.181595
1611	COc1cc(COc2c(C#N)c(OCc3cccc(-c4cccc(O)c4C)c3C#N)cc(OCCCCC#N)c2CN[C@](C)(CO)C(=O)O)ccc1F	1	Active	8.77	0.0824273
6300	COCCCOc1c(C#N)c(OCc2cccc(-c3ccccc3)c2C)cc(OCc2cncc(C#N)c2)c1CNC1CSCC1C	1	Active	8.77	0.133727
1120	COc1cccc(COc2c(C#N)c(OCc3cccc(-c4cccc(OCCN5CCOCC5)c4C)c3C#N)cc(OCc3cncc(C#N)c3)c2CNCCc2ccccn2)c1	1	Active	8.77	0.0738181
1090	COC(=O)CCCOc1c(C#N)c(OCc2cccc(-c3cccc(OCCN4CCOCC4)c3C)c2C#N)cc(OCc2cncc(C#N)c2)c1CN1CCCC(O)C1	1	Active	8.77	0.0935244
6309	CC[C@@H](CO)NCc1c(OCc2cncc(C#N)c2)cc(OCc2cccc(-c3ccccc3)c2C)c(C#N)c1OCc1cc(C(=O)OC)ccc1F	1	Active	8.77	0.0996882
1009	COC(=O)CCCCOc1c(C#N)c(OCc2cccc(-c3cccc(OCCN4CCOCC4)c3C)c2C#N)cc(OCc2cncc(C#N)c2)c1CN1CC[C@H](NC(C)=O)C1	1	Active	8.77	0.0807229
6314	COc1cc(COc2c(C#N)c(OCc3cccc(-c4ccccc4)c3C)cc(OCc3cncc(C#N)c3)c2CNCCOCCOCCOCCO)ccc1F	1	Active	8.77	0.0630341
6331	COc1ccc(F)c(COc2c(C#N)c(OCc3cccc(-c4ccccc4)c3C)cc(OCc3cncc(C#N)c3)c2CNCCOCCOCCO)c1F	1	Active	8.77	0.074932
2274	COCOc1cccc(-c2cccc(COc3cc(OCc4cncc(C#N)c4)c(CN[C@H](CO)C(C)C)c(OC)c3C)c2C#N)c1C	1	Active	8.77	0.131665
6359	COc1cccc(COc2c(C#N)c(OCc3cccc(-c4ccccc4)c3C)cc(OCc3cncc(C#N)c3)c2CN[C@H]2COC[C@@H]2O)c1	1	Active	8.77	0.1354
6364	CC[C@H](C)[C@@H](CO)NCc1c(OCc2cncc(C#N)c2)cc(OCc2cccc(-c3ccccc3)c2C)c(C#N)c1OCc1ccc(C(=O)OC)cc1	1	Active	8.77	0.0910307
6372	CCOc1c(C#N)c(OCc2cccc(-c3ccccc3)c2C)cc(OCc2cncc(C#N)c2)c1CN[C@H]1CCC[C@H]1O	1	Active	8.77	0.196178
6350	COC(=O)c1cccc(COc2c(C#N)c(OCc3cccc(-c4ccccc4)c3C)cc(OCc3cncc(C#N)c3)c2CNCCCC[C@H](NC(C)=O)C(=O)O)c1	1	Active	8.77	0.0532071
6345	CC[C@@](C)(NCc1c(OCc2cncc(C#N)c2)cc(OCc2cccc(-c3ccccc3)c2C)c(C#N)c1OCc1ccc(OC)cc1)C(=O)O	1	Active	8.77	0.104399
6588	CC1CSCC1NCc1cc(Cl)c(OCc2cccc(-c3ccccc3)c2C#N)cc1OCc1cccc(C#N)c1	1	Active	8.77	0.206861
6336	COC(=O)CCCOc1c(C#N)c(OCc2cccc(-c3ccccc3)c2C)cc(OCc2cncc(C#N)c2)c1CN[C@@H](CO)[C@@H](C)O	1	Active	8.77	0.101245
1341	COC(=O)CCCCOc1c(C#N)c(OCc2cccc(-c3cccc(O)c3C)c2C)cc(OCc2cccc(C#N)c2)c1CN[C@@H](C(=O)O)[C@H](C)O	1	Active	8.77	0.0670819
6595	CC[C@@H](CO)NCc1c(OCc2cccc(C#N)c2)cc(OCc2cccc(-c3ccccc3)c2C#N)c(Cl)c1C	1	Active	8.77	0.190405
6295	CC[C@H](CO)NCc1c(OCc2cncc(C#N)c2)cc(OCc2cccc(-c3ccccc3)c2C)c(C#N)c1OCc1cccc(CC(=O)OC)c1	1	Active	8.77	0.0957274
1055	COC(=O)c1ccc(F)c(COc2c(C#N)c(OCc3cccc(-c4cccc(OCCN5CCOCC5)c4C)c3C#N)cc(OCc3cncc(C#N)c3)c2CN2CCN(C(C)=O)CC2)c1	1	Active	8.77	0.0897579
1138	CCOc1c(C#N)c(OCc2cccc(-c3cccc(OCCN4CCOCC4)c3C)c2C#N)cc(OCc2cncc(C#N)c2)c1CNC1CCCCC1	1	Active	8.77	0.122968
1027	COc1cc(F)cc(COc2c(C#N)c(OCc3cccc(-c4cccc(OCCN5CCOCC5)c4C)c3C#N)cc(OCc3cncc(C#N)c3)c2CN2CCCC(C)C2)c1	1	Active	8.77	0.0884318
3806	C=CCOc1cccc(-c2cccc(COc3cc(OCc4cncc(C#N)c4)c(CN[C@H](C)CO)c(OC)c3C)c2C#N)c1C	1	Active	8.77	0.147247
6322	COc1cc(COc2c(C#N)c(OCc3cccc(-c4ccccc4)c3C)cc(OCc3cncc(C#N)c3)c2CN[C@H](CO)C2CCCCC2)cc(OC)c1	1	Active	8.77	0.0949775
7810	CCCOc1c(Cl)c(OCc2cccc(-c3ccccc3C)c2C#N)cc(OCCCCC#N)c1CN[C@@H](C(=O)O)[C@H](C)O	1	Active	8.76	0.143152
5269	COc1cccc(-c2cccc(COc3cc(OCc4cncc(C#N)c4)c(CN4CCC[C@H]4CO)c(C)c3C#N)c2C#N)c1	1	Active	8.76	0.226998
6163	COc1cccc(-c2cccc(COc3cc(OCc4ccc(F)c(C#N)c4)c(CN(C)CCNS(=O)(=O)c4ccc5c(c4)CCC(=O)O5)c(OC)c3C#N)c2C#N)c1C	1	Active	8.76	0.080723
5956	COc1cc(F)cc(COc2c(C#N)c(OCc3cccc(-c4cccc(OC)c4C)c3C#N)cc(OCc3cc(C#N)ccc3F)c2CN[C@H](CO)C(=O)O)c1	1	Active	8.76	0.0893967
5150	COc1cccc(-c2cccc(COc3cc(OCc4cncc(C#N)c4)c(CN4CCCC[C@H]4C(=O)O)cc3Cl)c2C#N)c1	1	Active	8.76	0.192985
1174	Cc1c(OCCN2CCOCC2)cccc1-c1cccc(COc2cc(OCc3cncc(C#N)c3)c(CNCC(=O)N3CCOCC3)c(C)c2C#N)c1C#N	1	Active	8.76	0.176536
3159	COCCOc1cccc(-c2cccc(COc3cc(OCc4cccc(C#N)c4)c(CN4CCCC(CO)C4)c(OCc4cccc(C(=O)OC)c4)c3C#N)c2C#N)c1C	1	Active	8.76	0.0668851
1155	Cc1c(OCCN2CCOCC2)cccc1-c1cccc(COc2cc(OCc3cncc(C#N)c3)c(CNCCN3CCS(=O)(=O)CC3)cc2C#N)c1C#N	1	Active	8.76	0.159309
6544	COCCCOc1c(Cl)c(OCc2cccc(-c3ccccc3)c2C#N)cc(OCc2cccc(C#N)c2)c1CN[C@](C)(CO)C(=O)O	1	Active	8.76	0.109952
4882	CCOc1cccc(-c2cccc(COc3cc(OCCCCC#N)c(CN[C@@H](CO)C(=O)O)c(OCc4cccc(C(=O)OC)c4)c3C#N)c2C#N)c1C	1	Active	8.76	0.0666527
487	CCCOc1cccc(-c2cccc(COc3cc(OCc4cccc(C#N)c4)c(CNCCOCCOCCOCCOCCC(=O)O)c(OC)c3C#N)c2C#N)c1C	1	Active	8.76	0.0564138
4695	CCOc1cccc(-c2cccc(COc3cc(OCc4cccc(C#N)c4)c(CNCC4CC(=O)N4)c(OCc4cccc(CC(=O)OC)c4)c3Cl)c2C#N)c1C	1	Active	8.76	0.0661608
3531	C=CCOc1cccc(-c2cccc(COc3cc(OCc4cncc(C#N)c4)c(CN4CCCC[C@H]4C(=O)O)c(C)c3Cl)c2C)c1C	1	Active	8.76	0.142105
4813	CCOc1cccc(-c2cccc(COc3cc(OCCCCC#N)c(CN[C@H](CO)CC(=O)O)c(OCCCOC)c3C#N)c2C#N)c1C	1	Active	8.76	0.108216
3069	CCCOc1c(C#N)c(OCc2cccc(-c3cccc(OCCOC)c3C)c2C#N)cc(OCc2cccc(C#N)c2)c1CN1CCCC(O)C1	1	Active	8.76	0.119292
1503	Cc1cc(CN[C@@H](C(=O)O)[C@H](C)O)c(OCc2cccc(C#N)c2)cc1OCc1cccc(-c2cccc(O)c2C)c1C#N	1	Active	8.76	0.167028
6524	COc1c(C)c(OCc2cccc(-c3ccccc3)c2C#N)cc(OCc2cccc(C#N)c2)c1CN[C@H](CO)c1ccccc1	1	Active	8.76	0.143271
6400	Cc1c(COc2cc(OCCCCC#N)c(CN[C@@H](CO)CC(=O)O)c(C)c2C#N)cccc1-c1ccccc1	1	Active	8.75	0.217122
8369	CCOc1c(C#N)c(OCc2cccc(-c3ccccc3C)c2C#N)cc(OC)c1CN[C@@](C)(CO)C(=O)O	1	Active	8.75	0.312282
5123	COc1cccc(-c2cccc(COc3cc(OCc4cncc(C#N)c4)c(CN4CCC(C(=O)NCCO)CC4)c(OC)c3C)c2C#N)c1	1	Active	8.75	0.180405
2334	COCOc1cccc(-c2cccc(COc3cc(OCc4cncc(C#N)c4)c(CNC[C@@H](O)CC(=O)O)c(OCc4cncc(C#N)c4C)c3Cl)c2C#N)c1C	1	Active	8.75	0.0744186
2408	COCCCOc1c(C#N)c(OCc2cccc(-c3cccc(OCOC)c3C)c2C#N)cc(OCc2cncc(C#N)c2)c1CN[C@@H](C)C(=O)O	1	Active	8.75	0.0881664
8054	COc1cc(F)cc(COc2c(C#N)c(OCc3cccc(-c4ccccc4C)c3C#N)cc(OC)c2CN[C@@H](CO)C(=O)O)c1	1	Active	8.75	0.16919
8040	COc1cc(F)cc(COc2c(C#N)c(OCc3cccc(-c4ccccc4C)c3C#N)cc(OCCCCC#N)c2CNCCCN2CCCC2=O)c1	1	Active	8.75	0.0954571
6154	COc1cccc(-c2cccc(COc3cc(OCc4cc(C#N)ccc4F)c(CNCC(O)c4ccncc4)c(C)c3C#N)c2C#N)c1C	1	Active	8.75	0.134222
3000	COCCOc1cccc(-c2cccc(COc3cc(OCc4cccc(C#N)c4)c(CNC(C)(C)C(=O)O)c(OC)c3C)c2C#N)c1C	1	Active	8.75	0.122104
262	CCCOc1cccc(-c2cccc(COc3cc(OCc4cccc(C#N)c4)c(CN[C@@H](C(=O)O)[C@H](C)O)c(OC)c3Br)c2C#N)c1C	1	Active	8.75	0.109429
6125	COc1cccc(-c2cccc(COc3cc(OCc4cc(C#N)ccc4F)c(CNCCN4CCC(O)CC4)cc3C#N)c2C#N)c1C	1	Active	8.74	0.162647
1207	COc1c(C#N)c(OCc2cccc(-c3cccc(OCCN4CCOCC4)c3C)c2C#N)cc(OCc2ccc(C(=O)O)cc2)c1CN[C@H](CO)C(=O)O	1	Active	8.74	0.110527
6858	Cc1ccccc1-c1cccc(COc2cc(OCc3cccc(C#N)c3)c(CN3CCCC[C@H]3C(=O)O)c(C)c2F)c1C	1	Active	8.74	0.201695
3822	C=CCOc1cccc(-c2cccc(COc3cc(OCc4cncc(C#N)c4)c(CNCC4CC(=O)N4)c(OCc4cccc(CC(=O)OC)c4)c3Cl)c2C#N)c1C	1	Active	8.74	0.0483604
4752	CCOc1cccc(-c2cccc(COc3cc(OCc4cccc(C#N)c4)c(CN4CCCC(O)C4)c(OC)c3Cl)c2C#N)c1C	1	Active	8.74	0.167026
5678	COC(=O)c1cccc(COc2c(Br)c(OCc3cccc(-c4cccc(OC)c4C)c3C#N)cc(OCc3cncc(C#N)c3)c2CN[C@H](CO)C(=O)O)c1	1	Active	8.74	0.0847692
7712	COc1ccc(F)c(COc2c(C)c(OCc3cccc(-c4ccccc4C)c3C#N)cc(OCCCCC#N)c2CN[C@H](CO)C(=O)O)c1F	1	Active	8.74	0.093548
5733	COCCCOc1c(C)c(OCc2cccc(-c3cccc(OC)c3C)c2C#N)cc(OCc2cncc(C#N)c2)c1CN[C@@H](C(=O)O)[C@H](C)O	1	Active	8.74	0.109899
7501	COC(=O)c1cccc(COc2c(F)c(OCc3cccc(-c4ccccc4C)c3C#N)cc(OCc3cccc(C#N)c3)c2CNC[C@@H](O)CC(=O)O)c1	1	Active	8.74	0.0838673
7229	COc1ccc(F)c(COc2c(C#N)c(OCc3cccc(-c4ccccc4C)c3C)cc(OCCCCC#N)c2CNCCO)c1F	1	Active	8.74	0.112814
4534	CCOc1cccc(-c2cccc(COc3cc(OCCCCC#N)c(CN[C@H](CO)[C@@H](C)CC)c(OC)c3C#N)c2C)c1C	1	Active	8.74	0.142627
2290	COCOc1cccc(-c2cccc(COc3cc(OCc4cncc(C#N)c4)c(CN4CCC(C(=O)NCCO)CC4)c(OCc4cccc(CC(=O)OC)c4)c3Cl)c2C#N)c1C	1	Active	8.74	0.0590817
6940	COc1cc(COc2c(C)c(OCc3cccc(-c4ccccc4C)c3C)cc(OCc3cccc(C#N)c3)c2CN2CCC(C(=O)NCCO)CC2)ccc1F	1	Active	8.74	0.103007
3430	C=CCOc1cccc(-c2cccc(COc3cc(OCc4cncc(C#N)c4)c(CNCCOC)cc3C#N)c2C#N)c1	1	Active	8.73	0.135239
7805	CCCOc1c(Cl)c(OCc2cccc(-c3ccccc3C)c2C#N)cc(OCc2cccc(C#N)c2)c1CN1CCCN(C(C)=O)CC1	1	Active	8.73	0.149684
7868	CCNCc1c(OCc2cccc(C#N)c2)cc(OCc2cccc(-c3ccccc3C)c2C#N)c(Cl)c1OCCCC(=O)OC	1	Active	8.73	0.104388
8502	Cc1ccccc1-c1cccc(COc2cc(OCc3ccncc3)c(CNC(C)(CO)CO)c(C)c2C#N)c1C#N	1	Active	8.73	0.217373
731	COC(=O)Cc1cccc(COc2c(C#N)c(OCc3cccc(-c4cccc(OCCN5CCOCC5)c4C)c3C)cc(OCc3cncc(C#N)c3)c2CN[C@@H](CO)CC(=O)O)c1	1	Active	8.73	0.0662448
7886	COC(=O)c1cccc(COc2c(Cl)c(OCc3cccc(-c4ccccc4C)c3C#N)cc(OCc3cccc(C#N)c3)c2CNCc2ccccn2)c1	1	Active	8.73	0.102292
7900	COC(=O)c1ccc(COc2c(Cl)c(OCc3cccc(-c4ccccc4C)c3C#N)cc(OCc3cccc(C#N)c3)c2CNC(C)C)cc1	1	Active	8.73	0.114256
1998	COCOc1cccc(-c2cccc(COc3cc(OCc4cncc(C#N)c4)c(CN[C@@H](C(=O)O)[C@H](C)O)c(C)c3Cl)c2C)c1C	1	Active	8.73	0.125087
130	CCCOc1cccc(-c2cccc(COc3cc(OCc4cccc(C#N)c4)c(CNC(C)(CO)C(=O)O)c(OCCCCC(=O)OC)c3C#N)c2C)c1C	1	Active	8.73	0.056993
6616	COC(=O)CCCCOc1c(C#N)c(OCc2cccc(-c3ccccc3)c2C#N)cc(OCCCCC#N)c1CN[C@@H](CO)C(=O)O	1	Active	8.73	0.109058
3222	COCCOc1cccc(-c2cccc(COc3cc(OCCCCC#N)c(CN4CCCCC4C(=O)O)c(C)c3C#N)c2C#N)c1C	1	Active	8.73	0.163519
7845	COc1cc(COc2c(Cl)c(OCc3cccc(-c4ccccc4C)c3C#N)cc(OCc3cccc(C#N)c3)c2CNC2CCCC2)ccc1F	1	Active	8.73	0.122254
583	COC(=O)Cc1cccc(COc2c(C#N)c(OCc3cccc(-c4cccc(OCCN5CCOCC5)c4)c3C#N)cc(OCc3cncc(C#N)c3)c2CN[C@@H](C(=O)O)[C@H](C)O)c1	1	Active	8.73	0.0778403
1895	COCOc1cccc(-c2cccc(COc3cc(OCc4cncc(C#N)c4)c(CNCCN(C)C)cc3C#N)c2C#N)c1	1	Active	8.73	0.143577
7213	COc1cc(COc2c(C#N)c(OCc3cccc(-c4ccccc4C)c3C)cc(OCCCCC#N)c2CNCC(O)c2ccncc2)cc(OC)c1	1	Active	8.73	0.0799238
7121	COC(=O)CCCCOc1c(C#N)c(OCc2cccc(-c3ccccc3C)c2C)cc(OCCCCC#N)c1CNCC(O)CN(C)C	1	Active	8.73	0.0991671
7146	COc1cc(F)cc(COc2c(C#N)c(OCc3cccc(-c4ccccc4C)c3C)cc(OCCCCC#N)c2CNCC2(O)CCN(C)CC2)c1	1	Active	8.73	0.105506
7162	COC(=O)Cc1cccc(COc2c(C#N)c(OCc3cccc(-c4ccccc4C)c3C)cc(OCCCCC#N)c2CNC[C@H](C)O)c1	1	Active	8.73	0.0825715
7187	COC(=O)c1ccc(F)c(COc2c(C#N)c(OCc3cccc(-c4ccccc4C)c3C)cc(OCCCCC#N)c2CC2CCCC[C@H]2C(=O)O)c1	1	Active	8.73	0.088157
1656	COC(=O)c1ccc(COc2c(C#N)c(OCc3cccc(-c4cccc(O)c4C)c3C#N)cc(OCCCCC#N)c2CN2CCC(C(=O)NCCO)CC2)cc1	1	Active	8.73	0.0737509
1660	CCOc1c(C#N)c(OCc2cccc(-c3cccc(O)c3C)c2C#N)cc(OCc2cccc(C#N)c2)c1CN[C@H](C)C(=O)O	1	Active	8.73	0.159489
7197	COc1cc(COc2c(C#N)c(OCc3cccc(-c4ccccc4C)c3C)cc(OCCCCC#N)c2CNCCN2CCC(O)CC2)ccc1F	1	Active	8.73	0.0994224
6729	COc1cccc(COc2c(C#N)c(OCc3cccc(-c4ccccc4)c3C#N)cc(OCCCCC#N)c2CN[C@@](C)(CO)C(=O)O)c1	1	Active	8.73	0.101474
6724	COc1cccc(COc2c(C#N)c(OCc3cccc(-c4ccccc4)c3C#N)cc(OCc3cccc(C#N)c3)c2CN[C@@H](C)C(=O)O)c1	1	Active	8.73	0.115305
7238	COC(=O)CCCOc1c(C#N)c(OCc2cccc(-c3ccccc3C)c2C)cc(OCCCCC#N)c1CN[C@H](CO)[C@H](C)O	1	Active	8.73	0.110173
7402	COc1cc(OCc2cccc(-c3ccccc3C)c2C)c(C#N)c(OC)c1CNC[C@@H](O)CO	1	Active	8.73	0.385801
7254	COc1ccc(COc2c(C#N)c(OCc3cccc(-c4ccccc4C)c3C)cc(OCCCCC#N)c2CNC(C)C(C)O)cc1	1	Active	8.73	0.111005
7264	CCC(O)CNCc1c(OCCCCC#N)cc(OCc2cccc(-c3ccccc3C)c2C)c(C#N)c1OCc1cccc(C(=O)OC)c1	1	Active	8.73	0.0803056
7281	COc1cccc(COc2c(C#N)c(OCc3cccc(-c4ccccc4C)c3C)cc(OCCCCC#N)c2CN[C@H](CO)C(C)C)c1	1	Active	8.73	0.10259
442	CCCOc1cccc(-c2cccc(COc3cc(OCCCCC#N)c(CN4CCCC[C@H]4C(=O)O)c(OCc4ccc(C(=O)OC)cc4)c3C#N)c2C#N)c1C	1	Active	8.73	0.070871
7290	COC(=O)c1ccc(COc2c(C#N)c(OCc3cccc(-c4ccccc4C)c3C)cc(OCCCCC#N)c2CNCC(O)c2cccnc2)cc1	1	Active	8.73	0.067168
7306	CCOc1c(C#N)c(OCc2cccc(-c3ccccc3C)c2C)cc(OCCCCC#N)c1CNCC(O)c1nccn1C	1	Active	8.73	0.139293
7322	Cc1ccccc1-c1cccc(COc2cc(OCCCCC#N)c(CN[C@@H]3CCCC[C@@H]3O)c(OCc3cncc(C#N)c3C)c2C#N)c1C	1	Active	8.73	0.118969
4719	CCOc1cccc(-c2cccc(COc3cc(OCc4cccc(C#N)c4)c(CN[C@@H](C(=O)O)[C@H](C)O)c(OCc4ccc(OC)cc4)c3Cl)c2C#N)c1C	1	Active	8.73	0.0787686
397	CCCOc1cccc(-c2cccc(COc3cc(OCCCCC#N)c(CNC[C@@H](O)CC(=O)O)c(OCc4ccc(F)c(OC)c4)c3C#N)c2C#N)c1C	1	Active	8.73	0.0670272
7131	CCCOc1c(C#N)c(OCc2cccc(-c3ccccc3C)c2C)cc(OCCCCC#N)c1CNC(CO)(CO)CO	1	Active	8.73	0.146395
8532	Cc1ccccc1-c1cccc(COc2cc(OCc3cccnc3)c(CN[C@H](CO)C(C)C)c(C)c2C#N)c1C#N	1	Active	8.73	0.206982
5899	COc1cccc(-c2cccc(COc3cc(OCc4ccc(F)c(C#N)c4)c(CN[C@@](C)(CO)C(=O)O)c(C)c3Cl)c2C#N)c1C	1	Active	8.73	0.144807
1050	COCCCOc1c(C#N)c(OCc2cccc(-c3cccc(OCCN4CCOCC4)c3C)c2C#N)cc(OCc2ccc(F)c(C#N)c2)c1CN[C@@H](CO)CC(=O)O	1	Active	8.73	0.0824936
6324	COc1cc(COc2c(C#N)c(OCc3cccc(-c4ccccc4)c3C)cc(OCc3ccc(F)c(C#N)c3)c2CNCC2CC(=O)N2)cc(OC)c1	1	Active	8.73	0.100681
6046	COc1ccc(COc2c(C#N)c(OCc3cccc(-c4cccc(OC)c4C)c3C#N)cc(OCc3ccc(F)c(C#N)c3)c2CNC[C@H]2CCC(=O)N2)cc1	1	Active	8.73	0.102826
5412	COc1cccc(-c2cccc(COc3cc(OCc4cncc(C#N)c4)c(CN[C@@](C)(CO)C(=O)O)cc3Cl)c2C)c1C	1	Active	8.73	0.165922
5497	COC(=O)CCCOc1c(C#N)c(OCc2cccc(-c3cccc(OC)c3C)c2C)cc(OCc2cncc(C#N)c2)c1CNC[C@H]1CCC(=O)N1	1	Active	8.73	0.0975935
8452	Cc1ccccc1-c1cccc(COc2cc(OCc3ccncc3)c(CN[C@H]3CCC[C@@H]3O)cc2C#N)c1C#N	1	Active	8.72	0.253318
5703	COc1cccc(-c2cccc(COc3cc(OCc4cncc(C#N)c4)c(CNCC(C)(C)O)c(C)c3Br)c2C#N)c1C	1	Active	8.72	0.169254
8436	CCC(O)CNCc1cc(C#N)c(OCc2cccc(-c3ccccc3C)c2C#N)cc1OCc1cccnc1	1	Active	8.72	0.236498
6569	COC(=O)c1cccc(COc2c(Cl)c(OCc3cccc(-c4ccccc4)c3C#N)cc(OCc3cccc(C#N)c3)c2CN2CCC(C(=O)NCCO)CC2)c1	1	Active	8.72	0.0954839
8620	COc1c(C#N)c(OCc2cccc(-c3ccccc3C)c2C#N)cc(C)c1CN[C@H](CO)[C@H](C)O	1	Active	8.72	0.395004
2064	COCOc1cccc(-c2cccc(COc3cc(OCc4ccc(F)c(C#N)c4)c(CN[C@H](CO)C(=O)O)c(OCCCC(=O)OC)c3C#N)c2C)c1C	1	Active	8.72	0.0553123
92	CCCOc1cccc(-c2cccc(COc3cc(OCc4cccc(C#N)c4)c(CNC[C@H](O)CC(=O)O)c(C)c3C#N)c2C#N)c1	1	Active	8.72	0.128626
5851	COC(=O)CCCOc1c(Cl)c(OCc2cccc(-c3cccc(OC)c3C)c2C#N)cc(OCc2cncc(C#N)c2)c1CN[C@@H](CO)CC(=O)O	1	Active	8.72	0.0762814
2863	CCOc1c(C#N)c(OCc2cccc(-c3cccc(OCCOC)c3C)c2C)cc(OCc2cccc(C#N)c2)c1CN[C@@H](CO)C(=O)O	1	Active	8.72	0.108462
960	COc1ccc(F)c(COc2c(Cl)c(OCc3cccc(-c4cccc(OCCN5CCOCC5)c4C)c3C#N)cc(OCc3cncc(C#N)c3)c2CN[C@H](CO)C(=O)O)c1F	1	Active	8.72	0.0747037
2827	COCCOc1cccc(-c2cccc(COc3cc(OCc4cccc(C#N)c4)c(CN[C@H](CO)CC(=O)O)c(OCc4cc(OC)cc(OC)c4)c3C#N)c2C)c1C	1	Active	8.72	0.0588004
7762	Cc1cc(CNCC(O)CN(C)C)c(OCCCCC#N)cc1OCc1cccc(-c2ccccc2C)c1C#N	1	Active	8.72	0.245305
3884	C=CCOc1cccc(-c2cccc(COc3cc(OCc4cncc(C#N)c4)c(CN4CCCC(O)C4)c(OC)c3Cl)c2C#N)c1C	1	Active	8.72	0.148656
5373	COc1cccc(-c2cccc(COc3cc(OCc4cncc(C#N)c4)c(CN[C@H](CO)CC(=O)O)c(OC)c3C)c2C)c1C	1	Active	8.72	0.151738
7772	Cc1ccccc1-c1cccc(COc2cc(OCCCCC#N)c(CNC(CO)(CO)CO)c(C)c2C)c1C#N	1	Active	8.72	0.198836
2351	COCOc1cccc(-c2cccc(COc3cc(OCc4cncc(C#N)c4)c(CN4CCCN(C(C)=O)CC4)c(OC)c3Cl)c2C#N)c1C	1	Active	8.72	0.139031
6093	CCOc1c(C#N)c(OCc2cccc(-c3cccc(OC)c3C)c2C#N)cc(OCc2cncc(C#N)c2)c1CN1CCOCC1C(=O)O	1	Active	8.72	0.188665
5559	COc1cccc(-c2cccc(COc3cc(OCc4cc(C#N)ccc4F)c(CNC[C@@H](O)CC(=O)O)cc3C#N)c2C)c1C	1	Active	8.72	0.155279
1297	CCC[C@@H](CO)NCc1cc(C#N)c(OCc2cccc(-c3cccc(O)c3)c2C#N)cc1OCc1cccc(C#N)c1	1	Active	8.71	0.174877
5263	COc1cccc(-c2cccc(COc3cc(OCc4ccc(F)c(C#N)c4)c(CN[C@H]4COC[C@@H]4O)cc3C#N)c2C#N)c1	1	Active	8.71	0.238567
4019	C=CCOc1cccc(-c2cccc(COc3cc(OCc4cncc(C#N)c4)c(CNCCCN4CCCC4=O)c(OCc4cccc(C(=O)OC)c4)c3C#N)c2C#N)c1C	1	Active	8.71	0.0456578
3847	C=CCOc1cccc(-c2cccc(COc3cc(OCc4cncc(C#N)c4)c(CN[C@@H](C(=O)O)[C@H](C)O)c(OCc4ccc(OC)cc4)c3Cl)c2C#N)c1C	1	Active	8.71	0.069693
821	COc1c(C#N)c(OCc2cccc(-c3cccc(OCCN4CCOCC4)c3C)c2C)cc(OCc2ccc(F)c(C#N)c2)c1CNCC(C)O	1	Active	8.71	0.138864
446	CCCOc1cccc(-c2cccc(COc3cc(OCc4cccc(C#N)c4)c(CNCCOCCOCCN)c(OCC)c3C#N)c2C#N)c1C	1	Active	8.71	0.083105
74	CCCOc1cccc(-c2cccc(COc3cc(OCc4cccc(C#N)c4)c(CN[C@](C)(CO)C(=O)O)c(OCc4cccc(OC)c4)c3C#N)c2C#N)c1	1	Active	8.71	0.0755732
3002	COCCOc1cccc(-c2cccc(COc3cc(OCc4cccc(C#N)c4)c(CN[C@H](CO)C(=O)O)c(OCCCCC(=O)OC)c3Cl)c2C#N)c1C	1	Active	8.71	0.057906
7223	COc1ccc(F)c(COc2c(C#N)c(OCc3cccc(-c4ccccc4C)c3C)cc(OCCCCC#N)c2CNC2(CO)CCCC2)c1F	1	Active	8.71	0.10462
5696	COc1cccc(-c2cccc(COc3cc(OCc4cncc(C#N)c4)c(CN[C@@H](CO)C4CC4)cc3Br)c2C#N)c1C	1	Active	8.71	0.165938
7331	Cc1ccccc1-c1cccc(COc2cc(OCCCCC#N)c(CNC3CCC3)cc2C#N)c1C	1	Active	8.71	0.27143
7781	COc1c(C)c(OCc2cccc(-c3ccccc3C)c2C#N)cc(OCc2cccc(C#N)c2)c1CNCCOCc1ccccc1	1	Active	8.71	0.115668
4613	CCOc1cccc(-c2cccc(COc3cc(OCc4cccc(C#N)c4)c(CNC(CO)C(=O)O)cc3Br)c2C#N)c1C	1	Active	8.71	0.141611
87	CCCOc1cccc(-c2cccc(COc3cc(OCc4cccc(C#N)c4)c(CN[C@@H]4CCCC[C@@H]4O)cc3C#N)c2C#N)c1	1	Active	8.71	0.157963
5271	CC[C@H](C)[C@@H](CO)NCc1c(OCc2ccc(F)c(C#N)c2)cc(OCc2cccc(-c3cccc(OC)c3)c2C#N)c(C#N)c1C	1	Active	8.71	0.150809
6409	COc1c(C#N)c(OCc2cccc(-c3ccccc3)c2C)cc(OCCCCC#N)c1CN[C@H]1CCC[C@H]1O	1	Active	8.71	0.24916
7654	COc1c(Br)c(OCc2cccc(-c3ccccc3C)c2C#N)cc(OCCCCC#N)c1CN[C@H]1COC[C@@H]1O	1	Active	8.71	0.230349
290	CCCOc1cccc(-c2cccc(COc3cc(OCc4cccc(C#N)c4)c(CNC(C)(CO)C(=O)O)cc3C)c2C#N)c1C	1	Active	8.71	0.132071
6040	COC(=O)CCCOc1c(C#N)c(OCc2cccc(-c3cccc(OC)c3C)c2C#N)cc(OCc2cc(C#N)ccc2F)c1CNCC1CC(=O)N1	1	Active	8.7	0.0752258
2106	COCOc1cccc(-c2cccc(COc3cc(OCc4ccc(F)c(C#N)c4)c(CNCCCn4ccnc4)cc3C#N)c2C)c1C	1	Active	8.7	0.0863035
350	CCCOc1cccc(-c2cccc(COc3cc(OCc4cccc(C#N)c4)c(CNCC(C)(C)O)c(OC)c3Cl)c2C#N)c1C	1	Active	8.7	0.133109
6908	Cc1ccccc1-c1cccc(COc2cc(OCc3cccc(C#N)c3)c(CNCCO)c(C)c2Br)c1C	1	Active	8.7	0.182976
5220	COC(=O)CCCOc1c(C#N)c(OCc2cccc(-c3cccc(OC)c3)c2C#N)cc(OCc2cncc(C#N)c2)c1CNC(CO)(CO)CO	1	Active	8.7	0.0802183
1578	CCCOc1c(C#N)c(OCc2cccc(-c3cccc(O)c3C)c2C#N)cc(OCCCCC#N)c1CN[C@@H](C(=O)O)[C@H](C)O	1	Active	8.7	0.138956
5233	COC(=O)c1cccc(COc2c(C#N)c(OCc3cccc(-c4cccc(OC)c4)c3C#N)cc(OCc3cncc(C#N)c3)c2CNC[C@H](C)O)c1	1	Active	8.7	0.107694
3638	C=CCOc1cccc(-c2cccc(COc3cc(OCc4ccc(F)c(C#N)c4)c(CNCCCC[C@H](NC(C)=O)C(=O)O)cc3C#N)c2C)c1C	1	Active	8.7	0.0663794
5226	COc1ccc(COc2c(C#N)c(OCc3cccc(-c4cccc(OC)c4)c3C#N)cc(OCc3cncc(C#N)c3)c2CNCC2(O)CCN(C)CC2)cc1	1	Active	8.7	0.10988
3651	C=CCOc1cccc(-c2cccc(COc3cc(OCc4ccc(F)c(C#N)c4)c(CN[C@H]4COC[C@@H]4O)c(C)c3C#N)c2C)c1C	1	Active	8.7	0.153507
368	CCCOc1cccc(-c2cccc(COc3cc(OCc4cccc(C#N)c4)c(CN4CCCCC4C(=O)O)c(OCc4cc(F)cc(OC)c4)c3C#N)c2C#N)c1C	1	Active	8.7	0.0954168
3041	COCCOc1cccc(-c2cccc(COc3cc(OCc4cccc(C#N)c4)c(CNCCO)cc3Cl)c2C#N)c1C	1	Active	8.7	0.149944
4123	C=CCOc1cccc(-c2cccc(COc3cc(OCc4cc(C#N)ccc4F)c(CN[C@H]4COC[C@@H]4O)c(OC)c3C#N)c2C#N)c1C	1	Active	8.7	0.152636
4436	CCOc1cccc(-c2cccc(COc3cc(OCc4cccc(C#N)c4)c(CN[C@H](C)CO)c(OCc4cc(F)cc(OC)c4)c3C#N)c2C)c1C	1	Active	8.7	0.0969615
819	COc1c(C#N)c(OCc2cccc(-c3cccc(OCCN4CCOCC4)c3C)c2C)cc(OCc2cncc(C#N)c2)c1CNCCC(N)=O	1	Active	8.7	0.142938
3045	COCCOc1cccc(-c2cccc(COc3cc(OCc4cccc(C#N)c4)c(CN[C@H](CO)[C@H](C)O)c(C)c3Cl)c2C#N)c1C	1	Active	8.7	0.116066
4440	CCOc1cccc(-c2cccc(COc3cc(OCc4cccc(C#N)c4)c(CNCC(=O)NCC(=O)NCC(=O)O)c(OCc4cccc(CC(=O)OC)c4)c3C#N)c2C)c1C	1	Active	8.7	0.0590427
4446	CCOc1cccc(-c2cccc(COc3cc(OCc4cccc(C#N)c4)c(CNC4(CO)CCOCC4)c(OCCCOC)c3C#N)c2C)c1C	1	Active	8.7	0.100796
4430	CCCOc1c(C#N)c(OCc2cccc(-c3cccc(OCC)c3C)c2C)cc(OCc2cccc(C#N)c2)c1CN[C@@H](CO)C(C)C	1	Active	8.7	0.116438
4453	CCC[C@@H](CO)NCc1c(OCc2cccc(C#N)c2)cc(OCc2cccc(-c3cccc(OCC)c3C)c2C)c(C#N)c1OCc1cc(C(=O)OC)ccc1F	1	Active	8.7	0.0779001
4458	CCOc1cccc(-c2cccc(COc3cc(OCc4cccc(C#N)c4)c(CN[C@@H](CO)C4CC4)c(OCc4ccc(F)c(OC)c4)c3C#N)c2C)c1C	1	Active	8.7	0.0902313
4465	CCOc1cccc(-c2cccc(COc3cc(OCc4cccc(C#N)c4)c(CNCC(C)(C)O)c(OCc4cc(OC)cc(OC)c4)c3C#N)c2C)c1C	1	Active	8.7	0.0894135
4469	CCOc1cccc(-c2cccc(COc3cc(OCc4cccc(C#N)c4)c(CNCCCn4ccnc4)c(OCc4c(F)ccc(OC)c4F)c3C#N)c2C)c1C	1	Active	8.7	0.0798731
4475	CCOc1cccc(-c2cccc(COc3cc(OCc4cccc(C#N)c4)c(CNCC(O)CN(C)C)c(OCCCC(=O)OC)c3C#N)c2C)c1C	1	Active	8.7	0.0746854
4479	CCOc1cccc(-c2cccc(COc3cc(OCc4cccc(C#N)c4)c(CNC(CO)(CO)CO)c(OCc4ccc(OC)cc4)c3C#N)c2C)c1C	1	Active	8.7	0.0711419
4492	CCOc1cccc(-c2cccc(COc3cc(OCc4cccc(C#N)c4)c(CNC[C@H](C)O)c(OCc4cccc(OC)c4)c3C#N)c2C)c1C	1	Active	8.7	0.0979275
4502	CCOc1cccc(-c2cccc(COc3cc(OCc4cccc(C#N)c4)c(CC4CCCC[C@H]4C(=O)O)c(OCC)c3C#N)c2C)c1C	1	Active	8.7	0.140786
991	Cc1c(OCCN2CCOCC2)cccc1-c1cccc(COc2cc(OCc3cncc(C#N)c3)c(CNC(CO)(CO)CO)c(C)c2Cl)c1C#N	1	Active	8.7	0.120107
4425	CCOc1cccc(-c2cccc(COc3cc(OCc4cccc(C#N)c4)c(CNC[C@@H](O)CO)c(OCCCCC(=O)OC)c3C#N)c2C)c1C	1	Active	8.7	0.0680409
5249	CCOc1c(C#N)c(OCc2cccc(-c3cccc(OC)c3)c2C#N)cc(OCc2cncc(C#N)c2)c1CNCCN1CCC(O)CC1	1	Active	8.7	0.154312
5244	COC(=O)c1ccc(COc2c(C#N)c(OCc3cccc(-c4cccc(OC)c4)c3C#N)cc(OCc3cncc(C#N)c3)c2CC2CCCC[C@H]2C(=O)O)cc1	1	Active	8.7	0.100423
987	Cc1c(OCCN2CCOCC2)cccc1-c1cccc(COc2cc(OCc3cncc(C#N)c3)c(CNCC(O)CN(C)C)cc2Cl)c1C#N	1	Active	8.7	0.146222
5238	COc1cccc(COc2c(C#N)c(OCc3cccc(-c4cccc(OC)c4)c3C#N)cc(OCc3cncc(C#N)c3)c2CN[C@H](CO)c2ccccc2)c1	1	Active	8.7	0.0928803
3722	C=CCOc1cccc(-c2cccc(COc3cc(OCc4cncc(C#N)c4)c(CNC(CO)C(=O)O)cc3Br)c2C#N)c1C	1	Active	8.7	0.130486
651	COc1c(C#N)c(OCc2cccc(-c3cccc(OCCN4CCOCC4)c3)c2C#N)cc(OCc2ccc(F)c(C#N)c2)c1CN[C@H](CO)CC(=O)O	1	Active	8.7	0.124545
2589	COCOc1cccc(-c2cccc(COc3cc(OCc4cc(C#N)ccc4F)c(CNCC(O)CN(C)C)c(OC)c3C#N)c2C#N)c1C	1	Active	8.7	0.133404
5423	COc1cccc(-c2cccc(COc3cc(OCc4cncc(C#N)c4)c(CN[C@@H]4CCCC[C@@H]4O)c(OC)c3Cl)c2C)c1C	1	Active	8.7	0.164229
5946	COc1cc(F)cc(COc2c(C#N)c(OCc3cccc(-c4cccc(OC)c4C)c3C#N)cc(OCc3cncc(C#N)c3)c2CN2CCC(C(=O)O)CC2)c1	1	Active	8.7	0.109219
5197	COC(=O)c1ccc(F)c(COc2c(C#N)c(OCc3cccc(-c4cccc(OC)c4)c3C#N)cc(OCc3cncc(C#N)c3)c2CN[C@@H](CO)C2CC2)c1	1	Active	8.7	0.0937092
8517	CCC(CO)(CO)NCc1c(OCc2ccc(F)c(C)c2)cc(OCc2cccc(-c3ccccc3C)c2C#N)c(C#N)c1C	1	Active	8.7	0.157898
5166	COC(=O)CCCCOc1c(C#N)c(OCc2cccc(-c3cccc(OC)c3)c2C#N)cc(OCc2cncc(C#N)c2)c1CN[C@@H](CO)C(C)C	1	Active	8.7	0.0811003
5216	COc1cccc(-c2cccc(COc3cc(OCc4cncc(C#N)c4)c(CNCC(O)CN(C)C)c(OCc4c(F)ccc(OC)c4F)c3C#N)c2C#N)c1	1	Active	8.7	0.100696
5204	COc1cccc(-c2cccc(COc3cc(OCc4cncc(C#N)c4)c(CNCC(C)(C)O)c(OCc4ccc(F)c(OC)c4)c3C#N)c2C#N)c1	1	Active	8.7	0.106449
5906	COc1cccc(-c2cccc(COc3cc(OCc4ccc(F)c(C#N)c4)c(CNCC(O)c4nccn4C)c(OC)c3Cl)c2C#N)c1C	1	Active	8.7	0.126821
5185	COC(=O)Cc1cccc(COc2c(C#N)c(OCc3cccc(-c4cccc(OC)c4)c3C#N)cc(OCc3cncc(C#N)c3)c2CNC2(CO)CCOCC2)c1	1	Active	8.7	0.0977984
5209	COc1cc(COc2c(C#N)c(OCc3cccc(-c4cccc(OC)c4)c3C#N)cc(OCc3cncc(C#N)c3)c2CNCCCn2ccnc2)cc(OC)c1	1	Active	8.7	0.0805459
5174	CCCOc1c(C#N)c(OCc2cccc(-c3cccc(OC)c3)c2C#N)cc(OCc2cncc(C#N)c2)c1CN[C@H](C)CO	1	Active	8.7	0.167549
5916	CCc1c(C#N)c(OCc2cccc(-c3cccc(OC)c3C)c2C#N)cc(OCc2cncc(C#N)c2)c1CN[C@H](C)CO	1	Active	8.7	0.19214
5192	CCC[C@@H](CO)NCc1c(OCc2cncc(C#N)c2)cc(OCc2cccc(-c3cccc(OC)c3)c2C#N)c(C#N)c1OCCCOC	1	Active	8.7	0.108901
6374	CCOc1c(C#N)c(OCc2cccc(-c3ccccc3)c2C)cc(OCc2ccc(F)c(C#N)c2)c1CN[C@@H](C(=O)O)[C@H](C)O	1	Active	8.7	0.153423
5179	COc1cc(F)cc(COc2c(C#N)c(OCc3cccc(-c4cccc(OC)c4)c3C#N)cc(OCc3cncc(C#N)c3)c2CNCC(=O)NCC(=O)NCC(=O)O)c1	1	Active	8.7	0.0835152
8222	COC(=O)CCCOc1c(C#N)c(OCc2cccc(-c3ccccc3C)c2C#N)cc(OCCCCC#N)c1CNCCN1CCOCC1	1	Active	8.7	0.12079
7344	COc1cc(OCc2cccc(-c3ccccc3C)c2C)c(C#N)cc1CNC(C)(C)C(=O)O	1	Active	8.7	0.447148
2119	COCOc1cccc(-c2cccc(COc3cc(OCc4ccc(F)c(C#N)c4)c(CNCC(O)CN(C)C)c(C)c3C#N)c2C)c1C	1	Active	8.7	0.132575
3544	C=CCOc1cccc(-c2cccc(COc3cc(OCc4cncc(C#N)c4)c(CNC[C@@H](O)CO)c(OCCCCC(=O)OC)c3C#N)c2C)c1C	1	Active	8.69	0.0518306
2421	COCOc1cccc(-c2cccc(COc3cc(OCc4ccc(F)c(C#N)c4)c(CNCC(O)c4nccn4C)c(OCc4cc(C(=O)OC)ccc4F)c3C#N)c2C#N)c1C	1	Active	8.69	0.05971
3614	C=CCOc1cccc(-c2cccc(COc3cc(OCc4cncc(C#N)c4)c(CNC[C@H](C)O)c(OCc4cccc(OC)c4)c3C#N)c2C)c1C	1	Active	8.69	0.0858243
3944	C=CCOc1cccc(-c2cccc(COc3cc(OCc4ccc(F)c(C#N)c4)c(CNCC(=O)NCC(=O)NCC(=O)O)c(OCCCOC)c3C#N)c2C#N)c1C	1	Active	8.69	0.0574475
3955	C=CCOc1cccc(-c2cccc(COc3cc(OCc4ccc(F)c(C#N)c4)c(CNC4(CO)CCOCC4)c(OCc4cc(C(=O)OC)ccc4F)c3C#N)c2C#N)c1C	1	Active	8.69	0.063842
2435	COCOc1cccc(-c2cccc(COc3cc(OCc4ccc(F)c(C#N)c4)c(CN[C@@H]4CCCC[C@@H]4O)c(OCc4ccc(F)c(OC)c4)c3C#N)c2C#N)c1C	1	Active	8.69	0.086544
2011	COCOc1cccc(-c2cccc(COc3cc(OCc4cncc(C#N)c4)c(CNC(C)C(C)O)c(OCCCCC(=O)OC)c3C#N)c2C)c1C	1	Active	8.69	0.0552849
3991	C=CCOc1cccc(-c2cccc(COc3cc(OCc4ccc(F)c(C#N)c4)c(CNCC(C)(C)O)c(OCc4c(F)ccc(OC)c4F)c3C#N)c2C#N)c1C	1	Active	8.69	0.0823133
2016	CCCOc1c(C#N)c(OCc2cccc(-c3cccc(OCOC)c3C)c2C)cc(OCc2cncc(C#N)c2)c1CNCC(O)CC	1	Active	8.69	0.108045
4045	C=CCOc1cccc(-c2cccc(COc3cc(OCc4ccc(F)c(C#N)c4)c(CNC[C@H](C)O)c(OCc4ccc(C(=O)OC)cc4)c3C#N)c2C#N)c1C	1	Active	8.69	0.0653895
4032	C=CCOc1cccc(-c2cccc(COc3cc(OCc4ccc(F)c(C#N)c4)c(CNCC4(O)CCN(C)CC4)c(OCc4cccc(OC)c4)c3C#N)c2C#N)c1C	1	Active	8.69	0.0821827
3922	C=CCOc1cccc(-c2cccc(COc3cc(OCc4ccc(F)c(C#N)c4)c(CN[C@@H](CO)C(C)C)c(OCc4cc(F)cc(OC)c4)c3C#N)c2C#N)c1C	1	Active	8.69	0.0775562
4054	C=CCOc1cccc(-c2cccc(COc3cc(OCc4ccc(F)c(C#N)c4)c(CN[C@H](CO)c4ccccc4)c(OCC)c3C#N)c2C#N)c1C	1	Active	8.69	0.0906292
3591	C=CCOc1cccc(-c2cccc(COc3cc(OCc4cncc(C#N)c4)c(CNCCCn4ccnc4)c(OCc4c(F)ccc(OC)c4F)c3C#N)c2C)c1C	1	Active	8.69	0.0587616
3202	COCCOc1cccc(-c2cccc(COc3cc(OCCCCC#N)c(CNC(C)(C)CN4CCN(C)CC4)cc3C#N)c2C#N)c1C	1	Active	8.69	0.155526
3969	C=CCOc1cccc(-c2cccc(COc3cc(OCc4ccc(F)c(C#N)c4)c(CN[C@H](CO)CCC)c(OCc4ccc(F)c(OC)c4)c3C#N)c2C#N)c1C	1	Active	8.69	0.0730395
3936	C=CCOc1cccc(-c2cccc(COc3cc(OCc4ccc(F)c(C#N)c4)c(CN[C@H](C)CO)c(OCc4cccc(CC(=O)OC)c4)c3C#N)c2C#N)c1C	1	Active	8.69	0.0616201
7074	CCOc1c(Cl)c(OCc2cccc(-c3ccccc3C)c2C)cc(OCc2cccc(C#N)c2)c1CNC(CO)C(=O)O	1	Active	8.69	0.145488
2367	COCOc1cccc(-c2cccc(COc3cc(OCc4ccc(F)c(C#N)c4)c(CN[C@H](CO)[C@H](C)O)c(OCCCCC(=O)OC)c3C#N)c2C#N)c1C	1	Active	8.69	0.0498217
3978	C=CCOc1cccc(-c2cccc(COc3cc(OCc4ccc(F)c(C#N)c4)c(CN[C@@H](CO)C4CC4)c(OCc4cc(OC)cc(OC)c4)c3C#N)c2C#N)c1C	1	Active	8.69	0.0725568
3607	C=CCOc1cccc(-c2cccc(COc3cc(OCc4cncc(C#N)c4)c(CNCC4(O)CCN(C)CC4)c(OCc4cccc(C(=O)OC)c4)c3C#N)c2C)c1C	1	Active	8.69	0.065522
3601	C=CCOc1cccc(-c2cccc(COc3cc(OCc4cncc(C#N)c4)c(CNC(CO)(CO)CO)c(OCc4ccc(OC)cc4)c3C#N)c2C)c1C	1	Active	8.69	0.0657617
2380	CCCOc1c(C#N)c(OCc2cccc(-c3cccc(OCOC)c3C)c2C#N)cc(OCc2ccc(F)c(C#N)c2)c1CNC(C)C(C)O	1	Active	8.69	0.108773
2410	COCCCOc1c(C#N)c(OCc2cccc(-c3cccc(OCOC)c3C)c2C#N)cc(OCc2ccc(F)c(C#N)c2)c1CNCC(O)c1cccnc1	1	Active	8.69	0.0603712
2388	CCC(O)CNCc1c(OCc2ccc(F)c(C#N)c2)cc(OCc2cccc(-c3cccc(OCOC)c3C)c2C#N)c(C#N)c1OCc1cc(F)cc(OC)c1	1	Active	8.69	0.0778193
2444	COCOc1cccc(-c2cccc(COc3cc(OCc4ccc(F)c(C#N)c4)c(CNC[C@H](O)CC(=O)O)c(OCc4cc(OC)cc(OC)c4)c3C#N)c2C#N)c1C	1	Active	8.69	0.0632655
7037	COc1cc(COc2c(Cl)c(OCc3cccc(-c4ccccc4C)c3C)cc(OCc3cccc(C#N)c3)c2CN[C@@](C)(CO)C(=O)O)cc(OC)c1	1	Active	8.69	0.0852892
3597	C=CCOc1cccc(-c2cccc(COc3cc(OCc4cncc(C#N)c4)c(CNCC(O)CN(C)C)c(OCCCC(=O)OC)c3C#N)c2C)c1C	1	Active	8.69	0.0567741
2402	COCOc1cccc(-c2cccc(COc3cc(OCc4ccc(F)c(C#N)c4)c(CN[C@H](CO)C(C)C)c(OCc4cccc(CC(=O)OC)c4)c3C#N)c2C#N)c1C	1	Active	8.69	0.0572963
8467	Cc1cc(COc2cc(OCc3cccc(-c4ccccc4C)c3C#N)c(C#N)cc2CNC2CCCCC2O)ccc1F	1	Active	8.69	0.199993
1000	COc1c(Cl)c(OCc2cccc(-c3cccc(OCCN4CCOCC4)c3C)c2C#N)cc(OCc2ccc(F)c(C#N)c2)c1CNC(C)(CO)C(=O)O	1	Active	8.69	0.114791
2464	COCOc1cccc(-c2cccc(COc3cc(OCc4ccc(F)c(C#N)c4)c(CNC(CO)CO)c(OCCCC(=O)OC)c3C#N)c2C#N)c1C	1	Active	8.69	0.0595801
3549	C=CCOc1cccc(-c2cccc(COc3cc(OCc4cncc(C#N)c4)c(CN[C@@H](CO)C(C)C)c(OCCC)c3C#N)c2C)c1C	1	Active	8.69	0.101895
202	CCCOc1cccc(-c2cccc(COc3cc(OCc4cccc(C#N)c4)c(CNCC)cc3C#N)c2C)c1C	1	Active	8.69	0.180042
3574	C=CCOc1cccc(-c2cccc(COc3cc(OCc4cncc(C#N)c4)c(CN[C@H](CO)CCC)c(OCc4cc(C(=O)OC)ccc4F)c3C#N)c2C)c1C	1	Active	8.69	0.0574494
2052	COCOc1cccc(-c2cccc(COc3cc(OCc4cncc(C#N)c4)c(CNCC(O)C(C)C)c(OCc4cc(OC)cc(OC)c4)c3C#N)c2C)c1C	1	Active	8.69	0.0735304
3586	C=CCOc1cccc(-c2cccc(COc3cc(OCc4cncc(C#N)c4)c(CNCC(C)(C)O)c(OCc4cc(OC)cc(OC)c4)c3C#N)c2C)c1C	1	Active	8.69	0.0782236
2057	COCOc1cccc(-c2cccc(COc3cc(OCc4cncc(C#N)c4)c(CNC(CO)CO)c(OCc4c(F)ccc(OC)c4F)c3C#N)c2C)c1C	1	Active	8.69	0.0773862
3561	C=CCOc1cccc(-c2cccc(COc3cc(OCc4cncc(C#N)c4)c(CNCC(=O)NCC(=O)NCC(=O)O)c(OCc4cccc(CC(=O)OC)c4)c3C#N)c2C)c1C	1	Active	8.69	0.0467038
4012	C=CCOc1cccc(-c2cccc(COc3cc(OCc4ccc(F)c(C#N)c4)c(CNCC(O)CN(C)C)c(OCc4ccc(OC)cc4)c3C#N)c2C#N)c1C	1	Active	8.69	0.0744459
2063	COCOc1cccc(-c2cccc(COc3cc(OCc4cncc(C#N)c4)c(CN[C@H](CO)CC(C)C)c(OCCCC(=O)OC)c3C#N)c2C)c1C	1	Active	8.69	0.0506009
2532	CC[C@@H](CO)NCc1c(OCc2ccc(F)c(C#N)c2)cc(OCc2cccc(-c3cccc(OCOC)c3C)c2C#N)c(C#N)c1OCc1cncc(C#N)c1C	1	Active	8.69	0.0832171
2068	COCOc1cccc(-c2cccc(COc3cc(OCc4cncc(C#N)c4)c(CNCC(C)O)c(OCc4ccc(OC)cc4)c3C#N)c2C)c1C	1	Active	8.69	0.0875659
2519	CCOc1c(C#N)c(OCc2cccc(-c3cccc(OCOC)c3C)c2C#N)cc(OCc2ccc(F)c(C#N)c2)c1CNC1CSCC1C	1	Active	8.69	0.122314
3900	C=CCOc1cccc(-c2cccc(COc3cc(OCc4ccc(F)c(C#N)c4)c(CN4CCC(O)(C(N)=O)CC4)c(OCCCCC(=O)OC)c3C#N)c2C#N)c1C	1	Active	8.69	0.0579233
2074	COCOc1cccc(-c2cccc(COc3cc(OCc4cncc(C#N)c4)c(CN[C@@H]4CCC[C@H]4O)c(OCc4cccc(C(=O)OC)c4)c3C#N)c2C)c1C	1	Active	8.69	0.0701503
2081	CC[C@H](CO)NCc1c(OCc2cncc(C#N)c2)cc(OCc2cccc(-c3cccc(OCOC)c3C)c2C)c(C#N)c1OCc1cccc(OC)c1	1	Active	8.69	0.0802413
2086	COCOc1cccc(-c2cccc(COc3cc(OCc4cncc(C#N)c4)c(CNC4CSCC4C)c(OCc4ccc(C(=O)OC)cc4)c3C#N)c2C)c1C	1	Active	8.69	0.0711816
3579	C=CCOc1cccc(-c2cccc(COc3cc(OCc4cncc(C#N)c4)c(CN[C@@H](CO)C4CC4)c(OCc4ccc(F)c(OC)c4)c3C#N)c2C)c1C	1	Active	8.69	0.0787714
2093	CCOc1c(C#N)c(OCc2cccc(-c3cccc(OCOC)c3C)c2C)cc(OCc2cncc(C#N)c2)c1CN[C@@H](CC)CO	1	Active	8.69	0.121654
2098	COCOc1cccc(-c2cccc(COc3cc(OCc4cncc(C#N)c4)c(CNCCOCCOCCOCCO)c(OCc4cncc(C#N)c4C)c3C#N)c2C)c1C	1	Active	8.69	0.0448171
3567	C=CCOc1cccc(-c2cccc(COc3cc(OCc4cncc(C#N)c4)c(CNC4(CO)CCOCC4)c(OCCCOC)c3C#N)c2C)c1C	1	Active	8.69	0.0768197
2456	COCOc1cccc(-c2cccc(COc3cc(OCc4ccc(F)c(C#N)c4)c(CNCC(O)C(C)C)c(OCc4c(F)ccc(OC)c4F)c3C#N)c2C#N)c1C	1	Active	8.69	0.0769392
2045	COCOc1cccc(-c2cccc(COc3cc(OCc4cncc(C#N)c4)c(CNC[C@H](O)CC(=O)O)c(OCc4ccc(F)c(OC)c4)c3C#N)c2C)c1C	1	Active	8.69	0.0692441
3556	C=CCOc1cccc(-c2cccc(COc3cc(OCc4cncc(C#N)c4)c(CN[C@H](C)CO)c(OCc4cc(F)cc(OC)c4)c3C#N)c2C)c1C	1	Active	8.69	0.0848926
931	COc1c(C)c(OCc2cccc(-c3cccc(OCCN4CCOCC4)c3C)c2C#N)cc(OCc2cncc(C#N)c2)c1CN[C@H]1COC[C@@H]1O	1	Active	8.69	0.17315
3619	C=CCOc1cccc(-c2cccc(COc3cc(OCc4cncc(C#N)c4)c(CN[C@H](CO)c4ccccc4)c(OCc4ccc(C(=O)OC)cc4)c3C#N)c2C)c1C	1	Active	8.69	0.059439
2023	COCOc1cccc(-c2cccc(COc3cc(OCc4cncc(C#N)c4)c(CN[C@H](CO)C(C)C)c(OCc4cc(F)cc(OC)c4)c3C#N)c2C)c1C	1	Active	8.69	0.0784944
2027	COCOc1cccc(-c2cccc(COc3cc(OCc4cncc(C#N)c4)c(CNCC(O)c4cccnc4)c(OCc4cccc(CC(=O)OC)c4)c3C#N)c2C)c1C	1	Active	8.69	0.0563922
2476	COCOc1cccc(-c2cccc(COc3cc(OCc4ccc(F)c(C#N)c4)c(CN[C@H](CO)CC(C)C)c(OCc4ccc(OC)cc4)c3C#N)c2C#N)c1C	1	Active	8.69	0.0726168
3999	C=CCOc1cccc(-c2cccc(COc3cc(OCc4ccc(F)c(C#N)c4)c(CNCCCn4ccnc4)c(OCCCC(=O)OC)c3C#N)c2C#N)c1C	1	Active	8.69	0.0437964
2486	COCOc1cccc(-c2cccc(COc3cc(OCc4ccc(F)c(C#N)c4)c(CNCC(C)O)c(OCc4cccc(C(=O)OC)c4)c3C#N)c2C#N)c1C	1	Active	8.69	0.0666592
2040	COCOc1cccc(-c2cccc(COc3cc(OCc4cncc(C#N)c4)c(CN[C@@H]4CCCC[C@@H]4O)c(OCc4cc(C(=O)OC)ccc4F)c3C#N)c2C)c1C	1	Active	8.69	0.0684883
2033	COCCCOc1c(C#N)c(OCc2cccc(-c3cccc(OCOC)c3C)c2C)cc(OCc2cncc(C#N)c2)c1CNCC(O)c1nccn1C	1	Active	8.69	0.0683211
4021	C=CCOc1cccc(-c2cccc(COc3cc(OCc4ccc(F)c(C#N)c4)c(CNC(CO)(CO)CO)c(OCc4cccc(C(=O)OC)c4)c3C#N)c2C#N)c1C	1	Active	8.69	0.0502036
4667	CCOc1cccc(-c2cccc(COc3cc(OCc4cccc(C#N)c4)c(CNC[C@@H](O)CO)cc3C)c2C#N)c1C	1	Active	8.69	0.170104
4672	CCOc1cccc(-c2cccc(COc3cc(OCc4cccc(C#N)c4)c(CN[C@@H](CO)C(C)C)c(C)c3C)c2C#N)c1C	1	Active	8.69	0.149393
3913	C=CCOc1cccc(-c2cccc(COc3cc(OCc4ccc(F)c(C#N)c4)c(CNC[C@@H](O)CO)c(OCCC)c3C#N)c2C#N)c1C	1	Active	8.69	0.100118
6611	COC(=O)CCCCOc1c(C#N)c(OCc2cccc(-c3ccccc3)c2C#N)cc(OCc2cccc(C#N)c2)c1CNCCCN1CCCC1=O	1	Active	8.69	0.0792281
2497	COCOc1cccc(-c2cccc(COc3cc(OCc4ccc(F)c(C#N)c4)c(CN[C@@H]4CCC[C@H]4O)c(OCc4cccc(OC)c4)c3C#N)c2C#N)c1C	1	Active	8.69	0.087714
2510	CC[C@H](CO)NCc1c(OCc2ccc(F)c(C#N)c2)cc(OCc2cccc(-c3cccc(OCOC)c3C)c2C#N)c(C#N)c1OCc1ccc(C(=O)OC)cc1	1	Active	8.69	0.061384
3625	C=CCOc1cccc(-c2cccc(COc3cc(OCc4cncc(C#N)c4)c(CC4CCCC[C@H]4C(=O)O)c(OCC)c3C#N)c2C)c1C	1	Active	8.69	0.121992
2262	COCOc1cccc(-c2cccc(COc3cc(OCc4cncc(C#N)c4)c(CNC(C)C(C)O)cc3C)c2C#N)c1C	1	Active	8.68	0.163377
4222	CCOc1cccc(-c2cccc(COc3cc(OCc4cccc(C#N)c4)c(CN[C@](C)(CO)C(=O)O)c(C)c3Cl)c2C#N)c1	1	Active	8.68	0.139963
2267	CCC(O)CNCc1c(OCc2cncc(C#N)c2)cc(OCc2cccc(-c3cccc(OCOC)c3C)c2C#N)c(C)c1C	1	Active	8.68	0.144678
3373	C=CCOc1cccc(-c2cccc(COc3cc(OCc4cncc(C#N)c4)c(CNC(CO)C(=O)O)c(OCc4cc(C(=O)OC)ccc4F)c3C#N)c2C#N)c1	1	Active	8.68	0.0633318
8094	COCCCOc1c(C#N)c(OCc2cccc(-c3ccccc3C)c2C#N)cc(OCCCCC#N)c1CN1CCCCC1CC(=O)O	1	Active	8.68	0.137292
5549	COc1cccc(-c2cccc(COc3cc(OCc4ccc(F)c(C#N)c4)c(CN4CCCC(C)C4)cc3C#N)c2C)c1C	1	Active	8.68	0.181644
2998	COCCOc1cccc(-c2cccc(COc3cc(OCc4cccc(C#N)c4)c(CNC(C)(CO)CO)c(OC)c3C)c2C#N)c1C	1	Active	8.68	0.119426
3792	C=CCOc1cccc(-c2cccc(COc3cc(OCc4cncc(C#N)c4)c(CNC[C@@H](O)CO)cc3C)c2C#N)c1C	1	Active	8.68	0.154726
6490	COc1cc(COc2c(C)c(OCc3cccc(-c4ccccc4)c3C#N)cc(OCc3cccc(C#N)c3)c2CN[C@H](CO)C(=O)O)ccc1F	1	Active	8.68	0.0998175
6469	Cc1c(Br)c(OCc2cccc(-c3ccccc3)c2C#N)cc(OCc2cccc(C#N)c2)c1CN[C@@H](CO)CC(=O)O	1	Active	8.68	0.156126
8215	COc1ccc(F)c(COc2c(C#N)c(OCc3cccc(-c4ccccc4C)c3C#N)cc(OCc3ccncc3)c2CNC[C@@H](O)CC(=O)O)c1F	1	Active	8.68	0.0924949
8111	COCCCOc1c(C#N)c(OCc2cccc(-c3ccccc3C)c2C#N)cc(OCc2cccnc2)c1CNCC1CC(=O)N1	1	Active	8.68	0.123753
3131	COCCOc1cccc(-c2cccc(COc3cc(OCc4cccc(C#N)c4)c(CN[C@@H](C(=O)O)[C@@H](C)O)c(OCc4c(F)ccc(OC)c4F)c3C#N)c2C#N)c1C	1	Active	8.68	0.0664296
4624	CCOc1cccc(-c2cccc(COc3cc(OCc4cccc(C#N)c4)c(CN[C@H](CC)CO)c(OC)c3Br)c2C#N)c1C	1	Active	8.68	0.131629
5460	COCCCOc1c(C#N)c(OCc2cccc(-c3cccc(OC)c3C)c2C)cc(OCc2cncc(C#N)c2)c1CNCCCN1CCOCC1	1	Active	8.68	0.106592
8277	COC(=O)c1cccc(COc2c(C#N)c(OCc3cccc(-c4ccccc4C)c3C#N)cc(OCCCCC#N)c2CN2CCC[C@H]2C(=O)O)c1	1	Active	8.68	0.0904293
8144	COc1cc(COc2c(C#N)c(OCc3cccc(-c4ccccc4C)c3C#N)cc(OCCCCC#N)c2CN2CC[C@H]2C(=O)O)ccc1F	1	Active	8.68	0.117727
7943	Cc1ccccc1-c1cccc(COc2cc(OCCCCC#N)c(CNCCCN3CCOCC3)c(C)c2Cl)c1C#N	1	Active	8.68	0.188575
1865	COCOc1cccc(-c2cccc(COc3cc(OCc4cncc(C#N)c4)c(CN[C@H](CO)CC(=O)O)c(OCc4ccc(OC)cc4)c3C#N)c2C#N)c1	1	Active	8.68	0.0774202
2711	CCOc1c(C#N)c(OCc2cccc(-c3cccc(OCCOC)c3)c2C#N)cc(OCc2cccc(C#N)c2)c1CNC(C)(CO)C(=O)O	1	Active	8.68	0.11187
3797	C=CCOc1cccc(-c2cccc(COc3cc(OCc4cncc(C#N)c4)c(CN[C@@H](CO)C(C)C)c(C)c3C)c2C#N)c1C	1	Active	8.68	0.131892
6142	COc1cccc(-c2cccc(COc3cc(OCc4ccc(F)c(C#N)c4)c(CNCCN(C)S(C)(=O)=O)c(C)c3C#N)c2C#N)c1C	1	Active	8.67	0.161329
5512	COC(=O)c1cccc(COc2c(C#N)c(OCc3cccc(-c4cccc(OC)c4C)c3C)cc(OCc3cncc(C#N)c3)c2CN2CCCC2C)c1	1	Active	8.67	0.102296
5475	COc1cc(COc2c(C#N)c(OCc3cccc(-c4cccc(OC)c4C)c3C)cc(OCc3cncc(C#N)c3)c2CN2CCCC(CO)C2)ccc1F	1	Active	8.67	0.111593
438	CCCOc1cccc(-c2cccc(COc3cc(OCc4cccc(C#N)c4)c(CN4CCCC(O)C4)c(OCc4ccc(C(=O)OC)cc4)c3C#N)c2C#N)c1C	1	Active	8.67	0.0955229
8604	CCC(NCCNC(C)=O)c1cc(OCc2cccc(-c3ccccc3C)c2C#N)c(C#N)c(OC)c1CN[C@H](CO)[C@@H](C)CC	1	Active	8.67	0.140887
5489	COc1cccc(-c2cccc(COc3cc(OCc4cncc(C#N)c4)c(CNC4CC4)c(OCc4c(F)ccc(OC)c4F)c3C#N)c2C)c1C	1	Active	8.67	0.11397
3733	C=CCOc1cccc(-c2cccc(COc3cc(OCc4cncc(C#N)c4)c(CN[C@H](CC)CO)c(OC)c3Br)c2C#N)c1C	1	Active	8.67	0.117287
7111	CCc1c(C#N)c(OCc2cccc(-c3ccccc3C)c2C)cc(OCc2cccc(C#N)c2)c1CN[C@H](CO)C1CCCCC1	1	Active	8.67	0.154331
381	CCCOc1cccc(-c2cccc(COc3cc(OCc4cccc(C#N)c4)c(CN4CC[C@H](NC(C)=O)C4)c(OCCCOC)c3C#N)c2C#N)c1C	1	Active	8.67	0.102615
5438	CCCOc1c(C#N)c(OCc2cccc(-c3cccc(OC)c3C)c2C)cc(OCc2cncc(C#N)c2)c1CNC1CCCCC1	1	Active	8.67	0.145572
6095	CCOc1c(C#N)c(OCc2cccc(-c3cccc(OC)c3C)c2C#N)cc(OCc2ccc(F)c(C#N)c2)c1CNCCOC	1	Active	8.67	0.141736
1915	COCOc1cccc(-c2cccc(COc3cc(OCc4ccc(F)c(C#N)c4)c(CNCCOCCOCCOCCO)c(OC)c3C#N)c2C#N)c1	1	Active	8.67	0.0688467
6032	COC(=O)CCCOc1c(C#N)c(OCc2cccc(-c3cccc(OC)c3C)c2C#N)cc(OCc2ccc(F)c(C#N)c2)c1CNC1CC1	1	Active	8.67	0.0949593
7681	COC(=O)Cc1cccc(COc2c(C)c(OCc3cccc(-c4ccccc4C)c3C#N)cc(OCCCCC#N)c2CN2CCCC[C@H]2C(=O)O)c1	1	Active	8.67	0.0834371
7580	COc1cc(COc2c(Br)c(OCc3cccc(-c4ccccc4C)c3C#N)cc(OCc3cccc(C#N)c3)c2CN[C@@H](CO)C2CC2)cc(OC)c1	1	Active	8.67	0.0951427
7591	COC(=O)CCCOc1c(Br)c(OCc2cccc(-c3ccccc3C)c2C#N)cc(OCc2cccc(C#N)c2)c1CNCCCn1ccnc1	1	Active	8.67	0.0696416
7597	COc1ccc(COc2c(Br)c(OCc3cccc(-c4ccccc4C)c3C#N)cc(OCc3cccc(C#N)c3)c2CNCC(O)CN(C)C)cc1	1	Active	8.67	0.0971146
7601	COC(=O)c1cccc(COc2c(Br)c(OCc3cccc(-c4ccccc4C)c3C#N)cc(OCc3cccc(C#N)c3)c2CNC(CO)(CO)CO)c1	1	Active	8.67	0.0756206
7607	COc1cccc(COc2c(Br)c(OCc3cccc(-c4ccccc4C)c3C#N)cc(OCc3cccc(C#N)c3)c2CNCC2(O)CCN(C)CC2)c1	1	Active	8.67	0.107518
7614	COC(=O)c1ccc(COc2c(Br)c(OCc3cccc(-c4ccccc4C)c3C#N)cc(OCc3cccc(C#N)c3)c2CNC[C@H](C)O)cc1	1	Active	8.67	0.101458
7619	CCOc1c(Br)c(OCc2cccc(-c3ccccc3C)c2C#N)cc(OCc2cccc(C#N)c2)c1CN[C@H](CO)c1ccccc1	1	Active	8.67	0.119466
6010	COc1cc(COc2c(C#N)c(OCc3cccc(-c4cccc(OC)c4C)c3C#N)cc(OCc3ccc(F)c(C#N)c3)c2CN2CCCC(CO)C2)cc(OC)c1	1	Active	8.67	0.102596
5661	COc1cc(COc2c(Br)c(OCc3cccc(-c4cccc(OC)c4C)c3C#N)cc(OCc3cncc(C#N)c3)c2CN2CCCC[C@H]2C(=O)O)ccc1F	1	Active	8.67	0.107872
3039	COCCOc1cccc(-c2cccc(COc3cc(OCc4cccc(C#N)c4)c(CNC4(CO)CCCC4)cc3Cl)c2C#N)c1C	1	Active	8.67	0.124515
647	COc1c(C#N)c(OCc2cccc(-c3cccc(OCCN4CCOCC4)c3)c2C#N)cc(OCc2cncc(C#N)c2)c1CN[C@@H](C(=O)O)[C@@H](C)O	1	Active	8.67	0.139574
2484	COCOc1cccc(-c2cccc(COc3cc(OCc4cncc(C#N)c4)c(CNCCC(N)=O)c(OCc4cccc(C(=O)OC)c4)c3C#N)c2C#N)c1C	1	Active	8.67	0.0548125
5894	COc1cccc(-c2cccc(COc3cc(OCc4cncc(C#N)c4)c(CN[C@@H](C)C(=O)O)c(C)c3Cl)c2C#N)c1C	1	Active	8.67	0.184192
1257	COC(=O)CCCCOc1c(C#N)c(OCc2cccc(-c3cccc(O)c3)c2C#N)cc(OCc2cccc(C#N)c2)c1CNC[C@@H](O)CC(=O)O	1	Active	8.67	0.0698894
2204	COCOc1cccc(-c2cccc(COc3cc(OCc4cncc(C#N)c4)c(CNC[C@@H](O)CO)c(OC)c3Br)c2C#N)c1C	1	Active	8.67	0.132511
5050	CCOc1c(C#N)c(OCc2cccc(-c3cccc(OC)c3)c2C)cc(OCc2cncc(C#N)c2)c1CNC[C@@H](O)CC(=O)O	1	Active	8.67	0.146178
47	CCCOc1cccc(-c2cccc(COc3cc(OCc4cccc(C#N)c4)c(CNCC4CC(=O)N4)c(OCCCCC(=O)OC)c3C#N)c2C#N)c1	1	Active	8.67	0.0566014
5923	COC(=O)CCCCOc1c(C#N)c(OCc2cccc(-c3cccc(OC)c3C)c2C#N)cc(OCc2ccc(F)c(C#N)c2)c1CNCCc1ccccn1	1	Active	8.67	0.0640204
2316	COCOc1cccc(-c2cccc(COc3cc(OCc4cncc(C#N)c4)c(CNC(C)(CO)C(=O)O)c(OCc4ccc(OC)cc4)c3Cl)c2C#N)c1C	1	Active	8.67	0.0719714
5948	COc1cc(F)cc(COc2c(C#N)c(OCc3cccc(-c4cccc(OC)c4C)c3C#N)cc(OCc3ccc(F)c(C#N)c3)c2CNC2CCCCC2)c1	1	Active	8.67	0.110667
7587	COc1ccc(F)c(COc2c(Br)c(OCc3cccc(-c4ccccc4C)c3C#N)cc(OCc3cccc(C#N)c3)c2CNCC(C)(C)O)c1F	1	Active	8.67	0.108148
426	CCCOc1cccc(-c2cccc(COc3cc(OCc4cccc(C#N)c4)c(CNC4CCC(O)CC4)c(OCc4cccc(C(=O)OC)c4)c3C#N)c2C#N)c1C	1	Active	8.67	0.086149
1115	COC(=O)c1cccc(COc2c(C#N)c(OCc3cccc(-c4cccc(OCCN5CCOCC5)c4C)c3C#N)cc(OCc3ccc(F)c(C#N)c3)c2CNC(C)(C)C(=O)O)c1	1	Active	8.67	0.07693
7562	COCCCOc1c(Br)c(OCc2cccc(-c3ccccc3C)c2C#N)cc(OCc2cccc(C#N)c2)c1CNCC(=O)NCC(=O)NCC(=O)O	1	Active	8.67	0.0865567
7540	COC(=O)CCCCOc1c(Br)c(OCc2cccc(-c3ccccc3C)c2C#N)cc(OCc2cccc(C#N)c2)c1CN1CCC(O)(C(N)=O)CC1	1	Active	8.67	0.0903344
7547	CCCOc1c(Br)c(OCc2cccc(-c3ccccc3C)c2C#N)cc(OCc2cccc(C#N)c2)c1CNC[C@@H](O)CO	1	Active	8.67	0.129904
7552	COc1cc(F)cc(COc2c(Br)c(OCc3cccc(-c4ccccc4C)c3C#N)cc(OCc3cccc(C#N)c3)c2CN[C@@H](CO)C(C)C)c1	1	Active	8.67	0.101951
7558	COC(=O)Cc1cccc(COc2c(Br)c(OCc3cccc(-c4ccccc4C)c3C#N)cc(OCc3cccc(C#N)c3)c2CN[C@H](C)CO)c1	1	Active	8.67	0.095492
768	COc1ccc(COc2c(C#N)c(OCc3cccc(-c4cccc(OCCN5CCOCC5)c4C)c3C)cc(OCc3cncc(C#N)c3)c2CNC(C)(C)C(=O)O)cc1	1	Active	8.67	0.0839864
6965	COC(=O)c1ccc(COc2c(C)c(OCc3cccc(-c4ccccc4C)c3C)cc(OCc3cccc(C#N)c3)c2CNC(C)(CO)C(=O)O)cc1	1	Active	8.67	0.0868285
5527	COCCNCc1c(OCc2cncc(C#N)c2)cc(OCc2cccc(-c3cccc(OC)c3C)c2C)c(C#N)c1OCc1ccc(C(=O)OC)cc1	1	Active	8.67	0.0757054
5547	COc1cccc(-c2cccc(COc3cc(OCc4cncc(C#N)c4)c(CNCCN(C)S(C)(=O)=O)cc3C#N)c2C)c1C	1	Active	8.67	0.183289
3336	C=CCOc1cccc(-c2cccc(COc3cc(OCc4cncc(C#N)c4)c(CN[C@](C)(CO)C(=O)O)c(C)c3Cl)c2C#N)c1	1	Active	8.67	0.128123
7575	CCC[C@@H](CO)NCc1c(OCc2cccc(C#N)c2)cc(OCc2cccc(-c3ccccc3C)c2C#N)c(Br)c1OCc1ccc(F)c(OC)c1	1	Active	8.67	0.0960186
7568	COC(=O)c1ccc(F)c(COc2c(Br)c(OCc3cccc(-c4ccccc4C)c3C#N)cc(OCc3cccc(C#N)c3)c2CNC2(CO)CCOCC2)c1	1	Active	8.67	0.098699
6070	COc1cccc(COc2c(C#N)c(OCc3cccc(-c4cccc(OC)c4C)c3C#N)cc(OCc3ccc(F)c(C#N)c3)c2CN2CCCC2C)c1	1	Active	8.67	0.1099
3449	C=CCOc1cccc(-c2cccc(COc3cc(OCc4ccc(F)c(C#N)c4)c(CNCCN4CCC(O)CC4)c(OC)c3C#N)c2C#N)c1	1	Active	8.67	0.0997151
2800	COCCOc1cccc(-c2cccc(COc3cc(OCc4cccc(C#N)c4)c(CNC(C)(C)C(=O)O)c(OCc4cc(F)cc(OC)c4)c3C#N)c2C)c1C	1	Active	8.66	0.0774512
5186	COC(=O)Cc1cccc(COc2c(C#N)c(OCc3cccc(-c4cccc(OC)c4)c3C#N)cc(OCc3ccc(F)c(C#N)c3)c2CN2CCC(C(=O)NCCO)CC2)c1	1	Active	8.66	0.0871307
2577	COCOc1cccc(-c2cccc(COc3cc(OCc4ccc(F)c(C#N)c4)c(C(C)NCCNC(C)=O)c(OC)c3C#N)c2C#N)c1C	1	Active	8.66	0.100147
6519	Cc1c(OCc2cccc(-c3ccccc3)c2C#N)cc(OCc2cccc(C#N)c2)c(CNC[C@H](C)O)c1C	1	Active	8.66	0.234283
6513	Cc1cc(CNCC2(O)CCN(C)CC2)c(OCc2cccc(C#N)c2)cc1OCc1cccc(-c2ccccc2)c1C#N	1	Active	8.66	0.218693
6818	COc1c(C#N)c(OCc2cccc(-c3ccccc3)c2C#N)cc(OCc2ccc(F)c(C)c2)c1CN[C@](C)(CO)C(=O)O	1	Active	8.66	0.175441
6115	COc1cccc(-c2cccc(COc3cc(OCc4ccc(F)c(C#N)c4)c(CNCCCN4CCN(C)CC4)cc3C#N)c2C#N)c1C	1	Active	8.66	0.153882
5786	COc1cccc(-c2cccc(COc3cc(OCc4cncc(C#N)c4)c(CNC4CCCCC4)c(C)c3C)c2C#N)c1C	1	Active	8.66	0.186115
5577	COc1cccc(-c2cccc(COc3cc(OCc4ccc(F)c(C#N)c4)c(CN4CCC[C@H]4CO)c(OC)c3C#N)c2C)c1C	1	Active	8.66	0.177638
7685	COCCCOc1c(C)c(OCc2cccc(-c3ccccc3C)c2C#N)cc(OCc2cccc(C#N)c2)c1CNCCOCCOCCN	1	Active	8.66	0.0893327
7483	COc1cc(COc2c(F)c(OCc3cccc(-c4ccccc4C)c3C#N)cc(OCc3cccc(C#N)c3)c2CNC(C)(CO)C(=O)O)ccc1F	1	Active	8.66	0.0937866
364	CCCOc1cccc(-c2cccc(COc3cc(OCCCCC#N)c(CNC(C)(CO)C(=O)O)c(OCCC)c3C#N)c2C#N)c1C	1	Active	8.66	0.111081
7456	COc1cc(OCc2cccc(-c3ccccc3C)c2C#N)cc(OCc2cccc(C#N)c2)c1CNC[C@H](O)CC(=O)O	1	Active	8.66	0.173125
8005	COC(=O)CCCCOc1c(C#N)c(OCc2cccc(-c3ccccc3C)c2C#N)cc(OCc2ccc(F)c(C)c2)c1CN1CCC(C(=O)NCCO)CC1	1	Active	8.65	0.0793793
6066	COc1cccc(COc2c(C#N)c(OCc3cccc(-c4cccc(OC)c4C)c3C#N)cc(OCc3cncc(C#N)c3)c2CNC2CCCN(C)C2)c1	1	Active	8.65	0.112912
5919	COC(=O)CCCCOc1c(C#N)c(OCc2cccc(-c3cccc(OC)c3C)c2C#N)cc(OCc2cncc(C#N)c2)c1CNC[C@@H](O)c1ccccc1	1	Active	8.65	0.063004
5995	COc1cc(COc2c(C#N)c(OCc3cccc(-c4cccc(OC)c4C)c3C#N)cc(OCc3cncc(C#N)c3)c2CNCC(=O)C[C@H](Cc2ccccc2)C(=O)N[C@@H](CCCNC(=N)N)C(=O)O)ccc1F	1	Active	8.65	0.0167508
5970	CCOC(=O)/C=C/C(=O)NCCN(C)Cc1c(OCc2cncc(C#N)c2)cc(OCc2cccc(-c3cccc(OC)c3C)c2C#N)c(C#N)c1OCCCOC	1	Active	8.65	0.0595905
943	COC(=O)Cc1cccc(COc2c(Cl)c(OCc3cccc(-c4cccc(OCCN5CCOCC5)c4C)c3C#N)cc(OCc3cncc(C#N)c3)c2CN2CCCC[C@H]2C(=O)O)c1	1	Active	8.65	0.0787394
5982	COC(=O)c1ccc(F)c(COc2c(C#N)c(OCc3cccc(-c4cccc(OC)c4C)c3C#N)cc(OCc3cncc(C#N)c3)c2CNCCN2CCCC2=O)c1	1	Active	8.65	0.074818
7782	COc1c(C)c(OCc2cccc(-c3ccccc3C)c2C#N)cc(OCCCCC#N)c1CNC(C)(C)CN1CCN(C)CC1	1	Active	8.65	0.188981
1045	COCCCOc1c(C#N)c(OCc2cccc(-c3cccc(OCCN4CCOCC4)c3C)c2C#N)cc(OCc2cncc(C#N)c2)c1CN1CCC[C@H]1CO	1	Active	8.65	0.111601
3018	COCCOc1cccc(-c2cccc(COc3cc(OCc4cccc(C#N)c4)c(CNCC4CC(=O)N4)c(OCc4cc(OC)cc(OC)c4)c3Cl)c2C#N)c1C	1	Active	8.65	0.0584252
2034	COCCCOc1c(C#N)c(OCc2cccc(-c3cccc(OCOC)c3C)c2C)cc(OCc2ccc(F)c(C#N)c2)c1CN1CCCC[C@H]1C(=O)O	1	Active	8.65	0.0784376
6006	COc1cc(COc2c(C#N)c(OCc3cccc(-c4cccc(OC)c4C)c3C#N)cc(OCc3cncc(C#N)c3)c2CN(C)CC(=O)O)cc(OC)c1	1	Active	8.65	0.103145
3568	C=CCOc1cccc(-c2cccc(COc3cc(OCc4ccc(F)c(C#N)c4)c(CN4CCC(C(=O)NCCO)CC4)c(OCCCOC)c3C#N)c2C)c1C	1	Active	8.65	0.0690495
6030	COC(=O)CCCOc1c(C#N)c(OCc2cccc(-c3cccc(OC)c3C)c2C#N)cc(OCc2cncc(C#N)c2)c1CNCCN1CCN(C)CC1	1	Active	8.65	0.0998994
3135	COCCOc1cccc(-c2cccc(COc3cc(OCCCCC#N)c(CN[C@H](CO)CC(=O)O)c(OCc4c(F)ccc(OC)c4F)c3C#N)c2C#N)c1C	1	Active	8.65	0.0658278
6042	COc1ccc(COc2c(C#N)c(OCc3cccc(-c4cccc(OC)c4C)c3C#N)cc(OCc3cncc(C#N)c3)c2CNCC2(O)CCC2)cc1	1	Active	8.65	0.103627
6079	COC(=O)c1ccc(COc2c(C#N)c(OCc3cccc(-c4cccc(OC)c4C)c3C#N)cc(OCc3cncc(C#N)c3)c2CNC(C)C(C)(C)O)cc1	1	Active	8.65	0.094913
5932	CCCOc1c(C#N)c(OCc2cccc(-c3cccc(OC)c3C)c2C#N)cc(OCc2cncc(C#N)c2)c1CNCCCN(CCO)CCO	1	Active	8.65	0.0937711
5280	COc1cccc(-c2cccc(COc3cc(OCc4ccc(F)c(C#N)c4)c(CN4CCCN(C(C)=O)CC4)c(OC)c3C#N)c2C#N)c1	1	Active	8.65	0.179022
4827	CCOc1cccc(-c2cccc(COc3cc(OCc4cccc(C#N)c4)c(CN4C[C@H](C)C[C@@H]4C(=O)O)c(OCc4ccc(F)c(OC)c4)c3C#N)c2C#N)c1C	1	Active	8.65	0.101728
4775	CCCOc1c(C#N)c(OCc2cccc(-c3cccc(OCC)c3C)c2C#N)cc(OCc2cccc(C#N)c2)c1CN1CCC[C@@H]1C(=O)O	1	Active	8.65	0.13218
4895	CCOc1cccc(-c2cccc(COc3cc(OCc4cccc(C#N)c4)c(CN4CCCCC4CC(=O)O)c(OCc4ccc(C(=O)OC)cc4)c3C#N)c2C#N)c1C	1	Active	8.65	0.0883082
4526	CCOc1cccc(-c2cccc(COc3cc(OCCCCC#N)c(CN[C@H]4COC[C@@H]4O)c(C)c3C#N)c2C)c1C	1	Active	8.65	0.220404
4846	CCOc1cccc(-c2cccc(COc3cc(OCc4cccc(C#N)c4)c(CN4C[C@@H](O)C[C@@H]4C(=O)O)c(OCc4c(F)ccc(OC)c4F)c3C#N)c2C#N)c1C	1	Active	8.65	0.0992741
8321	COc1cccc(COc2c(C#N)c(OCc3cccc(-c4ccccc4C)c3C#N)cc(OCc3ccc(F)c(C)c3)c2CNC[C@@H](O)CC(=O)O)c1	1	Active	8.65	0.0875625
6427	Cc1c(F)c(OCc2cccc(-c3ccccc3)c2C#N)cc(OCc2cccc(C#N)c2)c1CN[C@](C)(CO)C(=O)O	1	Active	8.65	0.196611
4639	CCOc1cccc(-c2cccc(COc3cc(OCc4cccc(C#N)c4)c(CNC[C@@H](O)CC(=O)O)c(OCc4cc(C(=O)OC)ccc4F)c3C)c2C#N)c1C	1	Active	8.65	0.0693986
4514	CCOc1cccc(-c2cccc(COc3cc(OCCCCC#N)c(CNCCCC[C@H](NC(C)=O)C(=O)O)cc3C#N)c2C)c1C	1	Active	8.65	0.112398
6473	COc1c(Br)c(OCc2cccc(-c3ccccc3)c2C#N)cc(OCc2cccc(C#N)c2)c1CN[C@H]1CCC[C@H]1O	1	Active	8.65	0.181722
632	N#Cc1cncc(COc2cc(OCc3cccc(-c4cccc(OCCN5CCOCC5)c4)c3C#N)c(C#N)cc2CNC2CCCCC2)c1	1	Active	8.65	0.153867
5287	COc1cccc(-c2cccc(COc3cc(OCc4cc(C#N)ccc4F)c(CN[C@@H](C(=O)O)[C@H](C)O)c(OC)c3C#N)c2C#N)c1	1	Active	8.64	0.163252
7367	COc1cc(OCc2cccc(-c3ccccc3C)c2C)c(C#N)c(C)c1CN1CCC(O)(C(N)=O)CC1	1	Active	8.64	0.457462
2893	COCCOc1cccc(-c2cccc(COc3cc(OCCCCC#N)c(CN[C@@H](CO)[C@@H](C)O)c(OC)c3C#N)c2C)c1C	1	Active	8.64	0.147856
4072	C=CCOc1cccc(-c2cccc(COc3cc(OCc4ccc(F)c(C#N)c4)c(CN4CCCC4C(=O)O)cc3C#N)c2C#N)c1C	1	Active	8.64	0.148152
8292	COC(=O)c1cccc(COc2c(C#N)c(OCc3cccc(-c4ccccc4C)c3C#N)cc(OCc3cccnc3)c2CN[C@@H](C(=O)O)[C@H](C)O)c1	1	Active	8.64	0.097359
4653	CCOc1cccc(-c2cccc(COc3cc(OCc4cccc(C#N)c4)c(CN4CCCC[C@H]4C(=O)O)c(OCc4cccc(OC)c4)c3C)c2C#N)c1C	1	Active	8.64	0.103594
3214	COCCOc1cccc(-c2cccc(COc3cc(OC)c(CNC(C)(CO)C(=O)O)cc3C#N)c2C#N)c1C	1	Active	8.64	0.247439
6264	COc1c(Cl)c(OCc2cccc(-c3ccccc3)c2C)cc(OCc2cncc(C#N)c2)c1CNC[C@H](O)CC(=O)O	1	Active	8.64	0.166945
3754	C=CCOc1cccc(-c2cccc(COc3cc(OCc4cncc(C#N)c4)c(CNC[C@@H](O)CC(=O)O)c(OCc4cc(C(=O)OC)ccc4F)c3C)c2C#N)c1C	1	Active	8.64	0.0525633
8326	COC(=O)c1ccc(COc2c(C#N)c(OCc3cccc(-c4ccccc4C)c3C#N)cc(OCCCCC#N)c2CN2CCC2)cc1	1	Active	8.64	0.093846
3307	C=CCOc1cccc(-c2cccc(COc3cc(OCc4ccc(F)c(C#N)c4)c(CNC[C@@H](O)CC(=O)O)c(OC)c3C#N)c2C)c1	1	Active	8.64	0.111107
4741	CCOc1cccc(-c2cccc(COc3cc(OCc4cccc(C#N)c4)c(CNC4CCC(O)CC4)cc3Cl)c2C#N)c1C	1	Active	8.64	0.162318
4569	CCOc1cccc(-c2cccc(COc3cc(OCc4cccc(C#N)c4)c(CNCC4CC(=O)N4)cc3F)c2C#N)c1C	1	Active	8.64	0.177778
5160	COc1cccc(-c2cccc(COc3cc(OCc4cncc(C#N)c4)c(CNC(C)(C)C(=O)O)c(OC)c3Cl)c2C#N)c1	1	Active	8.64	0.173863
2538	COCOc1cccc(-c2cccc(COc3cc(OCc4ccc(F)c(C#N)c4)c(CN4C[C@@H](O)C[C@@H]4C(=O)O)cc3C#N)c2C#N)c1C	1	Active	8.64	0.16969
6883	COc1ccc(F)c(COc2c(Br)c(OCc3cccc(-c4ccccc4C)c3C)cc(OCc3cccc(C#N)c3)c2CNCC2CC(=O)N2)c1F	1	Active	8.64	0.102676
2193	COCOc1cccc(-c2cccc(COc3cc(OCc4cncc(C#N)c4)c(CNC(C)(C)C(=O)O)cc3Br)c2C#N)c1C	1	Active	8.64	0.138276
5588	COc1cccc(-c2cccc(COc3cc(OCc4cc(C#N)ccc4F)c(CN[C@@H](CO)CC(=O)O)c(OC)c3C#N)c2C)c1C	1	Active	8.64	0.14018
1373	COc1cc(COc2c(C#N)c(OCc3cccc(-c4cccc(O)c4C)c3C)cc(OCc3cccc(C#N)c3)c2CN[C@@](C)(CO)C(=O)O)cc(OC)c1	1	Active	8.63	0.0756084
996	COc1c(Cl)c(OCc2cccc(-c3cccc(OCCN4CCOCC4)c3C)c2C#N)cc(OCc2cncc(C#N)c2)c1CNC(C)(C)CN1CCN(C)CC1	1	Active	8.63	0.126065
8235	COC(=O)CCCOc1c(C#N)c(OCc2cccc(-c3ccccc3C)c2C#N)cc(OC)c1CNCCO	1	Active	8.63	0.223983
4039	C=CCOc1cccc(-c2cccc(COc3cc(OCc4cncc(C#N)c4)c(CN4CCCCC4CC(=O)O)c(OCc4ccc(C(=O)OC)cc4)c3C#N)c2C#N)c1C	1	Active	8.63	0.0653708
3676	C=CCOc1cccc(-c2cccc(COc3cc(OCc4cncc(C#N)c4)c(CNCC4CC(=O)N4)cc3F)c2C#N)c1C	1	Active	8.63	0.137433
2429	COCOc1cccc(-c2cccc(COc3cc(OCc4cncc(C#N)c4)c(CN(C)[C@H](C)C(=O)O)c(OCc4ccc(F)c(OC)c4)c3C#N)c2C#N)c1C	1	Active	8.63	0.0866878
1838	COCOc1cccc(-c2cccc(COc3cc(OCc4cncc(C#N)c4)c(CNC(C)(C)C(=O)O)c(OCc4cc(C(=O)OC)ccc4F)c3C#N)c2C#N)c1	1	Active	8.63	0.0679042
5279	COc1cccc(-c2cccc(COc3cc(OCc4cncc(C#N)c4)c(CNCCN4CCCCC4=O)c(OC)c3C#N)c2C#N)c1	1	Active	8.63	0.168726
4858	CCOc1cccc(-c2cccc(COc3cc(OCCCCC#N)c(CNCCCn4ccnc4)c(OCCCC(=O)OC)c3C#N)c2C#N)c1C	1	Active	8.63	0.06473
4900	CCOc1cccc(-c2cccc(COc3cc(OCCCCC#N)c(CNC[C@H](C)O)c(OCc4ccc(C(=O)OC)cc4)c3C#N)c2C#N)c1C	1	Active	8.63	0.0738711
4841	CCOc1cccc(-c2cccc(COc3cc(OCCCCC#N)c(CN[C@@H](CO)C4CC4)c(OCc4cc(OC)cc(OC)c4)c3C#N)c2C#N)c1C	1	Active	8.63	0.0798658
4820	CCOc1cccc(-c2cccc(COc3cc(OCCCCC#N)c(CNC4(CO)CCOCC4)c(OCc4cc(C(=O)OC)ccc4F)c3C#N)c2C#N)c1C	1	Active	8.63	0.0704182
326	CCCOc1cccc(-c2cccc(COc3cc(OCc4cccc(C#N)c4)c(CN[C@H](CO)C(=O)O)c(OCc4cccc(OC)c4)c3Cl)c2C#N)c1C	1	Active	8.63	0.0742277
4809	CCOc1cccc(-c2cccc(COc3cc(OCCCCC#N)c(CNCC(=O)NCC(=O)NCC(=O)O)c(OCCCOC)c3C#N)c2C#N)c1C	1	Active	8.63	0.093877
8590	COc1c(C#N)c(OCc2cccc(-c3ccccc3C)c2C#N)cc(OCc2ccc(F)c(C)c2)c1CN1CCCC1	1	Active	8.63	0.19363
2146	COCOc1cccc(-c2cccc(COc3cc(OCc4cncc(C#N)c4)c(CN4CCC(C(=O)NCCO)CC4)cc3F)c2C#N)c1C	1	Active	8.63	0.155051
4832	CCC[C@@H](CO)NCc1c(OCCCCC#N)cc(OCc2cccc(-c3cccc(OCC)c3C)c2C#N)c(C#N)c1OCc1ccc(F)c(OC)c1	1	Active	8.63	0.0798917
4801	CCOc1cccc(-c2cccc(COc3cc(OCCCCC#N)c(CN[C@H](C)CO)c(OCc4cccc(CC(=O)OC)c4)c3C#N)c2C#N)c1C	1	Active	8.63	0.0696125
161	CCCOc1cccc(-c2cccc(COc3cc(OCc4cccc(C#N)c4)c(CN[C@@H](CO)CC(=O)O)c(OCc4cc(OC)cc(OC)c4)c3C#N)c2C)c1C	1	Active	8.63	0.065099
2451	COCOc1cccc(-c2cccc(COc3cc(OCc4cncc(C#N)c4)c(CN4C[C@H](O)C[C@@H]4C(=O)O)c(OCc4c(F)ccc(OC)c4F)c3C#N)c2C#N)c1C	1	Active	8.63	0.0938232
2504	COCOc1cccc(-c2cccc(COc3cc(OCc4cncc(C#N)c4)c(CNCCC(C)=O)c(OCc4ccc(C(=O)OC)cc4)c3C#N)c2C#N)c1C	1	Active	8.63	0.0502472
1406	CCOc1c(C#N)c(OCc2cccc(-c3cccc(O)c3C)c2C)cc(OCc2cccc(C#N)c2)c1CNC(CO)C(=O)O	1	Active	8.63	0.141039
4850	CCOc1cccc(-c2cccc(COc3cc(OCCCCC#N)c(CNCC(C)(C)O)c(OCc4c(F)ccc(OC)c4F)c3C#N)c2C#N)c1C	1	Active	8.63	0.0902142
4780	CCCOc1c(C#N)c(OCc2cccc(-c3cccc(OCC)c3C)c2C#N)cc(OCCCCC#N)c1CNC[C@@H](O)CO	1	Active	8.63	0.14108
4978	CCOc1cccc(-c2cccc(COc3cc(OC)c(CN[C@H]4COC[C@@H]4O)c(OC)c3C#N)c2C#N)c1C	1	Active	8.63	0.364966
5508	COc1ccc(COc2c(C#N)c(OCc3cccc(-c4cccc(OC)c4C)c3C)cc(OCc3ccc(F)c(C#N)c3)c2CN[C@@H](CO)C(=O)O)cc1	1	Active	8.63	0.0886594
4878	CCOc1cccc(-c2cccc(COc3cc(OCCCCC#N)c(CNC(CO)(CO)CO)c(OCc4cccc(C(=O)OC)c4)c3C#N)c2C#N)c1C	1	Active	8.63	0.0600842
4870	CCOc1cccc(-c2cccc(COc3cc(OCCCCC#N)c(CNCC(O)CN(C)C)c(OCc4ccc(OC)cc4)c3C#N)c2C#N)c1C	1	Active	8.63	0.0847763
7627	Cc1ccccc1-c1cccc(COc2cc(OCc3cccc(C#N)c3)c(CN3CCCC3C(=O)O)cc2Br)c1C#N	1	Active	8.63	0.193716
3869	C=CCOc1cccc(-c2cccc(COc3cc(OCc4cncc(C#N)c4)c(CNC4CCC(O)CC4)cc3Cl)c2C#N)c1C	1	Active	8.63	0.14247
2224	COCOc1cccc(-c2cccc(COc3cc(OCc4cncc(C#N)c4)c(CNCC4CC(=O)N4)c(OCc4cc(C(=O)OC)ccc4F)c3C)c2C#N)c1C	1	Active	8.63	0.0544347
7336	COc1cc(OCc2cccc(-c3ccccc3C)c2C)c(C#N)cc1CNC(C)(CO)CO	1	Active	8.63	0.418469
2337	COCCNCc1cc(Cl)c(OCc2cccc(-c3cccc(OCOC)c3C)c2C#N)cc1OCc1cncc(C#N)c1	1	Active	8.63	0.121264
3985	C=CCOc1cccc(-c2cccc(COc3cc(OCc4cncc(C#N)c4)c(CN4C[C@@H](O)C[C@@H]4C(=O)O)c(OCc4c(F)ccc(OC)c4F)c3C#N)c2C#N)c1C	1	Active	8.63	0.0890315
3931	C=CCOc1cccc(-c2cccc(COc3cc(OCc4cncc(C#N)c4)c(CN4CCCCCC4C(=O)O)c(OCc4cccc(CC(=O)OC)c4)c3C#N)c2C#N)c1C	1	Active	8.63	0.0653562
6677	COc1cc(COc2c(C#N)c(OCc3cccc(-c4ccccc4)c3C#N)cc(OCc3cccc(C#N)c3)c2CNCCN2CCOCC2)cc(OC)c1	1	Active	8.63	0.0969671
2374	CCCOc1c(C#N)c(OCc2cccc(-c3cccc(OCOC)c3C)c2C#N)cc(OCc2cncc(C#N)c2)c1CN1CCC[C@H]1C(=O)O	1	Active	8.63	0.123561
5456	COC(=O)Cc1cccc(COc2c(C#N)c(OCc3cccc(-c4cccc(OC)c4C)c3C)cc(OCc3ccc(F)c(C#N)c3)c2CN[C@H](CO)CC(=O)O)c1	1	Active	8.63	0.0714024
1801	COCOc1cccc(-c2cccc(COc3cc(OCc4cncc(C#N)c4)c(CNC[C@@H](O)CC(=O)O)c(C)c3Cl)c2C#N)c1	1	Active	8.63	0.129933
4769	CCOc1cccc(-c2cccc(COc3cc(OCCCCC#N)c(CN4CCC(O)(C(N)=O)CC4)c(OCCCCC(=O)OC)c3C#N)c2C#N)c1C	1	Active	8.63	0.10106
4789	CCOc1cccc(-c2cccc(COc3cc(OCCCCC#N)c(CN[C@@H](CO)C(C)C)c(OCc4cc(F)cc(OC)c4)c3C#N)c2C#N)c1C	1	Active	8.63	0.0849528
3775	C=CCOc1cccc(-c2cccc(COc3cc(OCc4cncc(C#N)c4)c(CN4CCCC[C@H]4C(=O)O)c(OCc4cccc(OC)c4)c3C)c2C#N)c1C	1	Active	8.63	0.0903275
3963	C=CCOc1cccc(-c2cccc(COc3cc(OCc4cncc(C#N)c4)c(CN4C[C@H](C)C[C@@H]4C(=O)O)c(OCc4ccc(F)c(OC)c4)c3C#N)c2C#N)c1C	1	Active	8.63	0.089128
1771	COCOc1cccc(-c2cccc(COc3cc(OCc4ccc(F)c(C#N)c4)c(CNCC4CC(=O)N4)c(OC)c3C#N)c2C)c1	1	Active	8.63	0.123249
3907	C=CCOc1cccc(-c2cccc(COc3cc(OCc4cncc(C#N)c4)c(CN4CCC[C@@H]4C(=O)O)c(OCCC)c3C#N)c2C#N)c1C	1	Active	8.63	0.117567
812	Cc1c(COc2cc(OCc3ccc(F)c(C#N)c3)c(CN[C@H](CO)CC(C)C)c(C)c2C#N)cccc1-c1cccc(OCCN2CCOCC2)c1C	1	Active	8.62	0.113513
6694	COC(=O)CCCOc1c(C#N)c(OCc2cccc(-c3ccccc3)c2C#N)cc(OCc2cccc(C#N)c2)c1CN1CCC[C@H]1C(=O)O	1	Active	8.62	0.107165
2480	COCOc1cccc(-c2cccc(COc3cc(OCc4cc(C#N)ccc4F)c(CN[C@H](CO)C(=O)O)c(OCc4ccc(OC)cc4)c3C#N)c2C#N)c1C	1	Active	8.62	0.0750857
8023	CCCOc1c(C#N)c(OCc2cccc(-c3ccccc3C)c2C#N)cc(OC)c1CNCC(O)CN(C)C	1	Active	8.62	0.299099
7996	COC(=O)CCCCOc1c(C#N)c(OCc2cccc(-c3ccccc3C)c2C#N)cc(OC)c1CNCCCn1ccnc1	1	Active	8.62	0.109863
6985	Cc1ccccc1-c1cccc(COc2cc(OCCCCC#N)c(CNC(C)(CO)C(=O)O)c(C)c2C)c1C	1	Active	8.62	0.208299
8310	CCC(O)CNCc1c(OC)cc(OCc2cccc(-c3ccccc3C)c2C#N)c(C#N)c1OCc1cccc(OC)c1	1	Active	8.62	0.172081
6292	COC(=O)Cc1cccc(COc2c(C#N)c(OCc3cccc(-c4ccccc4)c3C)cc(OCc3cncc(C#N)c3)c2CNCCCN2CCOCC2)c1	1	Active	8.62	0.0724562
8360	CCOc1c(C#N)c(OCc2cccc(-c3ccccc3C)c2C#N)cc(OC)c1CNCC(O)c1cccnc1	1	Active	8.62	0.234406
8045	COc1cc(F)cc(COc2c(C#N)c(OCc3cccc(-c4ccccc4C)c3C#N)cc(OC)c2CNC(CO)(CO)CO)c1	1	Active	8.62	0.145475
4677	CCOc1cccc(-c2cccc(COc3cc(OCc4cccc(C#N)c4)c(CNCc4ccccn4)c(OC)c3C)c2C#N)c1C	1	Active	8.62	0.130483
8178	COc1cc(COc2c(C#N)c(OCc3cccc(-c4ccccc4C)c3C#N)cc(OC)c2CNCCN2CCC(O)CC2)cc(OC)c1	1	Active	8.62	0.141849
6648	COCCCOc1c(C#N)c(OCc2cccc(-c3ccccc3)c2C#N)cc(OCc2cccc(C#N)c2)c1CN1CC[C@H]1C(=O)O	1	Active	8.62	0.148567
8338	COC(=O)c1ccc(COc2c(C#N)c(OCc3cccc(-c4ccccc4C)c3C#N)cc(OC)c2CN[C@H](CO)C(C)C)cc1	1	Active	8.62	0.149996
6629	COc1cc(F)cc(COc2c(C#N)c(OCc3cccc(-c4ccccc4)c3C#N)cc(OCc3cccc(C#N)c3)c2CN2CCCCC2CC(=O)O)c1	1	Active	8.62	0.110158
7523	Cc1ccccc1-c1cccc(COc2cc(OCc3cccc(C#N)c3)c(CN3CCCC3)c(C)c2F)c1C#N	1	Active	8.62	0.216539
7860	COc1ccc(F)c(COc2c(Cl)c(OCc3cccc(-c4ccccc4C)c3C#N)cc(OCc3cccc(C#N)c3)c2CN[C@@H](C)C(=O)O)c1F	1	Active	8.62	0.108294
8290	COC(=O)c1cccc(COc2c(C#N)c(OCc3cccc(-c4ccccc4C)c3C#N)cc(OC)c2CNC(C)C(C)O)c1	1	Active	8.62	0.16739
6396	CC[C@H](C)[C@@H](CO)NCc1c(OCCCCC#N)cc(OCc2cccc(-c3ccccc3)c2C)c(C#N)c1C	1	Active	8.62	0.202018
7640	CC(=O)N[C@@H](CCCCNCc1c(OCCCCC#N)cc(OCc2cccc(-c3ccccc3C)c2C#N)c(Br)c1C)C(=O)O	1	Active	8.62	0.12001
7864	COc1ccc(F)c(COc2c(Cl)c(OCc3cccc(-c4ccccc4C)c3C#N)cc(OCCCCC#N)c2CN[C@@](C)(CO)C(=O)O)c1F	1	Active	8.62	0.0870103
8258	COc1ccc(COc2c(C#N)c(OCc3cccc(-c4ccccc4C)c3C#N)cc(OC)c2CN[C@H](CO)[C@H](C)O)cc1	1	Active	8.62	0.171793
8107	COCCCOc1c(C#N)c(OCc2cccc(-c3ccccc3C)c2C#N)cc(OC)c1CNC[C@H](C)O	1	Active	8.62	0.283965
6742	CCOc1c(C#N)c(OCc2cccc(-c3ccccc3)c2C#N)cc(OCc2cccc(C#N)c2)c1CN(C)[C@H](C)C(=O)O	1	Active	8.62	0.183796
8126	COC(=O)c1ccc(F)c(COc2c(C#N)c(OCc3cccc(-c4ccccc4C)c3C#N)cc(OC)c2CN[C@H](CO)c2ccccc2)c1	1	Active	8.62	0.115377
8156	COc1cc(COc2c(C#N)c(OCc3cccc(-c4ccccc4C)c3C#N)cc(OC)c2CC2CCCC[C@H]2C(=O)O)ccc1F	1	Active	8.62	0.163353
8207	COc1ccc(F)c(COc2c(C#N)c(OCc3cccc(-c4ccccc4C)c3C#N)cc(OC)c2CNCC(O)c2ccncc2)c1F	1	Active	8.62	0.126802
8077	COC(=O)Cc1cccc(COc2c(C#N)c(OCc3cccc(-c4ccccc4C)c3C#N)cc(OC)c2CNCC2(O)CCN(C)CC2)c1	1	Active	8.62	0.155712
475	CCCOc1cccc(-c2cccc(COc3cc(OCCCCC#N)c(CNCC)c(C)c3C#N)c2C#N)c1C	1	Active	8.62	0.198168
5410	COc1cccc(-c2cccc(COc3cc(OCc4cncc(C#N)c4)c(CNCC(O)c4cccnc4)cc3Cl)c2C)c1C	1	Active	8.61	0.139111
7632	CC[C@@](C)(NCc1cc(Br)c(OCc2cccc(-c3ccccc3C)c2C#N)cc1OCCCCC#N)C(=O)O	1	Active	8.61	0.18575
6179	COc1cccc(-c2cccc(COc3cc(OCc4ccc(C(=O)O)cc4)c(CN[C@H]4COC[C@@H]4O)c(OC)c3C#N)c2C#N)c1C	1	Active	8.61	0.175998
6478	CCCOc1c(C)c(OCc2cccc(-c3ccccc3)c2C#N)cc(OCc2cccc(C#N)c2)c1CN1CCCC[C@H]1C(=O)O	1	Active	8.61	0.159348
801	Cc1c(COc2cc(OCc3ccc(F)c(C#N)c3)c(CNC(CO)CO)cc2C#N)cccc1-c1cccc(OCCN2CCOCC2)c1C	1	Active	8.61	0.144075
7972	COc1c(Cl)c(OCc2cccc(-c3ccccc3C)c2C#N)cc(OCc2cccnc2)c1CN[C@H](CO)C(=O)O	1	Active	8.61	0.190791
1556	Cc1c(O)cccc1-c1cccc(COc2cc(OCc3cccc(C#N)c3)c(CN[C@@H](CO)[C@@H](C)O)c(C)c2Cl)c1C#N	1	Active	8.61	0.151549
2745	COCCOc1cccc(-c2cccc(COc3cc(OCc4cccc(C#N)c4)c(CN[C@H](CO)C(=O)O)c(OC)c3Br)c2C)c1C	1	Active	8.61	0.106162
1201	COc1c(C#N)c(OCc2cccc(-c3cccc(OCCN4CCOCC4)c3C)c2C#N)cc(OCc2cc(C#N)ccc2F)c1CN[C@H](CO)CC(C)C	1	Active	8.61	0.110251
3803	C=CCOc1cccc(-c2cccc(COc3cc(OCc4cncc(C#N)c4)c(CNCc4ccccn4)c(OC)c3C)c2C#N)c1C	1	Active	8.61	0.114515
4332	CCOc1cccc(-c2cccc(COc3cc(OCCCCC#N)c(CNCCN4CCC(O)CC4)c(OC)c3C#N)c2C#N)c1	1	Active	8.61	0.176884
343	CCCOc1cccc(-c2cccc(COc3cc(OCc4cccc(C#N)c4)c(CN[C@@H](CO)C4CC4)c(C)c3Cl)c2C#N)c1C	1	Active	8.61	0.133712
6505	COC(=O)c1ccc(COc2c(C)c(OCc3cccc(-c4ccccc4)c3C#N)cc(OCc3cccc(C#N)c3)c2CNCC2CC(=O)N2)cc1	1	Active	8.61	0.08775
7697	COc1cc(COc2c(C)c(OCc3cccc(-c4ccccc4C)c3C#N)cc(OCc3cccc(C#N)c3)c2CNCCc2ccccn2)ccc1F	1	Active	8.61	0.0981443
7708	COc1ccc(F)c(COc2c(C)c(OCc3cccc(-c4ccccc4C)c3C#N)cc(OCc3cccc(C#N)c3)c2CNC2CCCCC2)c1F	1	Active	8.61	0.121642
5896	COc1cccc(-c2cccc(COc3cc(OCc4ccc(F)c(C#N)c4)c(CNCC(O)c4cccnc4)c(C)c3Cl)c2C#N)c1C	1	Active	8.61	0.129195
5416	COc1cccc(-c2cccc(COc3cc(OCc4cncc(C#N)c4)c(CNCC(O)c4nccn4C)c(C)c3Cl)c2C)c1C	1	Active	8.61	0.141
7678	COC(=O)Cc1cccc(COc2c(C)c(OCc3cccc(-c4ccccc4C)c3C#N)cc(OCc3cccc(C#N)c3)c2CN2CCCC(O)C2)c1	1	Active	8.61	0.112632
5760	COC(=O)c1cccc(COc2c(C)c(OCc3cccc(-c4cccc(OC)c4C)c3C#N)cc(OCc3cncc(C#N)c3)c2CN[C@@](C)(CO)C(=O)O)c1	1	Active	8.61	0.0861364
6681	COc1cc(COc2c(C#N)c(OCc3cccc(-c4ccccc4)c3C#N)cc(OCCCCC#N)c2CNCCO)cc(OC)c1	1	Active	8.61	0.115864
6389	Cc1c(COc2cc(OCCCCC#N)c(CN[C@H]3COC[C@@H]3O)cc2C#N)cccc1-c1ccccc1	1	Active	8.61	0.32829
6593	Cc1c(Cl)c(OCc2cccc(-c3ccccc3)c2C#N)cc(OCc2cccc(C#N)c2)c1CN1CCCC(CO)C1	1	Active	8.61	0.206325
7668	CCCOc1c(C)c(OCc2cccc(-c3ccccc3C)c2C#N)cc(OCc2cccc(C#N)c2)c1CNC1CCC(O)CC1	1	Active	8.61	0.15406
2272	COCOc1cccc(-c2cccc(COc3cc(OCc4cncc(C#N)c4)c(CNC4CCC(O)CC4)c(OC)c3C)c2C#N)c1C	1	Active	8.61	0.141138
4447	CCOc1cccc(-c2cccc(COc3cc(OCCCCC#N)c(CN4CCC(C(=O)NCCO)CC4)c(OCCCOC)c3C#N)c2C)c1C	1	Active	8.6	0.114791
2798	COCCOc1cccc(-c2cccc(COc3cc(OCc4cccc(C#N)c4)c(CNC(C)(CO)CO)c(OCc4cc(F)cc(OC)c4)c3C#N)c2C)c1C	1	Active	8.6	0.0673567
6633	COc1cc(F)cc(COc2c(C#N)c(OCc3cccc(-c4ccccc4)c3C#N)cc(OCCCCC#N)c2CNC[C@H](C)O)c1	1	Active	8.6	0.116454
1151	Cc1c(C#N)cncc1COc1c(C#N)c(OCc2cccc(-c3cccc(OCCN4CCOCC4)c3C)c2C#N)cc(OCc2ccc(F)c(C#N)c2)c1CN[C@H](C)CO	1	Active	8.6	0.0927368
1132	COC(=O)c1ccc(COc2c(C#N)c(OCc3cccc(-c4cccc(OCCN5CCOCC5)c4C)c3C#N)cc(OCc3ccc(F)c(C#N)c3)c2CNC[C@@H](O)CO)cc1	1	Active	8.6	0.0759135
7792	COc1cc(OCc2cccc(-c3ccccc3C)c2C#N)c(C)c(OC)c1CNC(C)(CO)C(=O)O	1	Active	8.6	0.352176
2821	COCCOc1cccc(-c2cccc(COc3cc(OCc4cccc(C#N)c4)c(CN[C@H](C)CO)c(OCc4ccc(F)c(OC)c4)c3C#N)c2C)c1C	1	Active	8.6	0.0795825
6642	COC(=O)Cc1cccc(COc2c(C#N)c(OCc3cccc(-c4ccccc4)c3C#N)cc(OCCCCC#N)c2CN[C@H](CO)c2ccccc2)c1	1	Active	8.6	0.0632007
6725	COc1cccc(COc2c(C#N)c(OCc3cccc(-c4ccccc4)c3C#N)cc(OCCCCC#N)c2CNCC(O)c2cccnc2)c1	1	Active	8.6	0.0879531
6736	COC(=O)c1ccc(COc2c(C#N)c(OCc3cccc(-c4ccccc4)c3C#N)cc(OCCCCC#N)c2CNCC(O)c2nccn2C)cc1	1	Active	8.6	0.0729194
6659	COC(=O)c1ccc(F)c(COc2c(C#N)c(OCc3cccc(-c4ccccc4)c3C#N)cc(OCCCCC#N)c2CNCCN2CCC(O)CC2)c1	1	Active	8.6	0.0814446
610	COc1ccc(COc2c(C#N)c(OCc3cccc(-c4cccc(OCCN5CCOCC5)c4)c3C#N)cc(OCc3cncc(C#N)c3)c2CN[C@@](C)(CO)C(=O)O)cc1	1	Active	8.6	0.0852311
6306	COC(=O)c1ccc(F)c(COc2c(C#N)c(OCc3cccc(-c4ccccc4)c3C)cc(OCc3cncc(C#N)c3)c2CN2CCCC(CO)C2)c1	1	Active	8.6	0.112972
2793	CCCOc1c(C#N)c(OCc2cccc(-c3cccc(OCCOC)c3C)c2C)cc(OCc2cccc(C#N)c2)c1CN[C@H]1CCC[C@@H]1O	1	Active	8.6	0.107366
1122	COc1cccc(COc2c(C#N)c(OCc3cccc(-c4cccc(OCCN5CCOCC5)c4C)c3C#N)cc(OCc3ccc(F)c(C#N)c3)c2CN2CCC(O)(C(N)=O)CC2)c1	1	Active	8.6	0.0945777
762	COC(=O)CCCOc1c(C#N)c(OCc2cccc(-c3cccc(OCCN4CCOCC4)c3C)c2C)cc(OCc2ccc(F)c(C#N)c2)c1CN[C@](C)(CO)C(=O)O	1	Active	8.6	0.0655805
761	COC(=O)CCCOc1c(C#N)c(OCc2cccc(-c3cccc(OCCN4CCOCC4)c3C)c2C)cc(OCc2cncc(C#N)c2)c1CN[C@H]1CCC[C@@H]1O	1	Active	8.6	0.0800011
6707	CCC(O)CNCc1c(OCCCCC#N)cc(OCc2cccc(-c3ccccc3)c2C#N)c(C#N)c1OCc1ccc(OC)cc1	1	Active	8.6	0.107633
3238	COCCOc1cccc(-c2cccc(COc3cc(OCCCCC#N)c(CN4CCCC[C@@H]4C(=O)O)c(OC)c3C#N)c2C#N)c1C	1	Active	8.6	0.156175
6746	CCOc1c(C#N)c(OCc2cccc(-c3ccccc3)c2C#N)cc(OCCCCC#N)c1CN[C@@H]1CCCC[C@@H]1O	1	Active	8.6	0.206186
6719	COC(=O)c1cccc(COc2c(C#N)c(OCc3cccc(-c4ccccc4)c3C#N)cc(OCCCCC#N)c2CN[C@H](CO)C(C)C)c1	1	Active	8.6	0.0808691
6755	Cc1c(C#N)cncc1COc1c(C#N)c(OCc2cccc(-c3ccccc3)c2C#N)cc(OCCCCC#N)c1CNC[C@H](O)CC(=O)O	1	Active	8.6	0.10593
1513	COc1c(C)c(OCc2cccc(-c3cccc(O)c3C)c2C#N)cc(OCc2cccc(C#N)c2)c1CNCCO	1	Active	8.6	0.188274
1515	COC(=O)CCCCOc1c(Cl)c(OCc2cccc(-c3cccc(O)c3C)c2C#N)cc(OCc2cccc(C#N)c2)c1CN[C@](C)(CO)C(=O)O	1	Active	8.6	0.0634599
2810	COCCCOc1c(C#N)c(OCc2cccc(-c3cccc(OCCOC)c3C)c2C)cc(OCc2cccc(C#N)c2)c1CNC[C@@H](O)CO	1	Active	8.6	0.0905587
6652	COCCCOc1c(C#N)c(OCc2cccc(-c3ccccc3)c2C#N)cc(OCCCCC#N)c1CC1CCCC[C@H]1C(=O)O	1	Active	8.6	0.148174
6670	COc1cc(COc2c(C#N)c(OCc3cccc(-c4ccccc4)c3C#N)cc(OCCCCC#N)c2CNCC(O)c2ccncc2)ccc1F	1	Active	8.6	0.0865052
4451	CCOc1cccc(-c2cccc(COc3cc(OCc4cccc(C#N)c4)c(CN[C@H](C)C(=O)O)c(OCc4cc(C(=O)OC)ccc4F)c3C#N)c2C)c1C	1	Active	8.6	0.0875124
5259	COc1cccc(-c2cccc(COc3cc(OCc4cncc(C#N)c4)c(CN4CCOCC4C(=O)O)cc3C#N)c2C#N)c1	1	Active	8.6	0.246274
2825	COCCOc1cccc(-c2cccc(COc3cc(OCc4cccc(C#N)c4)c(CNCC(=O)NCC(=O)NCC(=O)O)c(OCc4cc(OC)cc(OC)c4)c3C#N)c2C)c1C	1	Active	8.6	0.0530769
2857	COCCOc1cccc(-c2cccc(COc3cc(OCc4cccc(C#N)c4)c(CNCC(O)CN(C)C)c(OCc4ccc(C(=O)OC)cc4)c3C#N)c2C)c1C	1	Active	8.6	0.0565498
1029	COc1cc(F)cc(COc2c(C#N)c(OCc3cccc(-c4cccc(OCCN5CCOCC5)c4C)c3C#N)cc(OCc3ccc(F)c(C#N)c3)c2CNCCCC[C@H](NC(C)=O)C(=O)O)c1	1	Active	8.6	0.0503538
778	COc1cccc(COc2c(C#N)c(OCc3cccc(-c4cccc(OCCN5CCOCC5)c4C)c3C)cc(OCc3cncc(C#N)c3)c2CNC[C@@H](O)CO)c1	1	Active	8.6	0.0835961
741	COC(=O)c1ccc(F)c(COc2c(C#N)c(OCc3cccc(-c4cccc(OCCN5CCOCC5)c4C)c3C)cc(OCc3cncc(C#N)c3)c2CNC2CCCCC2O)c1	1	Active	8.6	0.0816843
746	CCC(CO)(CO)NCc1c(OCc2cncc(C#N)c2)cc(OCc2cccc(-c3cccc(OCCN4CCOCC4)c3C)c2C)c(C#N)c1OCc1ccc(F)c(OC)c1	1	Active	8.6	0.0694995
6698	COC(=O)CCCOc1c(C#N)c(OCc2cccc(-c3ccccc3)c2C#N)cc(OCCCCC#N)c1CNC(C)C(C)O	1	Active	8.6	0.128164
6320	COc1cc(COc2c(C#N)c(OCc3cccc(-c4ccccc4)c3C)cc(OCc3cncc(C#N)c3)c2CNC2CC2)cc(OC)c1	1	Active	8.6	0.119355
714	CC[C@@](C)(NCc1c(OCc2cncc(C#N)c2)cc(OCc2cccc(-c3cccc(OCCN4CCOCC4)c3C)c2C)c(C#N)c1OCCCCC(=O)OC)C(=O)O	1	Active	8.6	0.0606598
2397	COCOc1cccc(-c2cccc(COc3cc(OCc4cncc(C#N)c4)c(CN4CCC4)c(OCc4cccc(CC(=O)OC)c4)c3C#N)c2C#N)c1C	1	Active	8.6	0.068737
1084	COc1ccc(F)c(COc2c(C#N)c(OCc3cccc(-c4cccc(OCCN5CCOCC5)c4C)c3C#N)cc(OCc3ccc(F)c(C#N)c3)c2CNC[C@H](O)CO)c1F	1	Active	8.6	0.0762242
719	CCCOc1c(C#N)c(OCc2cccc(-c3cccc(OCCN4CCOCC4)c3C)c2C)cc(OCc2cncc(C#N)c2)c1CNCCCC[C@H](NC(C)=O)C(=O)O	1	Active	8.6	0.0678016
751	COc1cc(COc2c(C#N)c(OCc3cccc(-c4cccc(OCCN5CCOCC5)c4C)c3C)cc(OCc3cncc(C#N)c3)c2CNC[C@H](O)CO)cc(OC)c1	1	Active	8.6	0.0780885
6270	COC(=O)CCCCOc1c(C#N)c(OCc2cccc(-c3ccccc3)c2C)cc(OCc2cncc(C#N)c2)c1CNC1CCCCC1	1	Active	8.6	0.0927802
2861	CCOc1c(C#N)c(OCc2cccc(-c3cccc(OCCOC)c3C)c2C)cc(OCc2cccc(C#N)c2)c1CNC(CO)(CO)CO	1	Active	8.6	0.0964436
1040	COC(=O)Cc1cccc(COc2c(C#N)c(OCc3cccc(-c4cccc(OCCN5CCOCC5)c4C)c3C#N)cc(OCc3ccc(F)c(C#N)c3)c2CN[C@H]2COC[C@@H]2O)c1	1	Active	8.6	0.0863554
5404	CCOc1c(Cl)c(OCc2cccc(-c3cccc(OC)c3C)c2C)cc(OCc2cncc(C#N)c2)c1CN[C@](C)(CO)C(=O)O	1	Active	8.6	0.131497
2564	COCOc1cccc(-c2cccc(COc3cc(OCc4cc(C#N)ccc4F)c(CNCCCn4ccnc4)c(C)c3C#N)c2C#N)c1C	1	Active	8.6	0.0841847
6267	CCc1c(C#N)c(OCc2cccc(-c3ccccc3)c2C)cc(OCc2cncc(C#N)c2)c1CN1CCC(C(=O)NCCO)CC1	1	Active	8.6	0.185813
1075	CCC(CO)(CO)NCc1c(OCc2ccc(F)c(C#N)c2)cc(OCc2cccc(-c3cccc(OCCN4CCOCC4)c3C)c2C#N)c(C#N)c1OCc1cc(OC)cc(OC)c1	1	Active	8.6	0.0637143
725	COc1cc(F)cc(COc2c(C#N)c(OCc3cccc(-c4cccc(OCCN5CCOCC5)c4C)c3C)cc(OCc3cncc(C#N)c3)c2CN[C@H]2COC[C@@H]2O)c1	1	Active	8.6	0.0978442
1047	CC[C@H](C)[C@@H](CO)NCc1c(OCc2ccc(F)c(C#N)c2)cc(OCc2cccc(-c3cccc(OCCN4CCOCC4)c3C)c2C#N)c(C#N)c1OCCCOC	1	Active	8.6	0.0769004
729	CC[C@H](C)[C@@H](CO)NCc1c(OCc2cncc(C#N)c2)cc(OCc2cccc(-c3cccc(OCCN4CCOCC4)c3C)c2C)c(C#N)c1OCc1cccc(CC(=O)OC)c1	1	Active	8.6	0.0647937
2842	COCCOc1cccc(-c2cccc(COc3cc(OCc4cccc(C#N)c4)c(CN[C@@H](CO)C4CC4)c(OCc4ccc(OC)cc4)c3C#N)c2C)c1C	1	Active	8.6	0.0744559
783	COC(=O)c1ccc(COc2c(C#N)c(OCc3cccc(-c4cccc(OCCN5CCOCC5)c4C)c3C)cc(OCc3cncc(C#N)c3)c2CN[C@@H](CO)C(C)C)cc1	1	Active	8.6	0.0741902
735	COCCCOc1c(C#N)c(OCc2cccc(-c3cccc(OCCN4CCOCC4)c3C)c2C)cc(OCc2cncc(C#N)c2)c1CN[C@H]1CCC[C@H]1O	1	Active	8.6	0.101561
1067	COc1cc(COc2c(C#N)c(OCc3cccc(-c4cccc(OCCN5CCOCC5)c4C)c3C#N)cc(OCc3ccc(F)c(C#N)c3)c2CNC2CCCCC2O)ccc1F	1	Active	8.6	0.0865973
1057	COC(=O)c1ccc(F)c(COc2c(C#N)c(OCc3cccc(-c4cccc(OCCN5CCOCC5)c4C)c3C#N)cc(OCc3ccc(F)c(C#N)c3)c2CN[C@H]2CCC[C@H]2O)c1	1	Active	8.6	0.0815295
6370	CCOc1c(C#N)c(OCc2cccc(-c3ccccc3)c2C)cc(OCc2cncc(C#N)c2)c1CN1CCCN(C(C)=O)CC1	1	Active	8.6	0.187145
793	Cc1c(C#N)cncc1COc1c(C#N)c(OCc2cccc(-c3cccc(OCCN4CCOCC4)c3C)c2C)cc(OCc2cncc(C#N)c2)c1CNCC(=O)NCC(=O)NCC(=O)O	1	Active	8.6	0.0743515
2245	COCOc1cccc(-c2cccc(COc3cc(OCc4cncc(C#N)c4)c(CN[C@@H](C(=O)O)[C@H](C)O)c(OCc4cccc(OC)c4)c3C)c2C#N)c1C	1	Active	8.6	0.0748773
789	CCOc1c(C#N)c(OCc2cccc(-c3cccc(OCCN4CCOCC4)c3C)c2C)cc(OCc2cncc(C#N)c2)c1CN[C@H](C)CO	1	Active	8.6	0.136733
8083	COC(=O)Cc1cccc(COc2c(C#N)c(OCc3cccc(-c4ccccc4C)c3C#N)cc(OCc3ccncc3)c2CNC(C)(CO)C(=O)O)c1	1	Active	8.6	0.0922201
755	COc1ccc(F)c(COc2c(C#N)c(OCc3cccc(-c4cccc(OCCN5CCOCC5)c4C)c3C)cc(OCc3cncc(C#N)c3)c2CNCCC(O)C(=O)O)c1F	1	Active	8.6	0.0655535
1092	COC(=O)CCCOc1c(C#N)c(OCc2cccc(-c3cccc(OCCN4CCOCC4)c3C)c2C#N)cc(OCc2ccc(F)c(C#N)c2)c1CNCCC(O)C(=O)O	1	Active	8.6	0.06535
4098	C=CCOc1cccc(-c2cccc(COc3cc(OCc4cc(C#N)ccc4F)c(CNCCCC[C@H](NC(C)=O)C(=O)O)c(C)c3C#N)c2C#N)c1C	1	Active	8.6	0.0652445
766	COc1ccc(COc2c(C#N)c(OCc3cccc(-c4cccc(OCCN5CCOCC5)c4C)c3C)cc(OCc3cncc(C#N)c3)c2CNC(C)(CO)CO)cc1	1	Active	8.6	0.0788616
8496	COc1cc(OCc2cccc(-c3ccccc3C)c2C#N)c(C#N)c(C)c1CNC1CCC1	1	Active	8.6	0.458261
2550	COCOc1cccc(-c2cccc(COc3cc(OCc4cc(C#N)ccc4F)c(CNCC(C)(C)O)cc3C#N)c2C#N)c1C	1	Active	8.6	0.150439
1011	COC(=O)CCCCOc1c(C#N)c(OCc2cccc(-c3cccc(OCCN4CCOCC4)c3C)c2C#N)cc(OCc2ccc(F)c(C#N)c2)c1CN[C@@H](CO)[C@@H](C)O	1	Active	8.6	0.0629638
2831	COCCOc1cccc(-c2cccc(COc3cc(OCc4cccc(C#N)c4)c(CNC4(CO)CCOCC4)c(OCc4c(F)ccc(OC)c4F)c3C#N)c2C)c1C	1	Active	8.6	0.0774567
1552	Cc1c(O)cccc1-c1cccc(COc2cc(OCc3cccc(C#N)c3)c(CNCCOCCOCCO)cc2Cl)c1C#N	1	Active	8.6	0.117898
6807	COc1cc(OCc2cccc(-c3ccccc3)c2C#N)c(C#N)c(OC)c1CN[C@@H](CO)C(C)C	1	Active	8.6	0.401636
2837	CCC[C@@H](CO)NCc1c(OCc2cccc(C#N)c2)cc(OCc2cccc(-c3cccc(OCCOC)c3C)c2C)c(C#N)c1OCCCC(=O)OC	1	Active	8.6	0.0607739
338	CCCOc1cccc(-c2cccc(COc3cc(OCc4cccc(C#N)c4)c(CN[C@H](CO)CCC)cc3Cl)c2C#N)c1C	1	Active	8.6	0.127309
6623	CCCOc1c(C#N)c(OCc2cccc(-c3ccccc3)c2C#N)cc(OCCCCC#N)c1CNCC1(O)CCN(C)CC1	1	Active	8.6	0.182409
1112	COC(=O)c1cccc(COc2c(C#N)c(OCc3cccc(-c4cccc(OCCN5CCOCC5)c4C)c3C#N)cc(OCc3ccc(F)c(C#N)c3)c2CNC(C)(CO)CO)c1	1	Active	8.6	0.0717516
2851	COCCOc1cccc(-c2cccc(COc3cc(OCc4cccc(C#N)c4)c(CNCCCn4ccnc4)c(OCc4cccc(OC)c4)c3C#N)c2C)c1C	1	Active	8.6	0.0705395
3647	C=CCOc1cccc(-c2cccc(COc3cc(OCc4cncc(C#N)c4)c(CN4CCOCC4C(=O)O)c(C)c3C#N)c2C)c1C	1	Active	8.6	0.160107
8501	Cc1ccccc1-c1cccc(COc2cc(C)c(CNC3(CO)CCCC3)c(C)c2C#N)c1C#N	1	Active	8.6	0.413835
6612	COC(=O)CCCCOc1c(C#N)c(OCc2cccc(-c3ccccc3)c2C#N)cc(OCCCCC#N)c1CNC(CO)(CO)CO	1	Active	8.6	0.0928505
6688	COc1ccc(F)c(COc2c(C#N)c(OCc3cccc(-c4ccccc4)c3C#N)cc(OCCCCC#N)c2CN[C@H](CO)[C@H](C)O)c1F	1	Active	8.6	0.0987328
772	COC(=O)c1cccc(COc2c(C#N)c(OCc3cccc(-c4cccc(OCCN5CCOCC5)c4C)c3C)cc(OCc3cncc(C#N)c3)c2CN2CCC(O)(C(N)=O)CC2)c1	1	Active	8.6	0.0947815
7156	COC(=O)Cc1cccc(COc2c(C#N)c(OCc3cccc(-c4ccccc4C)c3C)cc(OCCCCC#N)c2CN2CCCCC2C(=O)O)c1	1	Active	8.6	0.0834371
704	Cc1c(COc2cc(OCc3cncc(C#N)c3)c(CNC(C)(CO)C(=O)O)c(C)c2Cl)cccc1-c1cccc(OCCN2CCOCC2)c1C	1	Active	8.6	0.125022
1103	COc1ccc(COc2c(C#N)c(OCc3cccc(-c4cccc(OCCN5CCOCC5)c4C)c3C#N)cc(OCc3ccc(F)c(C#N)c3)c2CN[C@H]2CCC[C@@H]2O)cc1	1	Active	8.6	0.0879045
7104	COc1c(Cl)c(OCc2cccc(-c3ccccc3C)c2C)cc(OCCCCC#N)c1CN[C@@H](CO)C1CC1	1	Active	8.6	0.191423
4084	C=CCOc1cccc(-c2cccc(COc3cc(OCc4cc(C#N)ccc4F)c(CN[C@](C)(CC)C(=O)O)cc3C#N)c2C#N)c1C	1	Active	8.6	0.12401
8011	CCCOc1c(C#N)c(OCc2cccc(-c3ccccc3C)c2C#N)cc(OCCCCC#N)c1C(C)NCCNC(C)=O	1	Active	8.6	0.162949
5889	COc1cccc(-c2cccc(COc3cc(OCc4ccc(F)c(C#N)c4)c(CN[C@H](CO)C(C)C)cc3Cl)c2C#N)c1C	1	Active	8.6	0.158274
1021	CCCOc1c(C#N)c(OCc2cccc(-c3cccc(OCCN4CCOCC4)c3C)c2C#N)cc(OCc2ccc(F)c(C#N)c2)c1CN[C@](C)(CC)C(=O)O	1	Active	8.6	0.0965756
1140	CCOc1c(C#N)c(OCc2cccc(-c3cccc(OCCN4CCOCC4)c3C)c2C#N)cc(OCc2ccc(F)c(C#N)c2)c1CN[C@@H](CO)C(C)C	1	Active	8.6	0.110251
2787	COCCOc1cccc(-c2cccc(COc3cc(OCc4cccc(C#N)c4)c(CNCCC(O)C(=O)O)c(OCCCCC(=O)OC)c3C#N)c2C)c1C	1	Active	8.6	0.0543892
5803	COC(=O)CCCCOc1c(Cl)c(OCc2cccc(-c3cccc(OC)c3C)c2C#N)cc(OCc2cncc(C#N)c2)c1CNC1CSCC1C	1	Active	8.59	0.0825759
5808	CCCOc1c(Cl)c(OCc2cccc(-c3cccc(OC)c3C)c2C#N)cc(OCc2cncc(C#N)c2)c1CN[C@@H](CC)CO	1	Active	8.59	0.128075
4617	CCOc1cccc(-c2cccc(COc3cc(OCc4cccc(C#N)c4)c(CN[C@@H]4CCC[C@H]4O)c(C)c3Br)c2C#N)c1C	1	Active	8.59	0.156038
5227	COc1ccc(COc2c(C#N)c(OCc3cccc(-c4cccc(OC)c4)c3C#N)cc(OCc3ccc(F)c(C#N)c3)c2CNC(C)(CO)C(=O)O)cc1	1	Active	8.59	0.0903543
4702	CCOc1cccc(-c2cccc(COc3cc(OCc4cccc(C#N)c4)c(CN[C@@H](CO)C(=O)O)c(OCc4cc(C(=O)OC)ccc4F)c3Cl)c2C#N)c1C	1	Active	8.59	0.0737361
5882	COc1cccc(-c2cccc(COc3cc(OCc4ccc(F)c(C#N)c4)c(CN[C@](C)(CO)C(=O)O)c(OCc4cncc(C#N)c4C)c3Cl)c2C#N)c1C	1	Active	8.59	0.0896741
2750	COCCOc1cccc(-c2cccc(COc3cc(OCc4cccc(C#N)c4)c(CN[C@](C)(CO)C(=O)O)cc3C)c2C)c1C	1	Active	8.59	0.121808
6091	CCOc1c(C#N)c(OCc2cccc(-c3cccc(OC)c3C)c2C#N)cc(OCc2cncc(C#N)c2)c1CNCC1CCC(=O)N1	1	Active	8.59	0.174574
3091	COCCOc1cccc(-c2cccc(COc3cc(OCCCCC#N)c(CNC(C)(C)C(=O)O)c(OCc4cccc(CC(=O)OC)c4)c3C#N)c2C#N)c1C	1	Active	8.59	0.0594546
7926	Cc1ccccc1-c1cccc(COc2cc(OCCCCC#N)c(CN[C@@H](C(=O)O)[C@@H](C)O)cc2Cl)c1C#N	1	Active	8.59	0.211244
5875	CCOc1c(Cl)c(OCc2cccc(-c3cccc(OC)c3C)c2C#N)cc(OCc2cncc(C#N)c2)c1CNCCC(O)C(=O)O	1	Active	8.59	0.120639
6902	Cc1ccccc1-c1cccc(COc2cc(OCCCCC#N)c(CNC[C@@H](O)CC(=O)O)cc2Br)c1C	1	Active	8.59	0.176676
5972	COCCCOc1c(C#N)c(OCc2cccc(-c3cccc(OC)c3C)c2C#N)cc(OCc2ccc(F)c(C#N)c2)c1CN[C@@H](C(=O)O)[C@@H](C)O	1	Active	8.59	0.103086
7979	CCc1c(C#N)c(OCc2cccc(-c3ccccc3C)c2C#N)cc(OCCCCC#N)c1CNCCOCCOCCOCCO	1	Active	8.59	0.121039
4925	CCOc1cccc(-c2cccc(COc3cc(OCCCCC#N)c(CN4CCCC4C(=O)O)cc3C#N)c2C#N)c1C	1	Active	8.59	0.207601
5866	CCC(CO)(CO)NCc1c(OCc2cncc(C#N)c2)cc(OCc2cccc(-c3cccc(OC)c3C)c2C#N)c(Cl)c1OCc1cccc(OC)c1	1	Active	8.59	0.0815055
925	CC(=O)N[C@@H](CCCCNCc1c(OCc2cncc(C#N)c2)cc(OCc2cccc(-c3cccc(OCCN4CCOCC4)c3C)c2C#N)c(C)c1C)C(=O)O	1	Active	8.59	0.0873747
5371	COc1cccc(-c2cccc(COc3cc(OCc4cncc(C#N)c4)c(CNCC(=O)NCC(=O)NCC(=O)O)c(OC)c3C)c2C)c1C	1	Active	8.59	0.124749
7217	COc1cc(COc2c(C#N)c(OCc3cccc(-c4ccccc4C)c3C)cc(OC)c2CNC[C@@H](O)CC(=O)O)cc(OC)c1	1	Active	8.59	0.134612
8227	COC(=O)CCCOc1c(C#N)c(OCc2cccc(-c3ccccc3C)c2C#N)cc(OC)c1CNC1(CO)CCCC1	1	Active	8.59	0.176747
920	CC[C@@](C)(NCc1cc(C)c(OCc2cccc(-c3cccc(OCCN4CCOCC4)c3C)c2C#N)cc1OCc1cncc(C#N)c1)C(=O)O	1	Active	8.59	0.134983
5452	COC(=O)Cc1cccc(COc2c(C#N)c(OCc3cccc(-c4cccc(OC)c4C)c3C)cc(OCc3cncc(C#N)c3)c2CN[C@@H](C(=O)O)[C@@H](C)O)c1	1	Active	8.59	0.0817269
5871	COC(=O)c1ccc(COc2c(Cl)c(OCc3cccc(-c4cccc(OC)c4C)c3C#N)cc(OCc3cncc(C#N)c3)c2CNC[C@H](O)CO)cc1	1	Active	8.59	0.0887058
5797	COc1cccc(-c2cccc(COc3cc(OCc4ccc(F)c(C#N)c4)c(CN[C@H](C)CO)c(OC)c3C)c2C#N)c1C	1	Active	8.59	0.176533
5861	COC(=O)c1cccc(COc2c(Cl)c(OCc3cccc(-c4cccc(OC)c4C)c3C#N)cc(OCc3cncc(C#N)c3)c2CNC2CCCCC2O)c1	1	Active	8.59	0.0983367
5828	COC(=O)c1ccc(F)c(COc2c(Cl)c(OCc3cccc(-c4cccc(OC)c4C)c3C#N)cc(OCc3cncc(C#N)c3)c2CN[C@@H](CO)[C@@H](C)O)c1	1	Active	8.59	0.082708
5812	COc1cc(F)cc(COc2c(Cl)c(OCc3cccc(-c4cccc(OC)c4C)c3C#N)cc(OCc3cncc(C#N)c3)c2CNCCOCCOCCOCCO)c1	1	Active	8.59	0.055573
5818	COC(=O)Cc1cccc(COc2c(Cl)c(OCc3cccc(-c4cccc(OC)c4C)c3C#N)cc(OCc3cncc(C#N)c3)c2CN[C@H](CO)C2CCCCC2)c1	1	Active	8.59	0.0813495
299	CCCOc1cccc(-c2cccc(COc3cc(OCc4cccc(C#N)c4)c(CNCCOCCOCCO)c(OC)c3C)c2C#N)c1C	1	Active	8.59	0.0899236
2694	COCCOc1cccc(-c2cccc(COc3cc(OCc4cccc(C#N)c4)c(CNC(CO)C(=O)O)c(OCCCC(=O)OC)c3C#N)c2C#N)c1	1	Active	8.59	0.075441
5824	COCCCOc1c(Cl)c(OCc2cccc(-c3cccc(OC)c3C)c2C#N)cc(OCc2cncc(C#N)c2)c1CNCCOCCOCCO	1	Active	8.59	0.0836597
5855	COc1ccc(COc2c(Cl)c(OCc3cccc(-c4cccc(OC)c4C)c3C#N)cc(OCc3cncc(C#N)c3)c2CN[C@H]2CCC[C@H]2O)cc1	1	Active	8.59	0.107842
2668	COCCOc1cccc(-c2cccc(COc3cc(OCc4cccc(C#N)c4)c(CN[C@@](C)(CO)C(=O)O)c(OCc4cc(F)cc(OC)c4)c3C#N)c2C#N)c1	1	Active	8.59	0.0695876
3267	C=CCOc1cccc(-c2cccc(COc3cc(OCc4cncc(C#N)c4)c(CN[C@H](CO)C(=O)O)c(OCc4cccc(CC(=O)OC)c4)c3C#N)c2C)c1	1	Active	8.59	0.0584633
5834	CC[C@@](C)(NCc1c(OCc2cncc(C#N)c2)cc(OCc2cccc(-c3cccc(OC)c3C)c2C#N)c(Cl)c1OCc1ccc(F)c(OC)c1)C(=O)O	1	Active	8.59	0.0931176
5839	COc1cc(COc2c(Cl)c(OCc3cccc(-c4cccc(OC)c4C)c3C#N)cc(OCc3cncc(C#N)c3)c2CNCCCC[C@H](NC(C)=O)C(=O)O)cc(OC)c1	1	Active	8.59	0.0566328
5845	COc1cccc(-c2cccc(COc3cc(OCc4cncc(C#N)c4)c(CN[C@H]4COC[C@@H]4O)c(OCc4c(F)ccc(OC)c4F)c3Cl)c2C#N)c1C	1	Active	8.59	0.109981
3367	C=CCOc1cccc(-c2cccc(COc3cc(OCc4ccc(F)c(C#N)c4)c(CN[C@H](CO)C(=O)O)c(OCCCOC)c3C#N)c2C#N)c1	1	Active	8.59	0.0739068
5849	CC[C@H](C)[C@@H](CO)NCc1c(OCc2cncc(C#N)c2)cc(OCc2cccc(-c3cccc(OC)c3C)c2C#N)c(Cl)c1OCCCC(=O)OC	1	Active	8.59	0.0727288
8034	COc1cc(F)cc(COc2c(C#N)c(OCc3cccc(-c4ccccc4C)c3C#N)cc(OCc3cccc(C#N)c3)c2CN2CCC=C(C(=O)O)C2)c1	1	Active	8.58	0.117394
2197	COCOc1cccc(-c2cccc(COc3cc(OCc4cncc(C#N)c4)c(CN4CCC(O)(C(N)=O)CC4)c(C)c3Br)c2C#N)c1C	1	Active	8.58	0.159672
6419	COc1cc(OCc2cccc(-c3ccccc3)c2C#N)cc(OCc2cncc(C#N)c2)c1CN1CCC(C(=O)NCCO)CC1	1	Active	8.58	0.209064
2298	COCOc1cccc(-c2cccc(COc3cc(OCc4cncc(C#N)c4)c(CNC(CO)C(=O)O)c(OCc4cc(C(=O)OC)ccc4F)c3Cl)c2C#N)c1C	1	Active	8.58	0.0591097
193	CCCOc1cccc(-c2cccc(COc3cc(OCc4cccc(C#N)c4)c(CNC(C)(C)C(=O)O)c(OCC)c3C#N)c2C)c1C	1	Active	8.58	0.122442
3965	C=CCOc1cccc(-c2cccc(COc3cc(OCc4ccc(F)c(C#N)c4)c(CN[C@H](C)C(=O)O)c(OCc4ccc(F)c(OC)c4)c3C#N)c2C#N)c1C	1	Active	8.58	0.0819014
6922	CCCOc1c(C)c(OCc2cccc(-c3ccccc3C)c2C)cc(OCc2cccc(C#N)c2)c1CN[C@@](C)(CO)C(=O)O	1	Active	8.58	0.129345
3572	C=CCOc1cccc(-c2cccc(COc3cc(OCc4cncc(C#N)c4)c(CN[C@H](C)C(=O)O)c(OCc4cc(C(=O)OC)ccc4F)c3C#N)c2C)c1C	1	Active	8.58	0.0650793
6146	COc1cccc(-c2cccc(COc3cc(OCc4cc(C#N)ccc4F)c(CN4CCCC(C)C4)c(C)c3C#N)c2C#N)c1C	1	Active	8.58	0.174745
3726	C=CCOc1cccc(-c2cccc(COc3cc(OCc4cncc(C#N)c4)c(CN[C@@H]4CCC[C@H]4O)c(C)c3Br)c2C#N)c1C	1	Active	8.58	0.137528
5421	COc1cccc(-c2cccc(COc3cc(OCc4cncc(C#N)c4)c(CNCCOCCOCCN)c(OC)c3Cl)c2C)c1C	1	Active	8.58	0.111785
8214	COc1ccc(F)c(COc2c(C#N)c(OCc3cccc(-c4ccccc4C)c3C#N)cc(C)c2CNCC2CC(=O)N2)c1F	1	Active	8.58	0.182526
6715	COC(=O)c1cccc(COc2c(C#N)c(OCc3cccc(-c4ccccc4)c3C#N)cc(OCc3cccc(C#N)c3)c2CN2CCC2)c1	1	Active	8.58	0.115425
6948	COc1ccc(F)c(COc2c(C)c(OCc3cccc(-c4ccccc4C)c3C)cc(OCc3cccc(C#N)c3)c2CNC(CO)C(=O)O)c1F	1	Active	8.58	0.0937954
5636	COc1cccc(-c2cccc(COc3cc(OCc4cncc(C#N)c4)c(CN[C@@H](CO)[C@@H](C)O)c(OC)c3F)c2C#N)c1C	1	Active	8.58	0.175553
4590	CCOc1cccc(-c2cccc(COc3cc(OCc4cccc(C#N)c4)c(CN[C@](C)(CO)C(=O)O)c(OCc4cc(OC)cc(OC)c4)c3Br)c2C#N)c1C	1	Active	8.58	0.0727814
4611	CCOc1cccc(-c2cccc(COc3cc(OCc4cccc(C#N)c4)c(CNCC(C)O)cc3Br)c2C#N)c1C	1	Active	8.58	0.159275
3829	C=CCOc1cccc(-c2cccc(COc3cc(OCc4cncc(C#N)c4)c(CN[C@@H](CO)C(=O)O)c(OCc4cc(C(=O)OC)ccc4F)c3Cl)c2C#N)c1C	1	Active	8.58	0.0559278
3608	C=CCOc1cccc(-c2cccc(COc3cc(OCc4ccc(F)c(C#N)c4)c(CNC(C)(CO)C(=O)O)c(OCc4cccc(C(=O)OC)c4)c3C#N)c2C)c1C	1	Active	8.58	0.0543421
880	COc1c(Br)c(OCc2cccc(-c3cccc(OCCN4CCOCC4)c3C)c2C#N)cc(OCc2cncc(C#N)c2)c1CNC(C)C(C)O	1	Active	8.58	0.132667
7310	CCOc1c(C#N)c(OCc2cccc(-c3ccccc3C)c2C)cc(OC)c1CN1CCCC[C@H]1C(=O)O	1	Active	8.58	0.33164
648	COc1c(C#N)c(OCc2cccc(-c3cccc(OCCN4CCOCC4)c3)c2C#N)cc(OCc2ccc(F)c(C#N)c2)c1CNCC(=O)NCC(=O)NCC(=O)O	1	Active	8.58	0.100295
2993	COCCOc1cccc(-c2cccc(COc3cc(OCc4cccc(C#N)c4)c(CN[C@H]4CCC[C@@H]4O)c(C)c3C)c2C#N)c1C	1	Active	8.58	0.138294
2987	COCCOc1cccc(-c2cccc(COc3cc(OCc4cccc(C#N)c4)c(CNCCC(O)C(=O)O)cc3C)c2C#N)c1C	1	Active	8.58	0.119225
6976	Cc1cc(CNCCCN2CCCC2=O)c(OCc2cncc(C#N)c2)cc1OCc1cccc(-c2ccccc2C)c1C	1	Active	8.57	0.17283
7569	COC(=O)c1ccc(F)c(COc2c(Br)c(OCc3cccc(-c4ccccc4C)c3C#N)cc(OCCCCC#N)c2CN2CCC(C(=O)NCCO)CC2)c1	1	Active	8.57	0.0750504
4273	CCOc1cccc(-c2cccc(COc3cc(OCc4cccc(C#N)c4)c(CNC4CSCC4C)c(OCc4c(F)ccc(OC)c4F)c3C#N)c2C#N)c1	1	Active	8.57	0.103361
8186	COc1cc(COc2c(C#N)c(OCc3cccc(-c4ccccc4C)c3C#N)cc(OCc3ccc(F)c(C)c3)c2CNC(C)(CO)C(=O)O)cc(OC)c1	1	Active	8.57	0.0858869
4262	CCOc1cccc(-c2cccc(COc3cc(OCc4cccc(C#N)c4)c(CN[C@@H]4CCC[C@H]4O)c(OCc4ccc(F)c(OC)c4)c3C#N)c2C#N)c1	1	Active	8.57	0.100888
4236	CCCOc1c(C#N)c(OCc2cccc(-c3cccc(OCC)c3)c2C#N)cc(OCc2cccc(C#N)c2)c1CNC[C@H](O)CC(=O)O	1	Active	8.57	0.108822
4231	CCOc1cccc(-c2cccc(COc3cc(OCc4cccc(C#N)c4)c(CN[C@@H]4CCCC[C@@H]4O)c(OCCCCC(=O)OC)c3C#N)c2C#N)c1	1	Active	8.57	0.0759635
1907	CC[C@@H](CO)NCc1c(OCc2ccc(F)c(C#N)c2)cc(OCc2cccc(-c3cccc(OCOC)c3)c2C#N)c(C#N)c1C	1	Active	8.57	0.141827
1897	COCOc1cccc(-c2cccc(COc3cc(OCc4ccc(F)c(C#N)c4)c(CNC4CSCC4C)cc3C#N)c2C#N)c1	1	Active	8.57	0.151549
3720	C=CCOc1cccc(-c2cccc(COc3cc(OCc4cncc(C#N)c4)c(CNCC(C)O)cc3Br)c2C#N)c1C	1	Active	8.57	0.143445
7011	COc1cc(F)cc(COc2c(Cl)c(OCc3cccc(-c4ccccc4C)c3C)cc(OCc3cccc(C#N)c3)c2CNCCO)c1	1	Active	8.57	0.107215
3432	C=CCOc1cccc(-c2cccc(COc3cc(OCc4ccc(F)c(C#N)c4)c(CN[C@H](CO)c4ccccc4)cc3C#N)c2C#N)c1	1	Active	8.57	0.109162
3441	C=CCOc1cccc(-c2cccc(COc3cc(OCc4ccc(F)c(C#N)c4)c(CC4CCCC[C@H]4C(=O)O)c(C)c3C#N)c2C#N)c1	1	Active	8.57	0.139865
2191	COCOc1cccc(-c2cccc(COc3cc(OCc4cncc(C#N)c4)c(CNC(C)(CO)CO)cc3Br)c2C#N)c1C	1	Active	8.57	0.13614
7573	COc1cc(COc2c(Br)c(OCc3cccc(-c4ccccc4C)c3C#N)cc(OCc3cccc(C#N)c3)c2CN[C@H](C)C(=O)O)ccc1F	1	Active	8.57	0.10752
5158	COc1cccc(-c2cccc(COc3cc(OCc4cncc(C#N)c4)c(CNC(C)(CO)CO)c(OC)c3Cl)c2C#N)c1	1	Active	8.57	0.170962
8435	CCC(NCCNC(C)=O)c1cc(OCc2cccc(-c3ccccc3C)c2C#N)c(C#N)cc1CNCCCC[C@H](NC(C)=O)C(=O)O	1	Active	8.57	0.110126
3296	C=CCOc1cccc(-c2cccc(COc3cc(OCc4cncc(C#N)c4)c(CC4CCCC[C@H]4C(=O)O)cc3C#N)c2C)c1	1	Active	8.57	0.148054
2950	COCCOc1cccc(-c2cccc(COc3cc(OCc4cccc(C#N)c4)c(CNC(CO)CO)c(OC)c3Br)c2C#N)c1C	1	Active	8.57	0.114662
7327	Cc1ccccc1-c1cccc(COc2cc(OCCCCC#N)c(CN[C@@H](CO)CC(C)C)cc2C#N)c1C	1	Active	8.57	0.202018
4575	CCOc1cccc(-c2cccc(COc3cc(OCc4cccc(C#N)c4)c(CN[C@@H](CO)C(=O)O)c(OC)c3F)c2C#N)c1C	1	Active	8.57	0.148793
7275	COc1cccc(COc2c(C#N)c(OCc3cccc(-c4ccccc4C)c3C)cc(OCCCCC#N)c2CNC2CCC(O)CC2)c1	1	Active	8.57	0.113835
1191	COc1c(C#N)c(OCc2cccc(-c3cccc(OCCN4CCOCC4)c3C)c2C#N)cc(OCc2ccc(F)c(C#N)c2)c1CN1CCC(C(=O)O)CC1	1	Active	8.57	0.138254
4627	CCOc1cccc(-c2cccc(COc3cc(OCc4cccc(C#N)c4)c(CNC(C)(CO)C(=O)O)c(OCCCCC(=O)OC)c3C)c2C#N)c1C	1	Active	8.57	0.0628218
5417	COc1cccc(-c2cccc(COc3cc(OCc4ccc(F)c(C#N)c4)c(CN4CCCC[C@H]4C(=O)O)c(C)c3Cl)c2C)c1C	1	Active	8.57	0.172929
6678	COc1cc(COc2c(C#N)c(OCc3cccc(-c4ccccc4)c3C#N)cc(OCCCCC#N)c2CNC2(CO)CCCC2)cc(OC)c1	1	Active	8.57	0.0987209
4417	CCOc1cccc(-c2cccc(COc3cc(OCc4cccc(C#N)c4)c(CN[C@H]4CCC[C@@H]4O)c(OC)c3Cl)c2C)c1C	1	Active	8.57	0.152651
1760	CC[C@@H](CO)NCc1cc(C#N)c(OCc2cccc(-c3cccc(OCOC)c3)c2C)cc1OCc1cncc(C#N)c1	1	Active	8.57	0.164498
2038	COCOc1cccc(-c2cccc(COc3cc(OCc4cncc(C#N)c4)c(CNCCOCCOCCN)c(OCc4cc(C(=O)OC)ccc4F)c3C#N)c2C)c1C	1	Active	8.57	0.0373194
1511	COc1c(C)c(OCc2cccc(-c3cccc(O)c3C)c2C#N)cc(OCc2cccc(C#N)c2)c1CNC1(CO)CCCC1	1	Active	8.57	0.155379
4304	CCOc1cccc(-c2cccc(COc3cc(OCc4cccc(C#N)c4)c(CN[C@](C)(CC)C(=O)O)c(OCC)c3C#N)c2C#N)c1	1	Active	8.57	0.12544
7301	CCOc1c(C#N)c(OCc2cccc(-c3ccccc3C)c2C)cc(OCCCCC#N)c1CN1CCCC(O)C1	1	Active	8.57	0.225588
8421	CO[C@@H]1C[C@@H](C(=O)O)N(Cc2cc(C#N)c(OCc3cccc(-c4ccccc4C)c3C#N)cc2OCc2ccc(F)c(C)c2)C1	1	Active	8.57	0.197614
1732	COCOc1cccc(-c2cccc(COc3cc(OCc4cncc(C#N)c4)c(CN[C@](C)(CO)C(=O)O)c(OCc4cccc(CC(=O)OC)c4)c3C#N)c2C)c1	1	Active	8.56	0.0596504
7451	Cc1ccccc1-c1cccc(COc2cc(C)c(CN[C@@H]3CCCC[C@@H]3O)c(OCc3cccc(C#N)c3)c2)c1C#N	1	Active	8.56	0.207818
1875	CCC[C@@H](CO)NCc1c(OCc2cncc(C#N)c2)cc(OCc2cccc(-c3cccc(OCOC)c3)c2C#N)c(C#N)c1OCc1cccc(OC)c1	1	Active	8.56	0.0758965
1880	COCOc1cccc(-c2cccc(COc3cc(OCc4cncc(C#N)c4)c(CN[C@@H](CO)C4CC4)c(OCc4ccc(C(=O)OC)cc4)c3C#N)c2C#N)c1	1	Active	8.56	0.0663717
1869	COCOc1cccc(-c2cccc(COc3cc(OCc4cncc(C#N)c4)c(CNC4(CO)CCOCC4)c(OCc4cccc(C(=O)OC)c4)c3C#N)c2C#N)c1	1	Active	8.56	0.0718193
1863	COCOc1cccc(-c2cccc(COc3cc(OCc4cncc(C#N)c4)c(CNCC(=O)NCC(=O)NCC(=O)O)c(OCc4ccc(OC)cc4)c3C#N)c2C#N)c1	1	Active	8.56	0.0701154
2431	COCOc1cccc(-c2cccc(COc3cc(OCc4ccc(F)c(C#N)c4)c(CNCCOCCOCCN)c(OCc4ccc(F)c(OC)c4)c3C#N)c2C#N)c1C	1	Active	8.56	0.0464379
7112	CCc1c(C#N)c(OCc2cccc(-c3ccccc3C)c2C)cc(OCCCCC#N)c1CNCC1CC(=O)N1	1	Active	8.56	0.187359
1885	CCOc1c(C#N)c(OCc2cccc(-c3cccc(OCOC)c3)c2C#N)cc(OCc2cncc(C#N)c2)c1CNCC(C)(C)O	1	Active	8.56	0.142121
1889	COCOc1cccc(-c2cccc(COc3cc(OCc4cncc(C#N)c4)c(CNCCCn4ccnc4)c(OCc4cncc(C#N)c4C)c3C#N)c2C#N)c1	1	Active	8.56	0.0649241
7445	Cc1ccccc1-c1cccc(COc2ccc(CNCC(O)c3nccn3C)c(OCc3cccc(C#N)c3)c2)c1C#N	1	Active	8.56	0.181774
1859	COCOc1cccc(-c2cccc(COc3cc(OCc4cncc(C#N)c4)c(CN[C@H](C)CO)c(OCCCC(=O)OC)c3C#N)c2C#N)c1	1	Active	8.56	0.0726453
3683	C=CCOc1cccc(-c2cccc(COc3cc(OCc4cncc(C#N)c4)c(CN[C@@H](CO)C(=O)O)c(OC)c3F)c2C#N)c1C	1	Active	8.56	0.136072
1853	COCOc1cccc(-c2cccc(COc3cc(OCc4cncc(C#N)c4)c(CN[C@@H](CO)C(C)C)c(OCc4c(F)ccc(OC)c4F)c3C#N)c2C#N)c1	1	Active	8.56	0.0792008
1832	COCCCOc1c(C#N)c(OCc2cccc(-c3cccc(OCOC)c3)c2C#N)cc(OCc2ccc(F)c(C#N)c2)c1CN[C@](C)(CO)C(=O)O	1	Active	8.56	0.0750611
5379	COc1cc(F)cc(COc2c(Cl)c(OCc3cccc(-c4cccc(OC)c4C)c3C)cc(OCc3cncc(C#N)c3)c2CNCC2CC(=O)N2)c1	1	Active	8.56	0.0974493
1816	CCCOc1c(C#N)c(OCc2cccc(-c3cccc(OCOC)c3)c2C#N)cc(OCc2cncc(C#N)c2)c1CNC(CC)(CO)CO	1	Active	8.56	0.104937
1821	COCOc1cccc(-c2cccc(COc3cc(OCc4cncc(C#N)c4)c(CNC[C@H](O)CO)c(OCc4cc(F)cc(OC)c4)c3C#N)c2C#N)c1	1	Active	8.56	0.0873253
1825	COCOc1cccc(-c2cccc(COc3cc(OCc4cncc(C#N)c4)c(CNCCC(O)C(=O)O)c(OCc4cccc(CC(=O)OC)c4)c3C#N)c2C#N)c1	1	Active	8.56	0.0457316
6551	COc1cc(COc2c(Cl)c(OCc3cccc(-c4ccccc4)c3C#N)cc(OCc3cccc(C#N)c3)c2CN[C@@](C)(CO)C(=O)O)ccc1F	1	Active	8.56	0.0925119
2352	COCOc1cccc(-c2cccc(COc3cc(OCc4ccc(F)c(C#N)c4)c(CNCCN4CCC(O)CC4)c(OC)c3Cl)c2C#N)c1C	1	Active	8.56	0.0929488
1831	COCCCOc1c(C#N)c(OCc2cccc(-c3cccc(OCOC)c3)c2C#N)cc(OCc2cncc(C#N)c2)c1CN[C@H]1CCC[C@@H]1O	1	Active	8.56	0.0926829
3885	C=CCOc1cccc(-c2cccc(COc3cc(OCc4ccc(F)c(C#N)c4)c(CNCCC(O)C(=O)O)c(OC)c3Cl)c2C#N)c1C	1	Active	8.56	0.0787123
1836	COCOc1cccc(-c2cccc(COc3cc(OCc4cncc(C#N)c4)c(CNC(C)(CO)CO)c(OCc4cc(C(=O)OC)ccc4F)c3C#N)c2C#N)c1	1	Active	8.56	0.0662151
1848	COCOc1cccc(-c2cccc(COc3cc(OCc4cncc(C#N)c4)c(CNC[C@@H](O)CO)c(OCc4cc(OC)cc(OC)c4)c3C#N)c2C#N)c1	1	Active	8.56	0.0832512
3737	C=CCOc1cccc(-c2cccc(COc3cc(OCc4cncc(C#N)c4)c(CNC(C)(CO)C(=O)O)c(OCCCCC(=O)OC)c3C)c2C#N)c1C	1	Active	8.56	0.0475056
1842	COCOc1cccc(-c2cccc(COc3cc(OCc4cncc(C#N)c4)c(CN4CCC(O)(C(N)=O)CC4)c(OCc4ccc(F)c(OC)c4)c3C#N)c2C#N)c1	1	Active	8.56	0.10286
6467	CC[C@H](C)[C@@H](CO)NCc1c(OCc2cccc(C#N)c2)cc(OCc2cccc(-c3ccccc3)c2C#N)c(Br)c1C	1	Active	8.56	0.155015
5910	COc1cccc(-c2cccc(COc3cc(OCc4cc(C#N)ccc4F)c(CN4CCCC[C@H]4C(=O)O)c(OC)c3Cl)c2C#N)c1C	1	Active	8.56	0.159129
4961	CCOc1cccc(-c2cccc(COc3cc(OCc4ccc(F)c(C)c4)c(CNCC4CC(=O)N4)c(C)c3C#N)c2C#N)c1C	1	Active	8.56	0.157722
3699	C=CCOc1cccc(-c2cccc(COc3cc(OCc4cncc(C#N)c4)c(CN[C@](C)(CO)C(=O)O)c(OCc4cc(OC)cc(OC)c4)c3Br)c2C#N)c1C	1	Active	8.56	0.0644577
409	CCCOc1cccc(-c2cccc(COc3cc(OCCCCC#N)c(CN[C@@H](CO)CC(=O)O)c(OCc4c(F)ccc(OC)c4F)c3C#N)c2C#N)c1C	1	Active	8.56	0.0662723
1811	COCOc1cccc(-c2cccc(COc3cc(OCc4cncc(C#N)c4)c(CNC4CCCCC4O)c(OCCCCC(=O)OC)c3C#N)c2C#N)c1	1	Active	8.56	0.059017
1623	COc1ccc(F)c(COc2c(C#N)c(OCc3cccc(-c4cccc(O)c4C)c3C#N)cc(OCCCCC#N)c2CN[C@@](C)(CO)C(=O)O)c1F	1	Active	8.56	0.0803659
4761	CCOc1cccc(-c2cccc(COc3cc(OCc4cccc(C#N)c4)c(CNC[C@H](O)CC(=O)O)c(CC)c3C#N)c2C#N)c1C	1	Active	8.56	0.12383
6338	COC(=O)CCCOc1c(C#N)c(OCc2cccc(-c3ccccc3)c2C)cc(OCc2ccc(F)c(C#N)c2)c1CN[C@@H](CO)C(=O)O	1	Active	8.56	0.0940213
3356	C=CCOc1cccc(-c2cccc(COc3cc(OCc4cncc(C#N)c4)c(CNCC(O)C(C)C)c(OCc4cc(F)cc(OC)c4)c3C#N)c2C#N)c1	1	Active	8.56	0.0785284
3397	C=CCOc1cccc(-c2cccc(COc3cc(OCc4cncc(C#N)c4)c(CNCCOCCOCCOCCO)c(OCc4ccc(OC)cc4)c3C#N)c2C#N)c1	1	Active	8.56	0.041445
3393	C=CCOc1cccc(-c2cccc(COc3cc(OCc4cncc(C#N)c4)c(CN[C@@H](CC)CO)c(OCCCC(=O)OC)c3C#N)c2C#N)c1	1	Active	8.56	0.0595137
3388	C=CCOc1cccc(-c2cccc(COc3cc(OCc4cncc(C#N)c4)c(CNC4CSCC4C)c(OCc4c(F)ccc(OC)c4F)c3C#N)c2C#N)c1	1	Active	8.56	0.0902282
7052	COc1ccc(COc2c(Cl)c(OCc3cccc(-c4ccccc4C)c3C)cc(OCc3cccc(C#N)c3)c2CNC[C@H](O)CC(=O)O)cc1	1	Active	8.56	0.0871003
6793	Cc1c(C#N)c(OCc2cccc(-c3ccccc3)c2C#N)cc(OCc2cccnc2)c1CN1CCCC[C@H]1C(=O)O	1	Active	8.56	0.231921
3383	C=CCOc1cccc(-c2cccc(COc3cc(OCc4cncc(C#N)c4)c(CN[C@H](CC)CO)c(OCc4cc(OC)cc(OC)c4)c3C#N)c2C#N)c1	1	Active	8.56	0.0747113
3377	C=CCOc1cccc(-c2cccc(COc3cc(OCc4cncc(C#N)c4)c(CN[C@@H]4CCC[C@H]4O)c(OCc4ccc(F)c(OC)c4)c3C#N)c2C#N)c1	1	Active	8.56	0.0888046
3371	C=CCOc1cccc(-c2cccc(COc3cc(OCc4cncc(C#N)c4)c(CNCC(C)O)c(OCc4cc(C(=O)OC)ccc4F)c3C#N)c2C#N)c1	1	Active	8.56	0.0685799
3366	C=CCOc1cccc(-c2cccc(COc3cc(OCc4cncc(C#N)c4)c(CN[C@H](CO)CC(C)C)c(OCCCOC)c3C#N)c2C#N)c1	1	Active	8.56	0.0674802
3360	C=CCOc1cccc(-c2cccc(COc3cc(OCc4cncc(C#N)c4)c(CNC(CO)CO)c(OCc4cccc(CC(=O)OC)c4)c3C#N)c2C#N)c1	1	Active	8.56	0.0630916
3351	C=CCOc1cccc(-c2cccc(COc3cc(OCc4cncc(C#N)c4)c(CNC[C@H](O)CC(=O)O)c(OCCC)c3C#N)c2C#N)c1	1	Active	8.56	0.10059
3409	C=CCOc1cccc(-c2cccc(COc3cc(OCc4cncc(C#N)c4)c(CNCCOCCOCCO)c(OCc4cccc(OC)c4)c3C#N)c2C#N)c1	1	Active	8.56	0.0492793
3346	C=CCOc1cccc(-c2cccc(COc3cc(OCc4cncc(C#N)c4)c(CN[C@@H]4CCCC[C@@H]4O)c(OCCCCC(=O)OC)c3C#N)c2C#N)c1	1	Active	8.56	0.0559162
1529	COc1cc(COc2c(Cl)c(OCc3cccc(-c4cccc(O)c4C)c3C#N)cc(OCc3cccc(C#N)c3)c2CN2CCC(C(=O)NCCO)CC2)cc(OC)c1	1	Active	8.56	0.0835876
315	CCCOc1cccc(-c2cccc(COc3cc(OCc4cccc(C#N)c4)c(CN4CCCC[C@H]4C(=O)O)c(OCc4cc(OC)cc(OC)c4)c3Cl)c2C#N)c1C	1	Active	8.56	0.0901279
6778	Cc1c(C#N)c(OCc2cccc(-c3ccccc3)c2C#N)cc(OCCCCC#N)c1CN1CCC[C@@H]1C(=O)O	1	Active	8.56	0.268484
301	CCCOc1cccc(-c2cccc(COc3cc(OCc4cccc(C#N)c4)c(CNC[C@@H](O)CC(=O)O)c(OCCCCC(=O)OC)c3Cl)c2C#N)c1C	1	Active	8.56	0.0524181
5819	COC(=O)Cc1cccc(COc2c(Cl)c(OCc3cccc(-c4cccc(OC)c4C)c3C#N)cc(OCc3ccc(F)c(C#N)c3)c2CNCC2CC(=O)N2)c1	1	Active	8.56	0.0709219
2002	COCOc1cccc(-c2cccc(COc3cc(OCc4cncc(C#N)c4)c(CNCC(O)c4ccncc4)c(OC)c3Cl)c2C)c1C	1	Active	8.56	0.101912
5231	COC(=O)c1cccc(COc2c(C#N)c(OCc3cccc(-c4cccc(OC)c4)c3C#N)cc(OCc3cncc(C#N)c3)c2CN2CCCCC2C(=O)O)c1	1	Active	8.56	0.10416
8498	Cc1ccccc1-c1cccc(COc2cc(OCc3cccnc3)c(CNC3CCC(O)CC3)c(C)c2C#N)c1C#N	1	Active	8.56	0.218566
5701	CNCc1c(OCc2cncc(C#N)c2)cc(OCc2cccc(-c3cccc(OC)c3C)c2C#N)c(Br)c1C	1	Active	8.56	0.215733
3403	C=CCOc1cccc(-c2cccc(COc3cc(OCc4cncc(C#N)c4)c(CN[C@H](CO)C4CCCCC4)c(OCc4cccc(C(=O)OC)c4)c3C#N)c2C#N)c1	1	Active	8.56	0.0600482
7025	CCC(O)CNCc1c(OCc2cccc(C#N)c2)cc(OCc2cccc(-c3ccccc3C)c2C)c(Cl)c1OCc1cc(C(=O)OC)ccc1F	1	Active	8.56	0.0966691
3413	C=CCOc1cccc(-c2cccc(COc3cc(OCc4cncc(C#N)c4)c(CN[C@@H](CO)[C@@H](C)O)c(OCc4ccc(C(=O)OC)cc4)c3C#N)c2C#N)c1	1	Active	8.56	0.0625202
3536	C=CCOc1cccc(-c2cccc(COc3cc(OCc4ccc(F)c(C#N)c4)c(CN[C@](C)(CO)C(=O)O)c(OC)c3Cl)c2C)c1C	1	Active	8.56	0.103916
6577	COC(=O)c1ccc(COc2c(Cl)c(OCc3cccc(-c4ccccc4)c3C#N)cc(OCc3cccc(C#N)c3)c2CNC(CO)C(=O)O)cc1	1	Active	8.56	0.0911097
7041	COc1ccc(F)c(COc2c(Cl)c(OCc3cccc(-c4ccccc4C)c3C)cc(OCc3cccc(C#N)c3)c2CNCC(O)c2nccn2C)c1F	1	Active	8.56	0.100207
7031	COc1cc(COc2c(Cl)c(OCc3cccc(-c4ccccc4C)c3C)cc(OCc3cccc(C#N)c3)c2CN[C@H](CO)C(C)C)ccc1F	1	Active	8.56	0.104836
7466	CCCOc1c(F)c(OCc2cccc(-c3ccccc3C)c2C#N)cc(OCc2cccc(C#N)c2)c1CNC(CO)C(=O)O	1	Active	8.56	0.144606
6288	COc1cc(F)cc(COc2c(C#N)c(OCc3cccc(-c4ccccc4)c3C)cc(OCc3ccc(F)c(C#N)c3)c2CN[C@H](CO)CC(=O)O)c1	1	Active	8.56	0.0883823
3419	C=CCOc1cccc(-c2cccc(COc3cc(OCc4cncc(C#N)c4)c(CN[C@](C)(CC)C(=O)O)c(OCC)c3C#N)c2C#N)c1	1	Active	8.56	0.112802
6999	COC(=O)CCCCOc1c(Cl)c(OCc2cccc(-c3ccccc3C)c2C)cc(OCc2cccc(C#N)c2)c1CNCCN1CCC(O)CC1	1	Active	8.56	0.0776393
7508	COC(=O)c1ccc(COc2c(F)c(OCc3cccc(-c4ccccc4C)c3C#N)cc(OCc3cccc(C#N)c3)c2CN[C@@H](CO)CC(=O)O)cc1	1	Active	8.56	0.0838673
2154	COCOc1cccc(-c2cccc(COc3cc(OCc4cncc(C#N)c4)c(CNC(CO)C(=O)O)c(OC)c3F)c2C#N)c1C	1	Active	8.56	0.142892
7015	COC(=O)Cc1cccc(COc2c(Cl)c(OCc3cccc(-c4ccccc4C)c3C)cc(OCc3cccc(C#N)c3)c2CN[C@H](CO)[C@H](C)O)c1	1	Active	8.56	0.0816768
3535	C=CCOc1cccc(-c2cccc(COc3cc(OCc4cncc(C#N)c4)c(CN[C@H]4CCC[C@@H]4O)c(OC)c3Cl)c2C)c1C	1	Active	8.56	0.133919
1110	COC(=O)c1cccc(COc2c(C#N)c(OCc3cccc(-c4cccc(OCCN5CCOCC5)c4C)c3C#N)cc(OCc3cncc(C#N)c3)c2CNC2CCC2)c1	1	Active	8.56	0.0859304
6133	COc1cccc(-c2cccc(COc3cc(OC[C@@H]4CCC(=O)N4)c(CNC(C)(CO)C(=O)O)cc3C#N)c2C#N)c1C	1	Active	8.55	0.227685
3892	C=CCOc1cccc(-c2cccc(COc3cc(OCc4cncc(C#N)c4)c(CNC[C@H](O)CC(=O)O)c(CC)c3C#N)c2C#N)c1C	1	Active	8.55	0.114002
3959	C=CCOc1cccc(-c2cccc(COc3cc(OCc4cc(C#N)ccc4F)c(CN4CCC(C(=O)NCCO)CC4)c(OCc4cc(C(=O)OC)ccc4F)c3C#N)c2C#N)c1C	1	Active	8.55	0.060251
2472	COCOc1cccc(-c2cccc(COc3cc(OCc4cncc(C#N)c4)c(CN4CCC(C(=O)O)CC4)c(OCc4ccc(OC)cc4)c3C#N)c2C#N)c1C	1	Active	8.55	0.0906157
4108	C=CCOc1cccc(-c2cccc(COc3cc(OCc4ccc(F)c(C#N)c4)c(CNCC4CCC(=O)N4)c(OC)c3C#N)c2C#N)c1C	1	Active	8.55	0.133502
8273	COC(=O)c1cccc(COc2c(C#N)c(OCc3cccc(-c4ccccc4C)c3C#N)cc(OCCCCC#N)c2CNCC(=O)N(C)C)c1	1	Active	8.55	0.0940418
8036	COc1cc(F)cc(COc2c(C#N)c(OCc3cccc(-c4ccccc4C)c3C#N)cc(OCCCCC#N)c2CNCCN2CCN(c3ccccn3)CC2)c1	1	Active	8.55	0.0811962
8351	CCOc1c(C#N)c(OCc2cccc(-c3ccccc3C)c2C#N)cc(OCCCCC#N)c1CNCCN1CCN(C(=O)OC(C)(C)C)CC1	1	Active	8.55	0.153271
6464	N#Cc1cccc(COc2cc(OCc3cccc(-c4ccccc4)c3C#N)c(Br)cc2CN[C@H]2COC[C@@H]2O)c1	1	Active	8.55	0.231496
7649	COCCNCc1c(OCCCCC#N)cc(OCc2cccc(-c3ccccc3C)c2C#N)c(Br)c1OC	1	Active	8.55	0.196481
7757	Cc1cc(CNCCN(C)C)c(OCCCCC#N)cc1OCc1cccc(-c2ccccc2C)c1C#N	1	Active	8.55	0.26224
3612	C=CCOc1cccc(-c2cccc(COc3cc(OCc4cncc(C#N)c4)c(CN4CCCCC4C(=O)O)c(OCc4cccc(OC)c4)c3C#N)c2C)c1C	1	Active	8.55	0.0903275
5260	COCCNCc1cc(C#N)c(OCc2cccc(-c3cccc(OC)c3)c2C#N)cc1OCc1ccc(F)c(C#N)c1	1	Active	8.55	0.192215
7958	COc1c(Cl)c(OCc2cccc(-c3ccccc3C)c2C#N)cc(OCCCCC#N)c1CN1C[C@H](C)C[C@@H]1C(=O)O	1	Active	8.55	0.205455
6862	COc1c(F)c(OCc2cccc(-c3ccccc3C)c2C)cc(OCc2cccc(C#N)c2)c1CN[C@H]1CCC[C@@H]1O	1	Active	8.55	0.196057
8169	COc1cc(COc2c(C#N)c(OCc3cccc(-c4ccccc4C)c3C#N)cc(OCCCCC#N)c2CNCCCN2CCN(C)CC2)cc(OC)c1	1	Active	8.55	0.0905335
4008	C=CCOc1cccc(-c2cccc(COc3cc(OCc4cncc(C#N)c4)c(C(C)NCCNC(C)=O)c(OCc4ccc(OC)cc4)c3C#N)c2C#N)c1C	1	Active	8.55	0.0620117
4041	C=CCOc1cccc(-c2cccc(COc3cc(OCc4ccc(F)c(C#N)c4)c(CN4CCCCC4C(=O)O)c(OCc4ccc(C(=O)OC)cc4)c3C#N)c2C#N)c1C	1	Active	8.55	0.0696601
2594	COCOc1cccc(-c2cccc(COc3cc(OCc4cccc(OC(F)(F)F)c4)c(CN[C@H](CO)C(=O)O)c(OC)c3C#N)c2C#N)c1C	1	Active	8.55	0.109002
8116	COC(=O)c1ccc(F)c(COc2c(C#N)c(OCc3cccc(-c4ccccc4C)c3C#N)cc(OCCCCC#N)c2CNCC2CC(F)(F)C2)c1	1	Active	8.55	0.0833657
2359	CCc1c(C#N)c(OCc2cccc(-c3cccc(OCOC)c3C)c2C#N)cc(OCc2cncc(C#N)c2)c1CNC(CC)(CO)CO	1	Active	8.55	0.118946
8090	COCCCOc1c(C#N)c(OCc2cccc(-c3ccccc3C)c2C#N)cc(OCCCCC#N)c1CN[C@@H](CO)c1ccccc1	1	Active	8.55	0.0993514
7437	COC(=O)c1ccc(COc2cc(OCc3cccc(-c4ccccc4C)c3C#N)cc(OCc3cccc(C#N)c3)c2CN[C@](C)(CO)C(=O)O)cc1	1	Active	8.55	0.0908733
2425	COCOc1cccc(-c2cccc(COc3cc(OCc4cc(C#N)ccc4F)c(CN4CCCC[C@H]4C(=O)O)c(OCc4cc(C(=O)OC)ccc4F)c3C#N)c2C#N)c1C	1	Active	8.55	0.0694236
8195	COc1ccc(F)c(COc2c(C#N)c(OCc3cccc(-c4ccccc4C)c3C#N)cc(OCCCCC#N)c2CNCCN(C)S(C)(=O)=O)c1F	1	Active	8.55	0.099789
8660	COc1c(C#N)c(OCc2cccc(-c3ccccc3C)c2C#N)cc(OCc2ccccc2C)c1CN[C@H](CO)C(=O)O	1	Active	8.55	0.185665
221	CCCOc1cccc(-c2cccc(COc3cc(OCCCCC#N)c(CNC[C@H](O)CC(=O)O)c(OC)c3C#N)c2C)c1C	1	Active	8.55	0.130295
1716	COc1c(C#N)c(OCc2cccc(-c3cccc(O)c3C)c2C#N)cc(OCc2cccnc2)c1CN[C@H](CO)C(=O)O	1	Active	8.55	0.174271
406	CCCOc1cccc(-c2cccc(COc3cc(OCc4cccc(C#N)c4)c(CN4CCC[C@H]4CO)c(OCc4c(F)ccc(OC)c4F)c3C#N)c2C#N)c1C	1	Active	8.55	0.0968958
1157	Cc1c(OCCN2CCOCC2)cccc1-c1cccc(COc2cc(OCc3ccc(F)c(C#N)c3)c(CN3C[C@H](O)C[C@@H]3C(=O)O)cc2C#N)c1C#N	1	Active	8.55	0.17084
815	Cc1c(COc2cc(OCc3cc(C#N)ccc3F)c(CN[C@H](CO)C(=O)O)c(C)c2C#N)cccc1-c1cccc(OCCN2CCOCC2)c1C	1	Active	8.55	0.132971
1435	COc1c(C#N)c(OCc2cccc(-c3cccc(O)c3C)c2C)cc(OCCCCC#N)c1CN[C@@H](CO)C1CC1	1	Active	8.55	0.18829
1127	COC(=O)c1ccc(COc2c(C#N)c(OCc3cccc(-c4cccc(OCCN5CCOCC5)c4C)c3C#N)cc(OCc3cncc(C#N)c3)c2CN2CCC[C@@H]2C(=O)O)cc1	1	Active	8.55	0.0885688
1016	CCCOc1c(C#N)c(OCc2cccc(-c3cccc(OCCN4CCOCC4)c3C)c2C#N)cc(OCc2cncc(C#N)c2)c1CN1CCCC1C(=O)O	1	Active	8.55	0.125434
1080	COc1ccc(F)c(COc2c(C#N)c(OCc3cccc(-c4cccc(OCCN5CCOCC5)c4C)c3C#N)cc(OCc3cncc(C#N)c3)c2CN2C[C@H](OC(C)=O)C[C@H]2C(=O)O)c1F	1	Active	8.55	0.0826653
835	Cc1c(OCCN2CCOCC2)cccc1-c1cccc(COc2cc(OCc3cncc(C#N)c3)c(CN3CCCC[C@H]3C(=O)O)cc2F)c1C#N	1	Active	8.54	0.158201
2079	COCOc1cccc(-c2cccc(COc3cc(OCc4cncc(C#N)c4)c(CNCCCN4CCOCC4)c(OCc4cccc(OC)c4)c3C#N)c2C)c1C	1	Active	8.54	0.0611288
4604	CCOc1cccc(-c2cccc(COc3cc(OCc4cccc(C#N)c4)c(CN4CCC(C(=O)NCCO)CC4)c(OCC)c3Br)c2C#N)c1C	1	Active	8.54	0.118878
3648	C=CCOc1cccc(-c2cccc(COc3cc(OCc4ccc(F)c(C#N)c4)c(CNCCOC)c(C)c3C#N)c2C)c1C	1	Active	8.54	0.108016
6159	COc1cccc(-c2cccc(COc3cc(OCc4cccc(OC(F)(F)F)c4)c(CNCC4CC(=O)N4)c(C)c3C#N)c2C#N)c1C	1	Active	8.54	0.149661
6259	Cc1c(COc2cc(OCc3cncc(C#N)c3)c(CN[C@@H]3CCCC[C@@H]3O)c(C)c2Cl)cccc1-c1ccccc1	1	Active	8.54	0.202271
2875	COCCOc1cccc(-c2cccc(COc3cc(OCCCCC#N)c(CN[C@H](CO)C4CCCCC4)cc3C#N)c2C)c1C	1	Active	8.54	0.137118
2885	COCCOc1cccc(-c2cccc(COc3cc(OCCCCC#N)c(CNCCOCCOCCO)c(C)c3C#N)c2C)c1C	1	Active	8.54	0.117767
5172	CCCOc1c(C#N)c(OCc2cccc(-c3cccc(OC)c3)c2C#N)cc(OCc2cncc(C#N)c2)c1CNCc1ccccn1	1	Active	8.54	0.125583
7612	COC(=O)c1ccc(COc2c(Br)c(OCc3cccc(-c4ccccc4C)c3C#N)cc(OCc3cccc(C#N)c3)c2CN2CCCCC2C(=O)O)cc1	1	Active	8.54	0.107931
893	COC(=O)c1ccc(F)c(COc2c(C)c(OCc3cccc(-c4cccc(OCCN5CCOCC5)c4C)c3C#N)cc(OCc3cncc(C#N)c3)c2CN2CCC(C(=O)NCCO)CC2)c1	1	Active	8.54	0.0775438
5903	COc1cccc(-c2cccc(COc3cc(OCc4ccc(F)c(C#N)c4)c(CN4CCCC(O)C4)c(OC)c3Cl)c2C#N)c1C	1	Active	8.54	0.178983
2116	COCOc1cccc(-c2cccc(COc3cc(OCc4ccc(F)c(C#N)c4)c(CNCCN(C)C)c(C)c3C#N)c2C)c1C	1	Active	8.54	0.110557
2971	COCCOc1cccc(-c2cccc(COc3cc(OCc4cccc(C#N)c4)c(CNC[C@@H](O)CC(=O)O)c(OCCCC(=O)OC)c3C)c2C#N)c1C	1	Active	8.54	0.0610547
985	Cc1c(OCCN2CCOCC2)cccc1-c1cccc(COc2cc(OCc3cncc(C#N)c3)c(CNCCN(C)C)cc2Cl)c1C#N	1	Active	8.54	0.140649
7720	COc1ccc(COc2c(C)c(OCc3cccc(-c4ccccc4C)c3C#N)cc(OCc3cccc(C#N)c3)c2CN[C@@H](C(=O)O)[C@@H](C)O)cc1	1	Active	8.54	0.0944558
1674	Cc1c(O)cccc1-c1cccc(COc2cc(OCCCCC#N)c(CN[C@@H](C(=O)O)[C@@H](C)O)cc2C#N)c1C#N	1	Active	8.54	0.199326
5242	COC(=O)c1ccc(COc2c(C#N)c(OCc3cccc(-c4cccc(OC)c4)c3C#N)cc(OCc3cncc(C#N)c3)c2CN2CC[C@H](NC(C)=O)C2)cc1	1	Active	8.54	0.112718
5214	COc1cccc(-c2cccc(COc3cc(OCc4cncc(C#N)c4)c(CNCCN(C)C)c(OCc4c(F)ccc(OC)c4F)c3C#N)c2C#N)c1	1	Active	8.54	0.097833
5202	CNCc1c(OCc2cncc(C#N)c2)cc(OCc2cccc(-c3cccc(OC)c3)c2C#N)c(C#N)c1OCc1ccc(F)c(OC)c1	1	Active	8.54	0.131622
564	Cc1c(Cl)c(OCc2cccc(-c3cccc(OCCN4CCOCC4)c3)c2C#N)cc(OCc2cncc(C#N)c2)c1CNCC1CC(=O)N1	1	Active	8.54	0.156503
5183	COC(=O)Cc1cccc(COc2c(C#N)c(OCc3cccc(-c4cccc(OC)c4)c3C#N)cc(OCc3cncc(C#N)c3)c2CNC(C)C)c1	1	Active	8.54	0.101726
4510	CCOc1cccc(-c2cccc(COc3cc(OCc4cccc(C#N)c4)c(CNC(C)C(C)(C)O)cc3C#N)c2C)c1C	1	Active	8.54	0.162737
2021	COCOc1cccc(-c2cccc(COc3cc(OCc4cncc(C#N)c4)c(CNC4CCC(O)CC4)c(OCc4cc(F)cc(OC)c4)c3C#N)c2C)c1C	1	Active	8.53	0.087644
4547	CCOc1cccc(-c2cccc(COc3cc(OC)c(CNC[C@@H](O)CC(=O)O)c(OCc4cccc(C#N)c4)c3)c2C#N)c1C	1	Active	8.53	0.135659
4252	CCOc1cccc(-c2cccc(COc3cc(OCCCCC#N)c(CN[C@H](CO)C(=O)O)c(OCCCOC)c3C#N)c2C#N)c1	1	Active	8.53	0.129014
6064	COC(=O)c1cccc(COc2c(C#N)c(OCc3cccc(-c4cccc(OC)c4C)c3C#N)cc(OCc3cc(C#N)ccc3F)c2CN[C@@H](CO)C(=O)O)c1	1	Active	8.53	0.0864957
2794	CCCOc1c(C#N)c(OCc2cccc(-c3cccc(OCCOC)c3C)c2C)cc(OCCCCC#N)c1CN[C@](C)(CO)C(=O)O	1	Active	8.53	0.109831
3623	C=CCOc1cccc(-c2cccc(COc3cc(OCc4cncc(C#N)c4)c(CN4CC[C@H](NC(C)=O)C4)c(OCC)c3C#N)c2C)c1C	1	Active	8.53	0.132329
2091	CCOc1c(C#N)c(OCc2cccc(-c3cccc(OCOC)c3C)c2C)cc(OCc2cncc(C#N)c2)c1CN1CCCC(CO)C1	1	Active	8.53	0.133452
7373	Cc1ccccc1-c1cccc(COc2cc(OCc3ccncc3)c(CN[C@@](C)(CO)C(=O)O)c(C)c2C#N)c1C	1	Active	8.53	0.201935
5980	COCCCOc1c(C#N)c(OCc2cccc(-c3cccc(OC)c3C)c2C#N)cc(OCc2cc(C#N)ccc2F)c1CN[C@H](CO)CC(=O)O	1	Active	8.53	0.0971236
5914	CCc1c(C#N)c(OCc2cccc(-c3cccc(OC)c3C)c2C#N)cc(OCc2cncc(C#N)c2)c1CNCc1ccccn1	1	Active	8.53	0.143929
5393	COC(=O)CCCOc1c(Cl)c(OCc2cccc(-c3cccc(OC)c3C)c2C)cc(OCc2cncc(C#N)c2)c1CN[C@@H](C(=O)O)[C@H](C)O	1	Active	8.53	0.0771067
3584	C=CCOc1cccc(-c2cccc(COc3cc(OCc4cncc(C#N)c4)c(CNC)c(OCc4cc(OC)cc(OC)c4)c3C#N)c2C)c1C	1	Active	8.53	0.0944809
6607	CCc1c(C#N)c(OCc2cccc(-c3ccccc3)c2C#N)cc(OCc2cccc(C#N)c2)c1CNCCOCCOCCO	1	Active	8.53	0.130467
5793	COc1cccc(-c2cccc(COc3cc(OCc4cncc(C#N)c4)c(CN4CCCCCC4C(=O)O)c(OC)c3C)c2C#N)c1C	1	Active	8.53	0.167253
2003	COCOc1cccc(-c2cccc(COc3cc(OCc4ccc(F)c(C#N)c4)c(CNC[C@@H](O)CC(=O)O)c(OC)c3Cl)c2C)c1C	1	Active	8.53	0.102365
2581	COCOc1cccc(-c2cccc(COc3cc(OCc4cc(C#N)ccc4F)c(CNCCN(C)C)c(OC)c3C#N)c2C#N)c1C	1	Active	8.53	0.108887
7822	COC(=O)Cc1cccc(COc2c(Cl)c(OCc3cccc(-c4ccccc4C)c3C#N)cc(OCc3cccc(C#N)c3)c2CNCCN2CCOCC2)c1	1	Active	8.53	0.0734147
5596	COc1cccc(-c2cccc(COc3cc(C)c(CN[C@@H](C(=O)O)[C@H](C)O)c(OCc4cncc(C#N)c4)c3)c2C#N)c1C	1	Active	8.53	0.184742
4953	CCOc1cccc(-c2cccc(COc3cc(OC)c(CNCCCC[C@H](NC(C)=O)C(=O)O)c(C)c3C#N)c2C#N)c1C	1	Active	8.53	0.176717
2170	COCOc1cccc(-c2cccc(COc3cc(OCc4cncc(C#N)c4)c(CNC[C@@H](O)CC(=O)O)c(OCc4cc(OC)cc(OC)c4)c3Br)c2C#N)c1C	1	Active	8.53	0.0625602
4937	CCOc1cccc(-c2cccc(COc3cc(OC)c(CN[C@](C)(CC)C(=O)O)cc3C#N)c2C#N)c1C	1	Active	8.53	0.305739
3595	C=CCOc1cccc(-c2cccc(COc3cc(OCc4cncc(C#N)c4)c(CNCCN(C)C)c(OCCCC(=O)OC)c3C#N)c2C)c1C	1	Active	8.53	0.0585821
2506	COCOc1cccc(-c2cccc(COc3cc(OCc4ccc(F)c(C#N)c4)c(CNCCCN4CCOCC4)c(OCc4ccc(C(=O)OC)cc4)c3C#N)c2C#N)c1C	1	Active	8.53	0.0459236
3565	C=CCOc1cccc(-c2cccc(COc3cc(OCc4cncc(C#N)c4)c(CNC(C)C)c(OCCCOC)c3C#N)c2C)c1C	1	Active	8.53	0.0844197
6797	COc1c(C#N)c(OCc2cccc(-c3ccccc3)c2C#N)cc(OCCCCC#N)c1CNCCOCCOCCOCCOCCC(=O)O	1	Active	8.53	0.0959253
502	CCCOc1cccc(-c2cccc(COc3cc(OCc4cccnc4)c(CN[C@](C)(CO)C(=O)O)c(OC)c3C#N)c2C#N)c1C	1	Active	8.53	0.136473
736	COCCCOc1c(C#N)c(OCc2cccc(-c3cccc(OCCN4CCOCC4)c3C)c2C)cc(OCc2ccc(F)c(C#N)c2)c1CN[C@@H](C(=O)O)[C@H](C)O	1	Active	8.53	0.0829488
4486	CCOc1cccc(-c2cccc(COc3cc(OCCCCC#N)c(CNC(C)(CO)C(=O)O)c(OCc4cccc(C(=O)OC)c4)c3C#N)c2C)c1C	1	Active	8.53	0.0612703
8110	CCC(NCCNC(C)=O)c1cc(OCc2cccc(-c3ccccc3C)c2C#N)c(C#N)c(OCCCOC)c1CN1CCC(C(=O)NCCO)CC1	1	Active	8.53	0.117135
4665	CCNCc1cc(C)c(OCc2cccc(-c3cccc(OCC)c3C)c2C#N)cc1OCc1cccc(C#N)c1	1	Active	8.53	0.199843
6413	COc1cc(OCc2cccc(-c3ccccc3)c2C)c(C#N)c(OC)c1CN[C@@H](C(=O)O)[C@H](C)O	1	Active	8.53	0.368087
6284	COc1cc(F)cc(COc2c(C#N)c(OCc3cccc(-c4ccccc4)c3C)cc(OCc3cncc(C#N)c3)c2CN[C@@H](C(=O)O)[C@@H](C)O)c1	1	Active	8.53	0.100574
2061	COCOc1cccc(-c2cccc(COc3cc(OCc4cncc(C#N)c4)c(CNC4CCCCC4)c(OCCCC(=O)OC)c3C#N)c2C)c1C	1	Active	8.53	0.0603391
4115	C=CCOc1cccc(-c2cccc(COc3cc(OCc4cc(C#N)ccc4F)c(CNCCOC)c(OC)c3C#N)c2C#N)c1C	1	Active	8.53	0.102242
2009	COCOc1cccc(-c2cccc(COc3cc(OCc4cncc(C#N)c4)c(CN4CCN(C(C)=O)CC4)c(OCCCCC(=O)OC)c3C#N)c2C)c1C	1	Active	8.53	0.0604596
5224	COc1ccc(COc2c(C#N)c(OCc3cccc(-c4cccc(OC)c4)c3C#N)cc(OCc3cncc(C#N)c3)c2CNC(C)(C)CN2CCN(C)CC2)cc1	1	Active	8.53	0.101272
2031	COCCCOc1c(C#N)c(OCc2cccc(-c3cccc(OCOC)c3C)c2C)cc(OCc2cncc(C#N)c2)c1CN1CCCC(O)C1	1	Active	8.53	0.0936074
2050	COCOc1cccc(-c2cccc(COc3cc(OCc4cncc(C#N)c4)c(CNCCc4ccccn4)c(OCc4cc(OC)cc(OC)c4)c3C#N)c2C)c1C	1	Active	8.53	0.0581741
3542	C=CCOc1cccc(-c2cccc(COc3cc(OCc4cncc(C#N)c4)c(CNCC)c(OCCCCC(=O)OC)c3C#N)c2C)c1C	1	Active	8.53	0.0594026
3554	C=CCOc1cccc(-c2cccc(COc3cc(OCc4cncc(C#N)c4)c(CNCc4ccccn4)c(OCc4cc(F)cc(OC)c4)c3C#N)c2C)c1C	1	Active	8.53	0.0843326
7068	COC(=O)c1ccc(COc2c(Cl)c(OCc3cccc(-c4ccccc4C)c3C)cc(OCCCCC#N)c2CN[C@H](CO)C(=O)O)cc1	1	Active	8.53	0.0720501
2376	CCCOc1c(C#N)c(OCc2cccc(-c3cccc(OCOC)c3C)c2C#N)cc(OCc2ccc(F)c(C#N)c2)c1CN1CCN(C(C)=O)CC1	1	Active	8.52	0.117311
7937	COc1cc(OCc2cccc(-c3ccccc3C)c2C#N)c(Cl)cc1CN[C@H](CO)CC(=O)O	1	Active	8.52	0.35393
3132	COCCOc1cccc(-c2cccc(COc3cc(OCCCCC#N)c(CNCC(=O)NCC(=O)NCC(=O)O)c(OCc4c(F)ccc(OC)c4F)c3C#N)c2C#N)c1C	1	Active	8.52	0.0615016
3115	COCCOc1cccc(-c2cccc(COc3cc(OCCCCC#N)c(CN[C@@H](CO)C(C)C)c(OCc4ccc(F)c(OC)c4)c3C#N)c2C#N)c1C	1	Active	8.52	0.0749158
3987	C=CCOc1cccc(-c2cccc(COc3cc(OCc4ccc(F)c(C#N)c4)c(CNC)c(OCc4c(F)ccc(OC)c4F)c3C#N)c2C#N)c1C	1	Active	8.52	0.0986586
2473	COCOc1cccc(-c2cccc(COc3cc(OCc4ccc(F)c(C#N)c4)c(CNC4CCCCC4)c(OCc4ccc(OC)cc4)c3C#N)c2C#N)c1C	1	Active	8.52	0.0908116
4009	C=CCOc1cccc(-c2cccc(COc3cc(OCc4ccc(F)c(C#N)c4)c(CNCCN(C)C)c(OCc4ccc(OC)cc4)c3C#N)c2C#N)c1C	1	Active	8.52	0.0645943
3126	COCCOc1cccc(-c2cccc(COc3cc(OCCCCC#N)c(CN[C@H](C)CO)c(OCc4cc(OC)cc(OC)c4)c3C#N)c2C#N)c1C	1	Active	8.52	0.0780419
2452	COCOc1cccc(-c2cccc(COc3cc(OCc4ccc(F)c(C#N)c4)c(CNCCc4ccccn4)c(OCc4c(F)ccc(OC)c4F)c3C#N)c2C#N)c1C	1	Active	8.52	0.061422
2184	CCOc1c(Br)c(OCc2cccc(-c3cccc(OCOC)c3C)c2C#N)cc(OCc2cncc(C#N)c2)c1CN1CCCC[C@H]1C(=O)O	1	Active	8.52	0.120087
4029	C=CCOc1cccc(-c2cccc(COc3cc(OCc4ccc(F)c(C#N)c4)c(CNC(C)(C)CN4CCN(C)CC4)c(OCc4cccc(OC)c4)c3C#N)c2C#N)c1C	1	Active	8.52	0.0798897
2418	COCOc1cccc(-c2cccc(COc3cc(OCc4ccc(F)c(C#N)c4)c(CN4CCCC(O)C4)c(OCc4cc(C(=O)OC)ccc4F)c3C#N)c2C#N)c1C	1	Active	8.52	0.0752848
4069	C=CCOc1cccc(-c2cccc(COc3cc(OCc4ccc(F)c(C#N)c4)c(CNC4CCCN(C)C4)cc3C#N)c2C#N)c1C	1	Active	8.52	0.14911
3107	COCCOc1cccc(-c2cccc(COc3cc(OCCCCC#N)c(CNC[C@@H](O)CO)c(OCc4cc(C(=O)OC)ccc4F)c3C#N)c2C#N)c1C	1	Active	8.52	0.0618401
2398	COCOc1cccc(-c2cccc(COc3cc(OCc4ccc(F)c(C#N)c4)c(CNC4CCC(O)CC4)c(OCc4cccc(CC(=O)OC)c4)c3C#N)c2C#N)c1C	1	Active	8.52	0.063955
3098	COCCCOc1c(C#N)c(OCc2cccc(-c3cccc(OCCOC)c3C)c2C#N)cc(OCCCCC#N)c1CN1CCC(O)(C(N)=O)CC1	1	Active	8.52	0.13403
4090	C=CCOc1cccc(-c2cccc(COc3cc(OCc4ccc(F)c(C#N)c4)c(CNC(C)C(C)(C)O)c(C)c3C#N)c2C#N)c1C	1	Active	8.52	0.131875
6517	Cc1c(OCc2cccc(-c3ccccc3)c2C#N)cc(OCc2cccc(C#N)c2)c(CN2CCCCC2C(=O)O)c1C	1	Active	8.52	0.207929
3713	C=CCOc1cccc(-c2cccc(COc3cc(OCc4cncc(C#N)c4)c(CN4CCC(C(=O)NCCO)CC4)c(OCC)c3Br)c2C#N)c1C	1	Active	8.52	0.107026
5504	COc1ccc(COc2c(C#N)c(OCc3cccc(-c4cccc(OC)c4C)c3C)cc(OCc3cncc(C#N)c3)c2CNCCCN2CCCC2=O)cc1	1	Active	8.52	0.0874574
3142	COCCOc1cccc(-c2cccc(COc3cc(OCCCCC#N)c(CNC4(CO)CCOCC4)c(OCCCC(=O)OC)c3C#N)c2C#N)c1C	1	Active	8.52	0.0893833
3404	C=CCOc1cccc(-c2cccc(COc3cc(OCc4ccc(F)c(C#N)c4)c(CNCC4CC(=O)N4)c(OCc4cccc(C(=O)OC)c4)c3C#N)c2C#N)c1	1	Active	8.52	0.0522718
2994	COCCOc1cccc(-c2cccc(COc3cc(OCCCCC#N)c(CN[C@](C)(CO)C(=O)O)c(C)c3C)c2C#N)c1C	1	Active	8.52	0.148169
3437	C=CCOc1cccc(-c2cccc(COc3cc(OCc4cncc(C#N)c4)c(CN4CC[C@H]4C(=O)O)c(C)c3C#N)c2C#N)c1	1	Active	8.52	0.173696
3282	C=CCOc1cccc(-c2cccc(COc3cc(OCc4cncc(C#N)c4)c(CNCC4CC(=O)N4)c(OCc4ccc(OC)cc4)c3C#N)c2C)c1	1	Active	8.52	0.0706284
3251	COCCOc1cccc(-c2cccc(COc3cc(OC)c(CNCCOCCOCCO)c(OC)c3C#N)c2C#N)c1C	1	Active	8.52	0.176105
6226	COc1c(C)c(OCc2cccc(-c3ccccc3)c2C)cc(OCc2cncc(C#N)c2)c1CN[C@@H](CO)C(C)C	1	Active	8.52	0.190745
3187	CCOc1c(C#N)c(OCc2cccc(-c3cccc(OCCOC)c3C)c2C#N)cc(OCCCCC#N)c1CNCC(O)CN(C)C	1	Active	8.52	0.13845
3064	COCCOc1cccc(-c2cccc(COc3cc(OCCCCC#N)c(CNC[C@H](O)CO)c(OCCCCC(=O)OC)c3C#N)c2C#N)c1C	1	Active	8.52	0.0800181
1903	C=CC[C@]1(C(=O)O)CCCN1Cc1c(OCc2cncc(C#N)c2)cc(OCc2cccc(-c3cccc(OCOC)c3)c2C#N)c(C#N)c1C	1	Active	8.52	0.103502
3070	CCCOc1c(C#N)c(OCc2cccc(-c3cccc(OCCOC)c3C)c2C#N)cc(OCCCCC#N)c1CNCCC(O)C(=O)O	1	Active	8.52	0.108216
3634	C=CCOc1cccc(-c2cccc(COc3cc(OCc4cncc(C#N)c4)c(CNC(C)C(C)(C)O)cc3C#N)c2C)c1C	1	Active	8.52	0.144266
1870	COCOc1cccc(-c2cccc(COc3cc(OCc4ccc(F)c(C#N)c4)c(CN4CCC(C(=O)NCCO)CC4)c(OCc4cccc(C(=O)OC)c4)c3C#N)c2C#N)c1	1	Active	8.52	0.0640831
3176	COCCOc1cccc(-c2cccc(COc3cc(OCCCCC#N)c(CNCCCn4ccnc4)c(OCc4ccc(C(=O)OC)cc4)c3C#N)c2C#N)c1C	1	Active	8.52	0.0502259
3170	COCCOc1cccc(-c2cccc(COc3cc(OCCCCC#N)c(CNCC(C)(C)O)c(OCc4cccc(OC)c4)c3C#N)c2C#N)c1C	1	Active	8.52	0.0815795
3161	COCCOc1cccc(-c2cccc(COc3cc(OCCCCC#N)c(CN[C@@H](CO)C4CC4)c(OCc4cccc(C(=O)OC)c4)c3C#N)c2C#N)c1C	1	Active	8.52	0.0602828
5902	COc1cccc(-c2cccc(COc3cc(OCc4cncc(C#N)c4)c(CNCCOCCOCCOCCOCCOCCOCCC(=O)O)c(OC)c3Cl)c2C#N)c1C	1	Active	8.52	0.0517467
929	COCCNCc1c(OCc2cncc(C#N)c2)cc(OCc2cccc(-c3cccc(OCCN4CCOCC4)c3C)c2C#N)c(C)c1OC	1	Active	8.52	0.136451
2102	COCOc1cccc(-c2cccc(COc3cc(OCc4cncc(C#N)c4)c(CNCCCOc4ccccc4)cc3C#N)c2C)c1C	1	Active	8.52	0.0781773
5856	COc1ccc(COc2c(Cl)c(OCc3cccc(-c4cccc(OC)c4C)c3C#N)cc(OCc3ccc(F)c(C#N)c3)c2CN[C@@H](C(=O)O)[C@H](C)O)cc1	1	Active	8.52	0.0841628
3081	COCCOc1cccc(-c2cccc(COc3cc(OCCCCC#N)c(CN[C@H]4CCC[C@@H]4O)c(OCc4cc(F)cc(OC)c4)c3C#N)c2C#N)c1C	1	Active	8.52	0.0846084
2574	COCOc1cccc(-c2cccc(COc3cc(OCc4ccc(F)c(C#N)c4)cc(OC)c3C#N)c2C#N)c1C	1	Active	8.52	0.188233
3152	CCC[C@@H](CO)NCc1c(OCCCCC#N)cc(OCc2cccc(-c3cccc(OCCOC)c3C)c2C#N)c(C#N)c1OCc1ccc(OC)cc1	1	Active	8.52	0.071033
2535	COCOc1cccc(-c2cccc(COc3cc(OCc4ccc(F)c(C#N)c4)c(CNC[C@H](O)c4ccccc4)cc3C#N)c2C#N)c1C	1	Active	8.52	0.10826
3088	COCCOc1cccc(-c2cccc(COc3cc(OCCCCC#N)c(CNC(C)(CO)CO)c(OCc4cccc(CC(=O)OC)c4)c3C#N)c2C#N)c1C	1	Active	8.52	0.0567292
2528	COCOc1cccc(-c2cccc(COc3cc(OCc4ccc(F)c(C#N)c4)c(CN4CCCC(CO)C4)c(OCc4cncc(C#N)c4C)c3C#N)c2C#N)c1C	1	Active	8.52	0.0954719
3909	C=CCOc1cccc(-c2cccc(COc3cc(OCc4ccc(F)c(C#N)c4)c(CNCC)c(OCCC)c3C#N)c2C#N)c1C	1	Active	8.52	0.12175
3932	C=CCOc1cccc(-c2cccc(COc3cc(OCc4ccc(F)c(C#N)c4)c(CNCc4ccccn4)c(OCc4cccc(CC(=O)OC)c4)c3C#N)c2C#N)c1C	1	Active	8.52	0.0612964
6056	COC(=O)c1cccc(COc2c(C#N)c(OCc3cccc(-c4cccc(OC)c4C)c3C#N)cc(OCc3ccc(F)c(C#N)c3)c2CNCCCN2CCCC2=O)c1	1	Active	8.52	0.0671147
2556	COCOc1cccc(-c2cccc(COc3cc(OCc4ccc(F)c(C#N)c4)c(CNCCCOc4ccccc4)c(C)c3C#N)c2C#N)c1C	1	Active	8.52	0.0746717
8659	COc1c(C#N)c(OCc2cccc(-c3ccccc3C)c2C#N)cc(OCc2ccc(C(N)=O)cc2)c1CN[C@](C)(CO)C(=O)O	1	Active	8.52	0.152661
4816	CCOc1cccc(-c2cccc(COc3cc(OCc4cccc(C#N)c4)c(CNCC(=O)N4CCOCC4)c(OCc4cc(C(=O)OC)ccc4F)c3C#N)c2C#N)c1C	1	Active	8.52	0.0927814
4837	CCOc1cccc(-c2cccc(COc3cc(OCc4cccc(C#N)c4)c(CN(C)CCN)c(OCc4cc(OC)cc(OC)c4)c3C#N)c2C#N)c1C	1	Active	8.52	0.0931383
4795	CCOc1cccc(-c2cccc(COc3cc(OCc4cccc(C#N)c4)c(CN[C@@H]4CCCC[C@H]4O)c(OCc4cccc(CC(=O)OC)c4)c3C#N)c2C#N)c1C	1	Active	8.52	0.0865264
4829	CCOc1cccc(-c2cccc(COc3cc(OCCCCC#N)c(CN[C@H](C)C(=O)O)c(OCc4ccc(F)c(OC)c4)c3C#N)c2C#N)c1C	1	Active	8.52	0.0909559
4785	CCOc1cccc(-c2cccc(COc3cc(OCc4cccc(C#N)c4)c(CNCCOCCOCCOCCOCCC(=O)O)c(OCc4cc(F)cc(OC)c4)c3C#N)c2C#N)c1C	1	Active	8.52	0.0416866
4325	CCOc1cccc(-c2cccc(COc3cc(OCCCCC#N)c(CC4CCCC[C@H]4C(=O)O)c(C)c3C#N)c2C#N)c1	1	Active	8.52	0.183208
1371	COc1cc(COc2c(C#N)c(OCc3cccc(-c4cccc(O)c4C)c3C)cc(OCc3cccc(C#N)c3)c2CNCC(O)c2cccnc2)cc(OC)c1	1	Active	8.51	0.0816776
7413	CCCOc1cc(OCc2cccc(-c3ccccc3C)c2C#N)cc(OCc2cccc(C#N)c2)c1CNCC1CC(=O)N1	1	Active	8.51	0.162526
1387	COc1ccc(COc2c(C#N)c(OCc3cccc(-c4cccc(O)c4C)c3C)cc(OCc3cccc(C#N)c3)c2CNC[C@H](O)CC(=O)O)cc1	1	Active	8.51	0.0769916
4939	CCOc1cccc(-c2cccc(COc3cc(OCc4cccnc4)c(CNC(C)(CO)C(=O)O)cc3C#N)c2C#N)c1C	1	Active	8.51	0.172396
3951	C=CCOc1cccc(-c2cccc(COc3cc(OCc4cncc(C#N)c4)c(CNCC(=O)N4CCOCC4)c(OCc4cc(C(=O)OC)ccc4F)c3C#N)c2C#N)c1C	1	Active	8.51	0.0712917
7723	COc1ccc(COc2c(C)c(OCc3cccc(-c4ccccc4C)c3C#N)cc(OCCCCC#N)c2CN[C@H](CO)CC(=O)O)cc1	1	Active	8.51	0.0883608
174	CCCOc1cccc(-c2cccc(COc3cc(OCc4cccc(C#N)c4)c(CNC(CC)(CO)CO)c(OCc4ccc(OC)cc4)c3C#N)c2C)c1C	1	Active	8.51	0.0704788
3961	C=CCOc1cccc(-c2cccc(COc3cc(OCc4cncc(C#N)c4)c(CNCC4(O)CCCCC4)c(OCc4ccc(F)c(OC)c4)c3C#N)c2C#N)c1C	1	Active	8.51	0.0813343
3974	C=CCOc1cccc(-c2cccc(COc3cc(OCc4cncc(C#N)c4)c(CN(C)CCN)c(OCc4cc(OC)cc(OC)c4)c3C#N)c2C#N)c1C	1	Active	8.51	0.0829677
3983	C=CCOc1cccc(-c2cccc(COc3cc(OCc4cncc(C#N)c4)c(CNC[C@H](O)c4ccccc4)c(OCc4c(F)ccc(OC)c4F)c3C#N)c2C#N)c1C	1	Active	8.51	0.0748946
4017	C=CCOc1cccc(-c2cccc(COc3cc(OCc4cncc(C#N)c4)c(CNCCN4CCN(c5ccccn5)CC4)c(OCc4cccc(C(=O)OC)c4)c3C#N)c2C#N)c1C	1	Active	8.51	0.0441807
1362	CCC(O)CNCc1c(OCc2cccc(C#N)c2)cc(OCc2cccc(-c3cccc(O)c3C)c2C)c(C#N)c1OCc1cc(C(=O)OC)ccc1F	1	Active	8.51	0.084907
7150	COc1cc(F)cc(COc2c(C#N)c(OCc3cccc(-c4ccccc4C)c3C)cc(OC)c2CNC(C)(CO)C(=O)O)c1	1	Active	8.51	0.152075
6914	COc1c(Br)c(OCc2cccc(-c3ccccc3C)c2C)cc(OCCCCC#N)c1CN[C@@H](CO)CC(=O)O	1	Active	8.51	0.158338
7797	COC(=O)CCCCOc1c(Cl)c(OCc2cccc(-c3ccccc3C)c2C#N)cc(OCc2cccc(C#N)c2)c1CN1CC[C@H]1C(=O)O	1	Active	8.51	0.0913795
1339	COC(=O)CCCCOc1c(C#N)c(OCc2cccc(-c3cccc(O)c3C)c2C)cc(OCc2cccc(C#N)c2)c1CNCCN1CCC(O)CC1	1	Active	8.51	0.0723156
1368	COc1cc(COc2c(C#N)c(OCc3cccc(-c4cccc(O)c4C)c3C)cc(OCc3cccc(C#N)c3)c2CN[C@H](CO)C(C)C)ccc1F	1	Active	8.51	0.0914436
7836	COC(=O)c1ccc(F)c(COc2c(Cl)c(OCc3cccc(-c4ccccc4C)c3C#N)cc(OCc3cccc(C#N)c3)c2CN2CCC[C@H]2C(=O)O)c1	1	Active	8.51	0.108882
3995	C=CCOc1cccc(-c2cccc(COc3cc(OCc4cncc(C#N)c4)c(CNCCCOc4ccccc4)c(OCCCC(=O)OC)c3C#N)c2C#N)c1C	1	Active	8.51	0.0405108
2460	COCOc1cccc(-c2cccc(COc3cc(OCc4cncc(C#N)c4)c(CNCCCN(CCO)CCO)c(OCCCC(=O)OC)c3C#N)c2C#N)c1C	1	Active	8.51	0.04613
143	CCCOc1cccc(-c2cccc(COc3cc(OCc4cccc(C#N)c4)c(CN[C@@H](CO)[C@@H](C)O)c(OCc4cccc(CC(=O)OC)c4)c3C#N)c2C)c1C	1	Active	8.51	0.0659307
2449	COCOc1cccc(-c2cccc(COc3cc(OCc4cncc(C#N)c4)c(CNC[C@@H](O)c4ccccc4)c(OCc4c(F)ccc(OC)c4F)c3C#N)c2C#N)c1C	1	Active	8.51	0.0746745
139	CCCOc1cccc(-c2cccc(COc3cc(OCc4cccc(C#N)c4)c(CNCCOCCOCCO)c(OCc4cc(F)cc(OC)c4)c3C#N)c2C)c1C	1	Active	8.51	0.0578755
3940	C=CCOc1cccc(-c2cccc(COc3cc(OCc4cncc(C#N)c4)c(CNCCN4CCS(=O)(=O)CC4)c(OCCCOC)c3C#N)c2C#N)c1C	1	Active	8.51	0.0860884
134	CCCOc1cccc(-c2cccc(COc3cc(OCc4cccc(C#N)c4)c(CN[C@H](CO)C4CCCCC4)c(OCCC)c3C#N)c2C)c1C	1	Active	8.51	0.104683
4418	CCOc1cccc(-c2cccc(COc3cc(OCCCCC#N)c(CN[C@](C)(CO)C(=O)O)c(OC)c3Cl)c2C)c1C	1	Active	8.51	0.142035
3790	C=CCOc1cccc(-c2cccc(COc3cc(OCc4cncc(C#N)c4)c(CNCC)cc3C)c2C#N)c1C	1	Active	8.51	0.17742
1350	COc1cc(F)cc(COc2c(C#N)c(OCc3cccc(-c4cccc(O)c4C)c3C)cc(OCc3cccc(C#N)c3)c2CNCCO)c1	1	Active	8.51	0.0962897
1404	CCOc1c(C#N)c(OCc2cccc(-c3cccc(O)c3C)c2C)cc(OCc2cccc(C#N)c2)c1CNCC(C)O	1	Active	8.51	0.161953
5697	COc1cccc(-c2cccc(COc3cc(OCc4ccc(F)c(C#N)c4)c(CNC(CO)C(=O)O)cc3Br)c2C#N)c1C	1	Active	8.51	0.15536
6474	COc1c(Br)c(OCc2cccc(-c3ccccc3)c2C#N)cc(OCCCCC#N)c1CN[C@@H](C(=O)O)[C@H](C)O	1	Active	8.51	0.185298
7556	COC(=O)Cc1cccc(COc2c(Br)c(OCc3cccc(-c4ccccc4C)c3C#N)cc(OCc3cccc(C#N)c3)c2CNCc2ccccn2)c1	1	Active	8.51	0.0952808
1354	COC(=O)Cc1cccc(COc2c(C#N)c(OCc3cccc(-c4cccc(O)c4C)c3C)cc(OCc3cccc(C#N)c3)c2CN[C@H](CO)[C@H](C)O)c1	1	Active	8.51	0.0743706
2139	COCOc1cccc(-c2cccc(COc3cc(OC)c(CNCC4CC(=O)N4)c(OCc4cncc(C#N)c4)c3)c2C#N)c1C	1	Active	8.51	0.136435
6130	CC[C@@](C)(NCc1cc(C#N)c(OCc2cccc(-c3cccc(OC)c3C)c2C#N)cc1OCc1ccc(C(=O)O)cc1)C(=O)O	1	Active	8.51	0.137676
6151	COc1cccc(-c2cccc(COc3cc(OCc4ccc(C(=O)O)cc4)c(CNCCCC[C@H](NC(C)=O)C(=O)O)c(C)c3C#N)c2C#N)c1C	1	Active	8.51	0.0829664
7636	Cc1ccccc1-c1cccc(COc2cc(OCc3cccc(C#N)c3)c(CNC(C)C(C)(C)O)c(C)c2Br)c1C#N	1	Active	8.51	0.173505
2260	COCOc1cccc(-c2cccc(COc3cc(OCc4cncc(C#N)c4)c(CN4CCN(C(C)=O)CC4)cc3C)c2C#N)c1C	1	Active	8.51	0.173104
2502	COCOc1cccc(-c2cccc(COc3cc(OCc4cncc(C#N)c4)c(CNCCN4CCCC4=O)c(OCc4ccc(C(=O)OC)cc4)c3C#N)c2C#N)c1C	1	Active	8.51	0.051564
128	CCCOc1cccc(-c2cccc(COc3cc(OCc4cccc(C#N)c4)c(CNCCOCCOCCOCCO)c(OCCCCC(=O)OC)c3C#N)c2C)c1C	1	Active	8.51	0.0407198
5581	CC[C@H](C)[C@@H](CO)NCc1c(OCc2cc(C#N)ccc2F)cc(OCc2cccc(-c3cccc(OC)c3C)c2C)c(C#N)c1OC	1	Active	8.51	0.135583
1359	COCCCOc1c(C#N)c(OCc2cccc(-c3cccc(O)c3C)c2C)cc(OCc2cccc(C#N)c2)c1CNC(C)C(C)O	1	Active	8.51	0.111313
3905	C=CCOc1cccc(-c2cccc(COc3cc(OCc4cncc(C#N)c4)c(CNC4CCCN(CC)C4)c(OCCC)c3C#N)c2C#N)c1C	1	Active	8.51	0.108327
5885	COc1cccc(-c2cccc(COc3cc(OCc4cncc(C#N)c4)c(CN4CCC4)cc3Cl)c2C#N)c1C	1	Active	8.51	0.208418
1395	COc1cccc(COc2c(C#N)c(OCc3cccc(-c4cccc(O)c4C)c3C)cc(OCc3cccc(C#N)c3)c2CNC(CO)CO)c1	1	Active	8.51	0.0883971
3918	C=CCOc1cccc(-c2cccc(COc3cc(OCc4cncc(C#N)c4)c(CNCCOCCOCCOCCOCCC(=O)O)c(OCc4cc(F)cc(OC)c4)c3C#N)c2C#N)c1C	1	Active	8.51	0.0320636
2515	CCOc1c(C#N)c(OCc2cccc(-c3cccc(OCOC)c3C)c2C#N)cc(OCc2cncc(C#N)c2)c1CNCC(=O)C[C@H](Cc1ccccc1)C(=O)N[C@@H](CCCNC(=N)N)C(=O)O	1	Active	8.51	0.0153387
460	CCCOc1cccc(-c2cccc(COc3cc(OCCCCC#N)c(CN[C@@H](C)C(=O)O)cc3C#N)c2C#N)c1C	1	Active	8.51	0.183332
3929	C=CCOc1cccc(-c2cccc(COc3cc(OCc4cncc(C#N)c4)c(CN[C@@H]4CCCC[C@H]4O)c(OCc4cccc(CC(=O)OC)c4)c3C#N)c2C#N)c1C	1	Active	8.51	0.0642318
8158	COc1cc(COc2c(C#N)c(OCc3cccc(-c4ccccc4C)c3C#N)cc(OCc3cccnc3)c2CN[C@@H](CO)C(=O)O)ccc1F	1	Active	8.51	0.106823
2440	COCOc1cccc(-c2cccc(COc3cc(OCc4cncc(C#N)c4)c(CNCC(=O)NCC(=O)NC(CC(C)C)C(=O)O)c(OCc4cc(OC)cc(OC)c4)c3C#N)c2C#N)c1C	1	Active	8.51	0.0473055
1480	COc1cc(F)cc(COc2c(C)c(OCc3cccc(-c4cccc(O)c4C)c3C#N)cc(OCc3cccc(C#N)c3)c2CN[C@H](CO)C(=O)O)c1	1	Active	8.51	0.0836737
4028	C=CCOc1cccc(-c2cccc(COc3cc(OCc4cncc(C#N)c4)c(CNCCOCc4ccccc4)c(OCc4cccc(OC)c4)c3C#N)c2C#N)c1C	1	Active	8.51	0.054699
6460	Cc1c(C#N)cncc1COc1c(Br)c(OCc2cccc(-c3ccccc3)c2C#N)cc(OCc2cccc(C#N)c2)c1CNC[C@@H](O)CC(=O)O	1	Active	8.51	0.093104
4037	C=CCOc1cccc(-c2cccc(COc3cc(OCc4cncc(C#N)c4)c(CN[C@@H](CO)c4ccccc4)c(OCc4ccc(C(=O)OC)cc4)c3C#N)c2C#N)c1C	1	Active	8.51	0.0587731
4050	C=CCOc1cccc(-c2cccc(COc3cc(OCc4cncc(C#N)c4)c(CNCC4CC(F)(F)C4)c(OCC)c3C#N)c2C#N)c1C	1	Active	8.51	0.116477
148	CCCOc1cccc(-c2cccc(COc3cc(OCc4cccc(C#N)c4)c(CN[C@](C)(CC)C(=O)O)c(OCCCOC)c3C#N)c2C)c1C	1	Active	8.51	0.0854834
2406	COCCCOc1c(C#N)c(OCc2cccc(-c3cccc(OCOC)c3C)c2C#N)cc(OCc2cncc(C#N)c2)c1CNCCN1CCN(C(=O)OC(C)(C)C)CC1	1	Active	8.51	0.071795
1377	COc1ccc(F)c(COc2c(C#N)c(OCc3cccc(-c4cccc(O)c4C)c3C)cc(OCc3cccc(C#N)c3)c2CNCC(O)c2nccn2C)c1F	1	Active	8.51	0.0879578
2202	CCNCc1c(OCc2cncc(C#N)c2)cc(OCc2cccc(-c3cccc(OCOC)c3C)c2C#N)c(Br)c1OC	1	Active	8.51	0.145784
151	CCCOc1cccc(-c2cccc(COc3cc(OCc4cccc(C#N)c4)c(CNCCCC[C@H](NC(C)=O)C(=O)O)c(OCc4cc(C(=O)OC)ccc4F)c3C#N)c2C)c1C	1	Active	8.51	0.0417731
159	CCCOc1cccc(-c2cccc(COc3cc(OCc4cccc(C#N)c4)c(CN[C@H](CO)[C@@H](C)CC)c(OCc4cc(OC)cc(OC)c4)c3C#N)c2C)c1C	1	Active	8.51	0.0738965
6437	COC(=O)Cc1cccc(COc2c(Br)c(OCc3cccc(-c4ccccc4)c3C#N)cc(OCc3cccc(C#N)c3)c2CN2CCC(C(=O)NCCO)CC2)c1	1	Active	8.51	0.0892985
4580	CCOc1cccc(-c2cccc(COc3cc(OCc4cccc(C#N)c4)c(CN[C@@H](C(=O)O)[C@H](C)O)c(OCc4cc(F)cc(OC)c4)c3Br)c2C#N)c1C	1	Active	8.51	0.0777178
191	CCCOc1cccc(-c2cccc(COc3cc(OCc4cccc(C#N)c4)c(CNC(C)(CO)CO)c(OCC)c3C#N)c2C)c1C	1	Active	8.51	0.110273
8264	COc1ccc(COc2c(C#N)c(OCc3cccc(-c4ccccc4C)c3C#N)cc(OCc3ccncc3)c2CN[C@@H](CO)CC(=O)O)cc1	1	Active	8.51	0.0973759
165	CCCOc1cccc(-c2cccc(COc3cc(OCc4cccc(C#N)c4)c(CN[C@H]4CCC[C@H]4O)c(OCc4c(F)ccc(OC)c4F)c3C#N)c2C)c1C	1	Active	8.51	0.0948001
188	CCCOc1cccc(-c2cccc(COc3cc(OCc4cccc(C#N)c4)c(CN[C@H]4CCC[C@@H]4O)c(OCc4ccc(C(=O)OC)cc4)c3C#N)c2C)c1C	1	Active	8.51	0.0878145
1180	Cc1c(OCCN2CCOCC2)cccc1-c1cccc(COc2cc(OCc3cc(C#N)ccc3F)c(CNC(CO)CO)c(C)c2C#N)c1C#N	1	Active	8.51	0.14225
2363	COCOc1cccc(-c2cccc(COc3cc(OCc4cncc(C#N)c4)c(CNCCN4CCNC(=O)C4)c(OCCCCC(=O)OC)c3C#N)c2C#N)c1C	1	Active	8.51	0.0643684
3669	C=CCOc1cccc(-c2cccc(COc3cc(OC)c(CNC[C@@H](O)CC(=O)O)c(OCc4cncc(C#N)c4)c3)c2C#N)c1C	1	Active	8.51	0.124485
182	CCCOc1cccc(-c2cccc(COc3cc(OCc4cccc(C#N)c4)c(CNCCC(O)C(=O)O)c(OCc4cccc(OC)c4)c3C#N)c2C)c1C	1	Active	8.51	0.0654632
179	CCCOc1cccc(-c2cccc(COc3cc(OCc4cccc(C#N)c4)c(CNC[C@H](O)CO)c(OCc4cccc(C(=O)OC)c4)c3C#N)c2C)c1C	1	Active	8.51	0.0714475
170	CCCOc1cccc(-c2cccc(COc3cc(OCc4cccc(C#N)c4)c(CNC4CCCCC4O)c(OCCCC(=O)OC)c3C#N)c2C)c1C	1	Active	8.51	0.0753185
2372	CCCOc1c(C#N)c(OCc2cccc(-c3cccc(OCOC)c3C)c2C#N)cc(OCc2cncc(C#N)c2)c1CNCC(=O)N(C)C	1	Active	8.51	0.133861
1167	Cc1c(OCCN2CCOCC2)cccc1-c1cccc(COc2cc(OCc3cc(C#N)ccc3F)c(CNCC(O)C(C)C)cc2C#N)c1C#N	1	Active	8.51	0.133829
2417	COCOc1cccc(-c2cccc(COc3cc(OCc4cncc(C#N)c4)c(CNCCOCCOCCOCCOCCOCCOCCC(=O)O)c(OCc4cc(C(=O)OC)ccc4F)c3C#N)c2C#N)c1C	1	Active	8.51	0.0230746
157	CCCOc1cccc(-c2cccc(COc3cc(OCc4cccc(C#N)c4)c(CN[C@H]4COC[C@@H]4O)c(OCc4ccc(F)c(OC)c4)c3C#N)c2C)c1C	1	Active	8.51	0.0952096
2427	COCOc1cccc(-c2cccc(COc3cc(OCc4cncc(C#N)c4)c(CNCCCNC(C)=O)c(OCc4ccc(F)c(OC)c4)c3C#N)c2C#N)c1C	1	Active	8.51	0.0600391
8323	COC(=O)c1ccc(COc2c(C#N)c(OCc3cccc(-c4ccccc4C)c3C#N)cc(OCCCCC#N)c2CN2CC3(C[C@H]2C(=O)O)N=N3)cc1	1	Active	8.51	0.0900121
4315	CCOc1cccc(-c2cccc(COc3cc(OCCCCC#N)c(CN[C@H](CO)c4ccccc4)cc3C#N)c2C#N)c1	1	Active	8.51	0.131853
7095	CCC[C@@H](CO)NCc1c(OCCCCC#N)cc(OCc2cccc(-c3ccccc3C)c2C)c(Cl)c1C	1	Active	8.51	0.189192
1345	CCCOc1c(C#N)c(OCc2cccc(-c3cccc(O)c3C)c2C)cc(OCc2cccc(C#N)c2)c1CNCC(O)c1ccncc1	1	Active	8.51	0.102932
5528	COC(=O)c1ccc(COc2c(C#N)c(OCc3cccc(-c4cccc(OC)c4C)c3C)cc(OCc3ccc(F)c(C#N)c3)c2CN[C@H](CO)c2ccccc2)cc1	1	Active	8.5	0.085704
5684	COC(=O)c1ccc(COc2c(Br)c(OCc3cccc(-c4cccc(OC)c4C)c3C#N)cc(OCc3cncc(C#N)c3)c2CN[C@H](CO)CC(=O)O)cc1	1	Active	8.5	0.0763728
5499	COC(=O)CCCOc1c(C#N)c(OCc2cccc(-c3cccc(OC)c3C)c2C)cc(OCc2ccc(F)c(C#N)c2)c1CNCC(O)CN(C)C	1	Active	8.5	0.081839
78	CCCOc1cccc(-c2cccc(COc3cc(OCc4cccc(C#N)c4)c(CN[C@@](C)(CO)C(=O)O)c(OCC)c3C#N)c2C#N)c1	1	Active	8.5	0.115481
5514	COC(=O)c1cccc(COc2c(C#N)c(OCc3cccc(-c4cccc(OC)c4C)c3C)cc(OCc3ccc(F)c(C#N)c3)c2CNCC2(O)CCN(C)CC2)c1	1	Active	8.5	0.0937259
51	CCCOc1cccc(-c2cccc(COc3cc(OCc4cccc(C#N)c4)c(CN[C@@H](CO)C(=O)O)c(OCc4cc(F)cc(OC)c4)c3C#N)c2C#N)c1	1	Active	8.5	0.0769225
5522	COc1cccc(COc2c(C#N)c(OCc3cccc(-c4cccc(OC)c4C)c3C)cc(OCc3ccc(F)c(C#N)c3)c2CNC[C@H](C)O)c1	1	Active	8.5	0.104311
6769	COc1cc(OCc2cccc(-c3ccccc3)c2C#N)c(C#N)cc1CN1CCC(O)(C(N)=O)CC1	1	Active	8.5	0.487648
5536	CCOc1c(C#N)c(OCc2cccc(-c3cccc(OC)c3C)c2C)cc(OCc2ccc(F)c(C#N)c2)c1CC1CCCC[C@H]1C(=O)O	1	Active	8.5	0.149082
336	CCCOc1cccc(-c2cccc(COc3cc(OCc4cccc(C#N)c4)c(CN[C@H](C)C(=O)O)cc3Cl)c2C#N)c1C	1	Active	8.5	0.147328
1106	COc1ccc(COc2c(C#N)c(OCc3cccc(-c4cccc(OCCN5CCOCC5)c4C)c3C#N)cc(OCc3cc(C#N)ccc3F)c2CN[C@](C)(CO)C(=O)O)cc1	1	Active	8.5	0.0737979
5541	COc1cccc(-c2cccc(COc3cc(OCc4ccc(F)c(C#N)c4)c(CNCCN4CCC(O)CC4)c(OCc4cncc(C#N)c4C)c3C#N)c2C)c1C	1	Active	8.5	0.0943303
5545	COc1cccc(-c2cccc(COc3cc(OCc4cncc(C#N)c4)c(CN4CCC[C@H]4C(N)=O)cc3C#N)c2C)c1C	1	Active	8.5	0.230528
7826	COC(=O)Cc1cccc(COc2c(Cl)c(OCc3cccc(-c4ccccc4C)c3C#N)cc(OCCCCC#N)c2CNCCO)c1	1	Active	8.5	0.0824881
6791	COc1cc(OCc2cccc(-c3ccccc3)c2C#N)c(C#N)c(C)c1CNC[C@@H](O)CO	1	Active	8.5	0.426712
5644	CCCOc1c(Br)c(OCc2cccc(-c3cccc(OC)c3C)c2C#N)cc(OCc2cncc(C#N)c2)c1CN[C@@H](CO)CC(=O)O	1	Active	8.5	0.10942
293	CCCOc1cccc(-c2cccc(COc3cc(OCc4cccc(C#N)c4)c(CN[C@H](CO)C4CCCCC4)c(C)c3C)c2C#N)c1C	1	Active	8.5	0.129888
7625	Cc1ccccc1-c1cccc(COc2cc(OCc3cccc(C#N)c3)c(CNC3CCCN(C)C3)cc2Br)c1C#N	1	Active	8.5	0.194372
5490	COc1cccc(-c2cccc(COc3cc(OCc4ccc(F)c(C#N)c4)c(CNCCCn4ccnc4)c(OCc4c(F)ccc(OC)c4F)c3C#N)c2C)c1C	1	Active	8.5	0.0847761
5505	COc1ccc(COc2c(C#N)c(OCc3cccc(-c4cccc(OC)c4C)c3C)cc(OCc3ccc(F)c(C#N)c3)c2CNC(CO)(CO)CO)cc1	1	Active	8.5	0.0779428
5471	CCC[C@@H](CO)NCc1c(OCc2ccc(F)c(C#N)c2)cc(OCc2cccc(-c3cccc(OC)c3C)c2C)c(C#N)c1OCc1cc(C(=O)OC)ccc1F	1	Active	8.5	0.082758
5477	COc1cc(COc2c(C#N)c(OCc3cccc(-c4cccc(OC)c4C)c3C)cc(OCc3ccc(F)c(C#N)c3)c2CN[C@@H](CO)C2CC2)ccc1F	1	Active	8.5	0.0958861
7085	Cc1ccccc1-c1cccc(COc2cc(OCCCCC#N)c(CNC3(CO)CCOCC3)cc2Cl)c1C	1	Active	8.5	0.220273
6911	COc1c(Br)c(OCc2cccc(-c3ccccc3C)c2C)cc(OCc2cccc(C#N)c2)c1CN1CCC[C@H]1CO	1	Active	8.5	0.180803
5448	COc1cc(F)cc(COc2c(C#N)c(OCc3cccc(-c4cccc(OC)c4C)c3C)cc(OCc3ccc(F)c(C#N)c3)c2CN[C@H](C)CO)c1	1	Active	8.5	0.103208
5453	COC(=O)Cc1cccc(COc2c(C#N)c(OCc3cccc(-c4cccc(OC)c4C)c3C)cc(OCc3ccc(F)c(C#N)c3)c2CNCC(=O)NCC(=O)NCC(=O)O)c1	1	Active	8.5	0.0649836
5433	COC(=O)CCCCOc1c(C#N)c(OCc2cccc(-c3cccc(OC)c3C)c2C)cc(OCc2ccc(F)c(C#N)c2)c1CNC[C@@H](O)CO	1	Active	8.5	0.0746962
5462	COCCCOc1c(C#N)c(OCc2cccc(-c3cccc(OC)c3C)c2C)cc(OCc2ccc(F)c(C#N)c2)c1CNC1(CO)CCOCC1	1	Active	8.5	0.10903
4753	CCOc1cccc(-c2cccc(COc3cc(OCCCCC#N)c(CNCCC(O)C(=O)O)c(OC)c3Cl)c2C#N)c1C	1	Active	8.5	0.138205
5439	CCCOc1c(C#N)c(OCc2cccc(-c3cccc(OC)c3C)c2C)cc(OCc2ccc(F)c(C#N)c2)c1CN[C@@H](CO)C(C)C	1	Active	8.5	0.124046
5367	COc1cccc(-c2cccc(COc3cc(OCc4cncc(C#N)c4)c(CN[C@H](C)CO)c(C)c3C)c2C)c1C	1	Active	8.5	0.202641
843	COC(=O)CCCCOc1c(Br)c(OCc2cccc(-c3cccc(OCCN4CCOCC4)c3C)c2C#N)cc(OCc2cncc(C#N)c2)c1CN[C@H](CO)C(=O)O	1	Active	8.5	0.0640734
5485	COc1cc(COc2c(C#N)c(OCc3cccc(-c4cccc(OC)c4C)c3C)cc(OCc3ccc(F)c(C#N)c3)c2CNCC(C)(C)O)cc(OC)c1	1	Active	8.5	0.0950718
5198	COC(=O)c1ccc(F)c(COc2c(C#N)c(OCc3cccc(-c4cccc(OC)c4)c3C#N)cc(OCc3ccc(F)c(C#N)c3)c2CNC(CO)C(=O)O)c1	1	Active	8.5	0.0884913
1543	CCOc1c(Cl)c(OCc2cccc(-c3cccc(O)c3C)c2C#N)cc(OCc2cccc(C#N)c2)c1CNC(C)(CO)C(=O)O	1	Active	8.49	0.122038
6619	CCCOc1c(C#N)c(OCc2cccc(-c3ccccc3)c2C#N)cc(OCc2cccc(C#N)c2)c1CNCCOCc1ccccc1	1	Active	8.49	0.0989403
5822	COCCCOc1c(Cl)c(OCc2cccc(-c3cccc(OC)c3C)c2C#N)cc(OCc2cncc(C#N)c2)c1CNC[C@H]1CCC(=O)N1	1	Active	8.49	0.118005
966	COc1ccc(COc2c(Cl)c(OCc3cccc(-c4cccc(OCCN5CCOCC5)c4C)c3C#N)cc(OCc3cncc(C#N)c3)c2CN[C@H](CO)CC(=O)O)cc1	1	Active	8.49	0.0696009
7608	COc1cccc(COc2c(Br)c(OCc3cccc(-c4ccccc4C)c3C#N)cc(OCCCCC#N)c2CNC(C)(CO)C(=O)O)c1	1	Active	8.49	0.0875892
1315	COc1c(Br)c(OCc2cccc(-c3cccc(O)c3C)c2C)cc(OCc2cccc(C#N)c2)c1CN[C@](C)(CO)C(=O)O	1	Active	8.49	0.126697
6684	COc1ccc(F)c(COc2c(C#N)c(OCc3cccc(-c4ccccc4)c3C#N)cc(OCc3cccc(C#N)c3)c2CNCCN2CCNC(=O)C2)c1F	1	Active	8.49	0.106292
6722	COc1cccc(COc2c(C#N)c(OCc3cccc(-c4ccccc4)c3C#N)cc(OCc3cccc(C#N)c3)c2CNCCN2CCN(C(=O)OC(C)(C)C)CC2)c1	1	Active	8.49	0.0956353
7846	CCC(O)CNCc1c(OCCCCC#N)cc(OCc2cccc(-c3ccccc3C)c2C#N)c(Cl)c1OCc1ccc(F)c(OC)c1	1	Active	8.49	0.100305
7861	COc1ccc(F)c(COc2c(Cl)c(OCc3cccc(-c4ccccc4C)c3C#N)cc(OCCCCC#N)c2CNCC(O)c2cccnc2)c1F	1	Active	8.49	0.0843206
7856	COc1cc(COc2c(Cl)c(OCc3cccc(-c4ccccc4C)c3C#N)cc(OCCCCC#N)c2CN[C@H](CO)C(C)C)cc(OC)c1	1	Active	8.49	0.0920534
6609	COC(=O)CCCCOc1c(C#N)c(OCc2cccc(-c3ccccc3)c2C#N)cc(OCc2cccc(C#N)c2)c1CNCCN1CCN(c2ccccn2)CC1	1	Active	8.49	0.0666673
1474	COc1c(Br)c(OCc2cccc(-c3cccc(O)c3C)c2C#N)cc(OCc2cccc(C#N)c2)c1CNCCC(O)C(=O)O	1	Active	8.49	0.1163
6732	COC(=O)c1ccc(COc2c(C#N)c(OCc3cccc(-c4ccccc4)c3C#N)cc(OCc3cccc(C#N)c3)c2CNCCOCCOCCOCCOCCOCCOCCC(=O)O)cc1	1	Active	8.49	0.0307718
6627	COc1cc(F)cc(COc2c(C#N)c(OCc3cccc(-c4ccccc4)c3C#N)cc(OCc3cccc(C#N)c3)c2CN[C@@H](CO)c2ccccc2)c1	1	Active	8.49	0.0996167
7398	COc1c(C#N)c(OCc2cccc(-c3ccccc3C)c2C)cc(OCc2ccncc2)c1CNCC(O)c1nccn1C	1	Active	8.49	0.169491
6692	COC(=O)CCCOc1c(C#N)c(OCc2cccc(-c3ccccc3)c2C#N)cc(OCc2cccc(C#N)c2)c1CNCC(=O)N(C)C	1	Active	8.49	0.116815
6638	COC(=O)Cc1cccc(COc2c(C#N)c(OCc3cccc(-c4ccccc4)c3C#N)cc(OCc3cccc(C#N)c3)c2CNCC2CC(F)(F)C2)c1	1	Active	8.49	0.0983289
7840	COC(=O)c1ccc(F)c(COc2c(Cl)c(OCc3cccc(-c4ccccc4C)c3C#N)cc(OCCCCC#N)c2CNC(C)C(C)O)c1	1	Active	8.49	0.0820313
5787	COc1cccc(-c2cccc(COc3cc(OCc4ccc(F)c(C#N)c4)c(CN[C@@H](CO)C(C)C)c(C)c3C)c2C#N)c1C	1	Active	8.49	0.159831
6740	CCOc1c(C#N)c(OCc2cccc(-c3ccccc3)c2C#N)cc(OCc2cccc(C#N)c2)c1CNCCCNC(C)=O	1	Active	8.49	0.152416
3580	C=CCOc1cccc(-c2cccc(COc3cc(OCc4ccc(F)c(C#N)c4)c(CNC(CO)C(=O)O)c(OCc4ccc(F)c(OC)c4)c3C#N)c2C)c1C	1	Active	8.49	0.0698975
2832	COCCOc1cccc(-c2cccc(COc3cc(OCCCCC#N)c(CN4CCC(C(=O)NCCO)CC4)c(OCc4c(F)ccc(OC)c4F)c3C#N)c2C)c1C	1	Active	8.49	0.0748326
5781	COc1cccc(-c2cccc(COc3cc(OCc4ccc(F)c(C#N)c4)c(CNC[C@@H](O)CO)cc3C)c2C#N)c1C	1	Active	8.49	0.185935
8658	COc1c(C#N)c(OCc2cccc(-c3ccccc3C)c2C#N)cc(OCc2ccc(OC(F)F)cc2)c1CNC[C@@H](O)CC(=O)O	1	Active	8.49	0.128823
3445	C=CCOc1cccc(-c2cccc(COc3cc(OCc4cncc(C#N)c4)c(CNCCCN4CCN(C)CC4)c(OC)c3C#N)c2C#N)c1	1	Active	8.49	0.105447
7528	COc1c(F)c(OCc2cccc(-c3ccccc3C)c2C#N)cc(OCc2cccc(C#N)c2)c1CN1CCC[C@H]1C(=O)O	1	Active	8.49	0.19942
7806	CCCOc1c(Cl)c(OCc2cccc(-c3ccccc3C)c2C#N)cc(OCCCCC#N)c1CNCCN1CCC(O)CC1	1	Active	8.49	0.14881
2075	COCOc1cccc(-c2cccc(COc3cc(OCc4ccc(F)c(C#N)c4)c(CN[C@H](CO)CC(=O)O)c(OCc4cccc(C(=O)OC)c4)c3C#N)c2C)c1C	1	Active	8.49	0.0525289
6471	COc1c(Br)c(OCc2cccc(-c3ccccc3)c2C#N)cc(OCc2cccc(C#N)c2)c1CN1CCCN(C(C)=O)CC1	1	Active	8.49	0.176747
260	CCCOc1cccc(-c2cccc(COc3cc(OCc4cccc(C#N)c4)c(CNCCN4CCC(O)CC4)c(OC)c3Br)c2C#N)c1C	1	Active	8.49	0.111185
6598	COc1c(Cl)c(OCc2cccc(-c3ccccc3)c2C#N)cc(OCc2cccc(C#N)c2)c1CN1C[C@@H](O)C[C@@H]1C(=O)O	1	Active	8.49	0.20803
297	CCCOc1cccc(-c2cccc(COc3cc(OCc4cccc(C#N)c4)c(CNC[C@H]4CCC(=O)N4)c(OC)c3C)c2C#N)c1C	1	Active	8.49	0.139413
2776	COCCOc1cccc(-c2cccc(COc3cc(OCc4cccc(C#N)c4)c(CN[C@@H](CO)CC(=O)O)cc3Cl)c2C)c1C	1	Active	8.49	0.107391
7896	COc1cccc(COc2c(Cl)c(OCc3cccc(-c4ccccc4C)c3C#N)cc(OCCCCC#N)c2CNCC(O)C(C)C)c1	1	Active	8.49	0.100411
1036	COC(=O)Cc1cccc(COc2c(C#N)c(OCc3cccc(-c4cccc(OCCN5CCOCC5)c4C)c3C#N)cc(OCc3cncc(C#N)c3)c2CN2CCOCC2C(=O)O)c1	1	Active	8.49	0.0925492
6666	COc1cc(COc2c(C#N)c(OCc3cccc(-c4ccccc4)c3C#N)cc(OCc3cccc(C#N)c3)c2CNCCN(C)S(C)(=O)=O)ccc1F	1	Active	8.49	0.0996558
7816	COc1cc(F)cc(COc2c(Cl)c(OCc3cccc(-c4ccccc4C)c3C#N)cc(OCCCCC#N)c2CNCC(O)c2ccncc2)c1	1	Active	8.49	0.0848878
6656	COC(=O)c1ccc(F)c(COc2c(C#N)c(OCc3cccc(-c4ccccc4)c3C#N)cc(OCc3cccc(C#N)c3)c2CNCCCN2CCN(C)CC2)c1	1	Active	8.49	0.0745456
5333	COc1cccc(-c2cccc(COc3cc(OCc4cncc(C#N)c4)c(CNC4CSCC4C)c(OC)c3Br)c2C)c1C	1	Active	8.49	0.160324
7888	COC(=O)c1cccc(COc2c(Cl)c(OCc3cccc(-c4ccccc4C)c3C#N)cc(OCCCCC#N)c2CNC[C@H](O)CC(=O)O)c1	1	Active	8.49	0.0663467
6511	Cc1cc(CNC(C)(C)CN2CCN(C)CC2)c(OCc2cccc(C#N)c2)cc1OCc1cccc(-c2ccccc2)c1C#N	1	Active	8.49	0.190868
6675	COc1cc(COc2c(C#N)c(OCc3cccc(-c4ccccc4)c3C#N)cc(OCc3cccc(C#N)c3)c2CN(C)CCNS(=O)(=O)c2ccc3c(c2)CCC(=O)O3)cc(OC)c1	1	Active	8.49	0.0608052
3688	C=CCOc1cccc(-c2cccc(COc3cc(OCc4cncc(C#N)c4)c(CN[C@@H](C(=O)O)[C@H](C)O)c(OCc4cc(F)cc(OC)c4)c3Br)c2C#N)c1C	1	Active	8.49	0.0685396
7801	COC(=O)CCCCOc1c(Cl)c(OCc2cccc(-c3ccccc3C)c2C#N)cc(OCCCCC#N)c1CC1CCCC[C@H]1C(=O)O	1	Active	8.49	0.101701
7901	COC(=O)c1ccc(COc2c(Cl)c(OCc3cccc(-c4ccccc4C)c3C#N)cc(OCCCCC#N)c2CNC(CO)CO)cc1	1	Active	8.49	0.0760831
3253	CCC(NCCNC(C)=O)c1cc(OCc2cccc(-c3cccc(OCCOC)c3C)c2C#N)c(C#N)c(OC)c1CN[C@H](CO)C(=O)O	1	Active	8.49	0.108227
5741	COc1cc(COc2c(C)c(OCc3cccc(-c4cccc(OC)c4C)c3C#N)cc(OCc3cncc(C#N)c3)c2CNCCO)ccc1F	1	Active	8.49	0.102579
871	Cc1c(OCCN2CCOCC2)cccc1-c1cccc(COc2cc(OCc3cncc(C#N)c3)c(CNCCO)cc2Br)c1C#N	1	Active	8.49	0.152115
7832	COCCCOc1c(Cl)c(OCc2cccc(-c3ccccc3C)c2C#N)cc(OCCCCC#N)c1CN[C@H](CO)[C@H](C)O	1	Active	8.49	0.133726
7880	COc1ccc(COc2c(Cl)c(OCc3cccc(-c4ccccc4C)c3C#N)cc(OCCCCC#N)c2CN[C@@H]2CCCC[C@@H]2O)cc1	1	Active	8.49	0.111881
288	CCCOc1cccc(-c2cccc(COc3cc(OCc4cccc(C#N)c4)c(CNCCOCCOCCOCCO)cc3C)c2C#N)c1C	1	Active	8.49	0.0793701
534	Cc1c(COc2cc(OCc3cncc(C#N)c3)c(CNCC(=O)NCC(=O)NCC(=O)O)c(C)c2C#N)cccc1-c1cccc(OCCN2CCOCC2)c1	1	Active	8.49	0.107906
7970	CCC[C@@H](CO)NCc1c(OC)cc(OCc2cccc(-c3ccccc3C)c2C#N)c(Cl)c1OC	1	Active	8.49	0.310372
7911	CCOc1c(Cl)c(OCc2cccc(-c3ccccc3C)c2C#N)cc(OCCCCC#N)c1CN[C@H](CO)CC(C)C	1	Active	8.49	0.151952
874	Cc1c(OCCN2CCOCC2)cccc1-c1cccc(COc2cc(OCc3cncc(C#N)c3)c(CN[C@H](CO)[C@H](C)O)c(C)c2Br)c1C#N	1	Active	8.49	0.131149
7870	COC(=O)CCCOc1c(Cl)c(OCc2cccc(-c3ccccc3C)c2C#N)cc(OCCCCC#N)c1CNCC(O)c1nccn1C	1	Active	8.49	0.0796338
6991	COc1c(C)c(OCc2cccc(-c3ccccc3C)c2C)cc(OCCCCC#N)c1CN[C@H](CO)C1CCCCC1	1	Active	8.49	0.176331
4994	COc1cccc(-c2cccc(COc3cc(OCc4cncc(C#N)c4)c(CN[C@H](CO)C(=O)O)c(OC)c3C)c2C)c1	1	Active	8.49	0.182734
5362	COc1cccc(-c2cccc(COc3cc(OCc4cncc(C#N)c4)c(CN[C@@H](CO)C(C)C)cc3C)c2C)c1C	1	Active	8.49	0.179432
2835	COCCOc1cccc(-c2cccc(COc3cc(OCc4cccc(C#N)c4)c(CN[C@H](C)C(=O)O)c(OCCCC(=O)OC)c3C#N)c2C)c1C	1	Active	8.49	0.0720999
4897	CCOc1cccc(-c2cccc(COc3cc(OCCCCC#N)c(CN4CCCCC4C(=O)O)c(OCc4ccc(C(=O)OC)cc4)c3C#N)c2C#N)c1C	1	Active	8.49	0.0758603
5763	COc1cccc(COc2c(C)c(OCc3cccc(-c4cccc(OC)c4C)c3C#N)cc(OCc3cncc(C#N)c3)c2CNCC(O)c2nccn2C)c1	1	Active	8.48	0.0952961
5748	COc1cccc(-c2cccc(COc3cc(OCc4cncc(C#N)c4)c(CNC(C)C(C)O)c(OCc4c(F)ccc(OC)c4F)c3C)c2C#N)c1C	1	Active	8.48	0.102092
5751	CCC(O)CNCc1c(OCc2cncc(C#N)c2)cc(OCc2cccc(-c3cccc(OC)c3C)c2C#N)c(C)c1OCCCC(=O)OC	1	Active	8.48	0.0870719
5756	COc1ccc(COc2c(C)c(OCc3cccc(-c4cccc(OC)c4C)c3C#N)cc(OCc3cncc(C#N)c3)c2CN[C@H](CO)C(C)C)cc1	1	Active	8.48	0.0970215
5758	COC(=O)c1cccc(COc2c(C)c(OCc3cccc(-c4cccc(OC)c4C)c3C#N)cc(OCc3cncc(C#N)c3)c2CNCC(O)c2cccnc2)c1	1	Active	8.48	0.0859889
4411	CCOc1cccc(-c2cccc(COc3cc(OCc4cccc(C#N)c4)c(CNCCC(O)C(=O)O)c(C)c3Cl)c2C)c1C	1	Active	8.48	0.115672
7427	COc1ccc(F)c(COc2cc(OCc3cccc(-c4ccccc4C)c3C#N)cc(OCc3cccc(C#N)c3)c2CN[C@@H](C(=O)O)[C@H](C)O)c1F	1	Active	8.48	0.0937971
642	Cc1c(C#N)c(OCc2cccc(-c3cccc(OCCN4CCOCC4)c3)c2C#N)cc(OCc2ccc(F)c(C#N)c2)c1CN[C@H](C)CO	1	Active	8.48	0.158267
5767	COC(=O)c1ccc(COc2c(C)c(OCc3cccc(-c4cccc(OC)c4C)c3C#N)cc(OCc3cncc(C#N)c3)c2CN[C@@H]2CCCC[C@@H]2O)cc1	1	Active	8.48	0.0995028
5771	CCOc1c(C)c(OCc2cccc(-c3cccc(OC)c3C)c2C#N)cc(OCc2cncc(C#N)c2)c1CNC[C@H](O)CC(=O)O	1	Active	8.48	0.138114
1973	COCOc1cccc(-c2cccc(COc3cc(OCc4cncc(C#N)c4)c(CN[C@H](CO)C(=O)O)c(OCc4cccc(CC(=O)OC)c4)c3Cl)c2C)c1C	1	Active	8.48	0.0549157
5775	COc1cccc(-c2cccc(COc3cc(OCc4cncc(C#N)c4)c(CNCC(O)C(C)C)c(OCc4cncc(C#N)c4C)c3C)c2C#N)c1C	1	Active	8.48	0.102776
1348	COc1cc(F)cc(COc2c(C#N)c(OCc3cccc(-c4cccc(O)c4C)c3C)cc(OCc3cccc(C#N)c3)c2CNC2(CO)CCCC2)c1	1	Active	8.48	0.0962576
2754	COCCOc1cccc(-c2cccc(COc3cc(OCc4cccc(C#N)c4)c(CN[C@@](C)(CO)C(=O)O)c(OC)c3C)c2C)c1C	1	Active	8.48	0.110413
3006	COCCOc1cccc(-c2cccc(COc3cc(OCc4cccc(C#N)c4)c(CN[C@H](CO)CC(=O)O)c(OCc4cc(F)cc(OC)c4)c3Cl)c2C#N)c1C	1	Active	8.48	0.061225
5744	COc1cc(COc2c(C)c(OCc3cccc(-c4cccc(OC)c4C)c3C#N)cc(OCc3cncc(C#N)c3)c2CN[C@H](CO)[C@H](C)O)cc(OC)c1	1	Active	8.48	0.086616
8053	COc1cc(F)cc(COc2c(C#N)c(OCc3cccc(-c4ccccc4C)c3C#N)cc(OCc3ccc(F)c(C)c3)c2CNC(CO)C(=O)O)c1	1	Active	8.48	0.0943484
3022	COCCOc1cccc(-c2cccc(COc3cc(OCc4cccc(C#N)c4)c(CN[C@@H](CO)C(=O)O)c(OCCCC(=O)OC)c3Cl)c2C#N)c1C	1	Active	8.48	0.0650729
8368	CCOc1c(C#N)c(OCc2cccc(-c3ccccc3C)c2C#N)cc(OCc2ccc(F)c(C)c2)c1CN[C@@H](CO)CC(=O)O	1	Active	8.48	0.136064
808	Cc1c(COc2cc(OCc3cncc(C#N)c3)c(CN3CCC(C(=O)O)CC3)c(C)c2C#N)cccc1-c1cccc(OCCN2CCOCC2)c1C	1	Active	8.48	0.150456
5153	COc1cccc(-c2cccc(COc3cc(OCc4cncc(C#N)c4)c(CN[C@H]4CCC[C@@H]4O)c(C)c3Cl)c2C#N)c1	1	Active	8.48	0.194773
4823	CCOc1cccc(-c2cccc(COc3cc(OC)c(CN4CCC(C(=O)NCCO)CC4)c(OCc4cc(C(=O)OC)ccc4F)c3C#N)c2C#N)c1C	1	Active	8.48	0.124673
4106	C=CCOc1cccc(-c2cccc(COc3cc(OC[C@@H]4CCC(=O)N4)c(CNCC4CC(=O)N4)c(C)c3C#N)c2C#N)c1C	1	Active	8.48	0.176803
266	CCCOc1cccc(-c2cccc(COc3cc(OCc4cccc(C#N)c4)c(CN[C@](C)(CO)C(=O)O)c(OCc4cc(F)cc(OC)c4)c3C)c2C#N)c1C	1	Active	8.48	0.0737721
6514	Cc1cc(CNC(C)(CO)C(=O)O)c(OCCCCC#N)cc1OCc1cccc(-c2ccccc2)c1C#N	1	Active	8.48	0.246152
4643	CCOc1cccc(-c2cccc(COc3cc(OCc4cccc(C#N)c4)c(CN[C@@H](CO)CC(=O)O)c(OCc4cc(OC)cc(OC)c4)c3C)c2C#N)c1C	1	Active	8.48	0.0700492
4035	C=CCOc1cccc(-c2cccc(COc3cc(OCc4cc(C#N)ccc4F)c(CNC(C)(CO)C(=O)O)c(OCc4cccc(OC)c4)c3C#N)c2C#N)c1C	1	Active	8.48	0.0694195
8657	COc1c(C#N)c(OCc2cccc(-c3ccccc3C)c2C#N)cc(OCc2ccc(Br)cc2C#N)c1CNCC1CC(=O)N1	1	Active	8.48	0.169609
8656	COc1c(C#N)c(OCc2cccc(-c3ccccc3C)c2C#N)cc(OCc2ccc(F)cc2)c1CN1CCC(C(=O)NCCO)CC1	1	Active	8.48	0.177709
739	COC(=O)c1ccc(F)c(COc2c(C#N)c(OCc3cccc(-c4cccc(OCCN5CCOCC5)c4C)c3C)cc(OCc3cncc(C#N)c3)c2CN2C[C@H](OC)C[C@H]2C(=O)O)c1	1	Active	8.48	0.0822643
2946	COCCOc1cccc(-c2cccc(COc3cc(OCc4cccc(C#N)c4)c(CNCC(O)C(C)C)c(C)c3Br)c2C#N)c1C	1	Active	8.48	0.113324
4998	COc1cccc(-c2cccc(COc3cc(OCc4cncc(C#N)c4)c(CN[C@](C)(CO)C(=O)O)cc3Cl)c2C)c1	1	Active	8.48	0.177009
2942	COCCOc1cccc(-c2cccc(COc3cc(OCc4cccc(C#N)c4)c(CNC[C@H](O)CC(=O)O)cc3Br)c2C#N)c1C	1	Active	8.48	0.106619
5627	COc1cccc(-c2cccc(COc3cc(OCc4cncc(C#N)c4)c(CN[C@H](CO)C4CCCCC4)cc3F)c2C#N)c1C	1	Active	8.48	0.159318
5632	COc1cccc(-c2cccc(COc3cc(OCc4cncc(C#N)c4)c(CNCCOCCOCCO)c(C)c3F)c2C#N)c1C	1	Active	8.48	0.131755
2294	COCCCOc1c(Cl)c(OCc2cccc(-c3cccc(OCOC)c3C)c2C#N)cc(OCc2ccc(F)c(C#N)c2)c1CN[C@H](CO)C(=O)O	1	Active	8.48	0.0682738
6743	CCOc1c(C#N)c(OCc2cccc(-c3ccccc3)c2C#N)cc(OCCCCC#N)c1CNCCOCCOCCN	1	Active	8.48	0.152986
8099	COCCCOc1c(C#N)c(OCc2cccc(-c3ccccc3C)c2C#N)cc(OC)c1CN1CCCCC1C(=O)O	1	Active	8.48	0.246798
7532	COc1c(F)c(OCc2cccc(-c3ccccc3C)c2C#N)cc(OCCCCC#N)c1CNC(C)C(C)O	1	Active	8.48	0.232558
6863	COc1c(F)c(OCc2cccc(-c3ccccc3C)c2C)cc(OCCCCC#N)c1CN[C@](C)(CO)C(=O)O	1	Active	8.48	0.201276
2572	COCOc1cccc(-c2cccc(COc3cc(OC[C@@H]4CCC(=O)N4)c(CN4CCC(C(=O)NCCO)CC4)c(C)c3C#N)c2C#N)c1C	1	Active	8.48	0.195764
5710	CC[C@H](CO)NCc1c(OCc2ccc(F)c(C#N)c2)cc(OCc2cccc(-c3cccc(OC)c3C)c2C#N)c(Br)c1OC	1	Active	8.48	0.141436
5717	COC(=O)CCCCOc1c(C)c(OCc2cccc(-c3cccc(OC)c3C)c2C#N)cc(OCc2cncc(C#N)c2)c1CNCC1(O)CCN(C)CC1	1	Active	8.48	0.0834048
5721	CCCOc1c(C)c(OCc2cccc(-c3cccc(OC)c3C)c2C#N)cc(OCc2cncc(C#N)c2)c1CNC[C@H](C)O	1	Active	8.48	0.152255
5725	COc1cc(F)cc(COc2c(C)c(OCc3cccc(-c4cccc(OC)c4C)c3C#N)cc(OCc3cncc(C#N)c3)c2CN[C@H](CO)c2ccccc2)c1	1	Active	8.48	0.0923774
5729	COC(=O)Cc1cccc(COc2c(C)c(OCc3cccc(-c4cccc(OC)c4C)c3C#N)cc(OCc3cncc(C#N)c3)c2CC2CCCC[C@H]2C(=O)O)c1	1	Active	8.48	0.0949635
5731	COCCCOc1c(C)c(OCc2cccc(-c3cccc(OC)c3C)c2C#N)cc(OCc2cncc(C#N)c2)c1CNCCN1CCC(O)CC1	1	Active	8.48	0.112984
5154	COc1cccc(-c2cccc(COc3cc(OCc4ccc(F)c(C#N)c4)c(CN[C@](C)(CO)C(=O)O)c(C)c3Cl)c2C#N)c1	1	Active	8.48	0.15301
5736	COC(=O)c1ccc(F)c(COc2c(C)c(OCc3cccc(-c4cccc(OC)c4C)c3C#N)cc(OCc3cncc(C#N)c3)c2CNCC(O)c2ccncc2)c1	1	Active	8.48	0.0853643
633	CC(C)[C@H](CO)NCc1cc(C#N)c(OCc2cccc(-c3cccc(OCCN4CCOCC4)c3)c2C#N)cc1OCc1ccc(F)c(C#N)c1	1	Active	8.48	0.140889
8655	COc1c(C#N)c(OCc2cccc(-c3ccccc3C)c2C#N)cc(OCc2cc(C)cc(C)c2)c1CN1CCCC[C@H]1C(=O)O	1	Active	8.48	0.180093
6887	COc1ccc(COc2c(Br)c(OCc3cccc(-c4ccccc4C)c3C)cc(OCc3cccc(C#N)c3)c2CN[C@@H](CO)C(=O)O)cc1	1	Active	8.47	0.0922112
4777	CCCOc1c(C#N)c(OCc2cccc(-c3cccc(OCC)c3C)c2C#N)cc(OCCCCC#N)c1CNCC	1	Active	8.47	0.16452
571	COC(=O)CCCCOc1c(C#N)c(OCc2cccc(-c3cccc(OCCN4CCOCC4)c3)c2C#N)cc(OCc2cncc(C#N)c2)c1CNC[C@H](C)O	1	Active	8.47	0.0802847
707	COc1c(Cl)c(OCc2cccc(-c3cccc(OCCN4CCOCC4)c3C)c2C)cc(OCc2cncc(C#N)c2)c1CN[C@H](CO)C1CCCCC1	1	Active	8.47	0.110233
6602	COc1c(Cl)c(OCc2cccc(-c3ccccc3)c2C#N)cc(OCCCCC#N)c1CNCC(C)(C)O	1	Active	8.47	0.224752
3529	C=CCOc1cccc(-c2cccc(COc3cc(OCc4cncc(C#N)c4)c(CNCCC(O)C(=O)O)c(C)c3Cl)c2C)c1C	1	Active	8.47	0.0875283
1402	COC(=O)c1ccc(COc2c(C#N)c(OCc3cccc(-c4cccc(O)c4C)c3C)cc(OCCCCC#N)c2CN[C@H](CO)C(=O)O)cc1	1	Active	8.47	0.0687479
594	COc1cc(COc2c(C#N)c(OCc3cccc(-c4cccc(OCCN5CCOCC5)c4)c3C#N)cc(OCc3cncc(C#N)c3)c2CN[C@H](CO)[C@H](C)O)ccc1F	1	Active	8.47	0.0851992
2932	COCCOc1cccc(-c2cccc(COc3cc(OCc4cccc(C#N)c4)c(CN[C@](C)(CO)C(=O)O)c(OCc4cccc(C(=O)OC)c4)c3Br)c2C#N)c1C	1	Active	8.47	0.0511499
581	COC(=O)Cc1cccc(COc2c(C#N)c(OCc3cccc(-c4cccc(OCCN5CCOCC5)c4)c3C#N)cc(OCc3cncc(C#N)c3)c2CNCCN2CCC(O)CC2)c1	1	Active	8.47	0.0635506
209	CCCOc1cccc(-c2cccc(COc3cc(OCc4cccc(C#N)c4)c(CN(C)[C@H](C)C(=O)O)c(C)c3C#N)c2C)c1C	1	Active	8.47	0.149473
1064	COc1cc(COc2c(C#N)c(OCc3cccc(-c4cccc(OCCN5CCOCC5)c4C)c3C#N)cc(OCc3ccc(F)c(C#N)c3)c2CN2C[C@H](OC)C[C@H]2C(=O)O)ccc1F	1	Active	8.47	0.0852186
613	COC(=O)c1cccc(COc2c(C#N)c(OCc3cccc(-c4cccc(OCCN5CCOCC5)c4)c3C#N)cc(OCc3cncc(C#N)c3)c2CNCC(O)c2nccn2C)c1	1	Active	8.47	0.0823437
4727	CCOc1cccc(-c2cccc(COc3cc(OCc4cccc(C#N)c4)c(CNCCO)c(OCc4cccc(OC)c4)c3Cl)c2C#N)c1C	1	Active	8.47	0.0914168
997	COc1c(Cl)c(OCc2cccc(-c3cccc(OCCN4CCOCC4)c3C)c2C#N)cc(OCc2ccc(F)c(C#N)c2)c1CNCCOCCOCCOCCO	1	Active	8.47	0.0727445
617	COc1cccc(COc2c(C#N)c(OCc3cccc(-c4cccc(OCCN5CCOCC5)c4)c3C#N)cc(OCc3cncc(C#N)c3)c2CN[C@@H]2CCCC[C@@H]2O)c1	1	Active	8.47	0.0906901
7823	COC(=O)Cc1cccc(COc2c(Cl)c(OCc3cccc(-c4ccccc4C)c3C#N)cc(OCCCCC#N)c2CNC2(CO)CCCC2)c1	1	Active	8.47	0.076185
586	COCCCOc1c(C#N)c(OCc2cccc(-c3cccc(OCCN4CCOCC4)c3)c2C#N)cc(OCc2cncc(C#N)c2)c1CNCC(O)c1ccncc1	1	Active	8.47	0.0838495
579	COc1cc(F)cc(COc2c(C#N)c(OCc3cccc(-c4cccc(OCCN5CCOCC5)c4)c3C#N)cc(OCc3cncc(C#N)c3)c2CC2CCCC[C@H]2C(=O)O)c1	1	Active	8.47	0.0888166
7852	COc1cc(COc2c(Cl)c(OCc3cccc(-c4ccccc4C)c3C#N)cc(OCc3cccc(C#N)c3)c2CN2CCC2)cc(OC)c1	1	Active	8.47	0.113315
608	COc1ccc(COc2c(C#N)c(OCc3cccc(-c4cccc(OCCN5CCOCC5)c4)c3C#N)cc(OCc3cncc(C#N)c3)c2CNCC(O)c2cccnc2)cc1	1	Active	8.47	0.0795836
621	COC(=O)c1ccc(COc2c(C#N)c(OCc3cccc(-c4cccc(OCCN5CCOCC5)c4)c3C#N)cc(OCc3cncc(C#N)c3)c2CNC[C@H](O)CC(=O)O)cc1	1	Active	8.47	0.0770993
598	COc1cc(COc2c(C#N)c(OCc3cccc(-c4cccc(OCCN5CCOCC5)c4)c3C#N)cc(OCc3cncc(C#N)c3)c2CNC(C)C(C)O)cc(OC)c1	1	Active	8.47	0.084531
625	CCOc1c(C#N)c(OCc2cccc(-c3cccc(OCCN4CCOCC4)c3)c2C#N)cc(OCc2cncc(C#N)c2)c1CNCC(O)C(C)C	1	Active	8.47	0.127776
591	COC(=O)c1ccc(F)c(COc2c(C#N)c(OCc3cccc(-c4cccc(OCCN5CCOCC5)c4)c3C#N)cc(OCc3cncc(C#N)c3)c2CNCCO)c1	1	Active	8.47	0.0747723
1996	COCOc1cccc(-c2cccc(COc3cc(OCc4cncc(C#N)c4)c(CNCCN4CCC(O)CC4)c(C)c3Cl)c2C)c1C	1	Active	8.47	0.102263
606	COC(=O)CCCOc1c(C#N)c(OCc2cccc(-c3cccc(OCCN4CCOCC4)c3)c2C#N)cc(OCc2cncc(C#N)c2)c1CN[C@H](CO)C(C)C	1	Active	8.47	0.0773436
6871	COC(=O)Cc1cccc(COc2c(Br)c(OCc3cccc(-c4ccccc4C)c3C)cc(OCc3cccc(C#N)c3)c2CN[C@H](CO)CC(=O)O)c1	1	Active	8.47	0.0745146
7401	COc1c(C#N)c(OCc2cccc(-c3ccccc3C)c2C)cc(OCc2ccc(F)c(C)c2)c1CNC(C)C(C)O	1	Active	8.47	0.182206
908	COc1cccc(COc2c(C)c(OCc3cccc(-c4cccc(OCCN5CCOCC5)c4C)c3C#N)cc(OCc3cncc(C#N)c3)c2CNC(C)(CO)C(=O)O)c1	1	Active	8.47	0.0771373
5148	COc1cccc(-c2cccc(COc3cc(OCc4cncc(C#N)c4)c(CNCCC(O)C(=O)O)cc3Cl)c2C#N)c1	1	Active	8.47	0.16085
374	CCCOc1cccc(-c2cccc(COc3cc(OCc4cccc(C#N)c4)c(CN4CCCC[C@@H]4C(=O)O)c(OCc4cccc(CC(=O)OC)c4)c3C#N)c2C#N)c1C	1	Active	8.47	0.0831385
4409	CCOc1cccc(-c2cccc(COc3cc(OCc4cccc(C#N)c4)c(CNC[C@H](O)CO)cc3Cl)c2C)c1C	1	Active	8.47	0.151829
5603	CCCOc1c(F)c(OCc2cccc(-c3cccc(OC)c3C)c2C#N)cc(OCc2cncc(C#N)c2)c1CN[C@](C)(CO)C(=O)O	1	Active	8.47	0.131636
5859	COC(=O)c1cccc(COc2c(Cl)c(OCc3cccc(-c4cccc(OC)c4C)c3C#N)cc(OCc3cncc(C#N)c3)c2CN2C[C@H](OC)C[C@H]2C(=O)O)c1	1	Active	8.47	0.096296
4847	CCOc1cccc(-c2cccc(COc3cc(OCCCCC#N)c(CNC)c(OCc4c(F)ccc(OC)c4F)c3C#N)c2C#N)c1C	1	Active	8.47	0.110171
601	CCC(O)CNCc1c(OCc2cncc(C#N)c2)cc(OCc2cccc(-c3cccc(OCCN4CCOCC4)c3)c2C#N)c(C#N)c1OCc1c(F)ccc(OC)c1F	1	Active	8.47	0.0823823
4867	CCOc1cccc(-c2cccc(COc3cc(OCCCCC#N)c(CNCCN(C)C)c(OCc4ccc(OC)cc4)c3C#N)c2C#N)c1C	1	Active	8.47	0.0914656
2395	COCOc1cccc(-c2cccc(COc3cc(OCc4cncc(C#N)c4)c(CN4CC5(C[C@H]4C(=O)O)N=N5)c(OCc4cccc(CC(=O)OC)c4)c3C#N)c2C#N)c1C	1	Active	8.47	0.0698055
5257	COc1cccc(-c2cccc(COc3cc(OCc4cncc(C#N)c4)c(CNCC4CCC(=O)N4)cc3C#N)c2C#N)c1	1	Active	8.47	0.231834
469	CCCOc1cccc(-c2cccc(COc3cc(OC)c(CN[C@@](C)(CO)C(=O)O)cc3C#N)c2C#N)c1C	1	Active	8.46	0.27906
2961	COCCCOc1c(C)c(OCc2cccc(-c3cccc(OCCOC)c3C)c2C#N)cc(OCc2cccc(C#N)c2)c1CNC(C)(CO)C(=O)O	1	Active	8.46	0.0823953
8008	CCCOc1cc(OCCCCC#N)cc(OCc2cccc(-c3ccccc3C)c2C#N)c1C#N	1	Active	8.46	0.26354
4698	CCOc1cccc(-c2cccc(COc3cc(OCc4cccc(C#N)c4)c(CNCC(O)CN(C)C)c(OCCCOC)c3Cl)c2C#N)c1C	1	Active	8.46	0.0915299
[truncated: 4,302 more rows]
